# Supplementary material for: WDR4 promotes the progression and lymphatic metastasis of bladder cancer via transcriptional down-regulation of ARRB2
Source: Oncogenesis. 2023 Oct 2;12(1):47. doi: 10.1038/s41389-023-00493-z (PMC10545698; doi:10.1038/s41389-023-00493-z)
Supplement: Supplementary file 6 — Supplementary Table S1 [file 41389_2023_493_MOESM6_ESM.xlsx]

## Sheet: Diff distribution
Compared sample name	Up-regulated	Down-regulated
T_intersection/N_intersection	524	219

## Sheet: T_intersectionvsN_intersection
Protein accession	Protein description	Gene name	Regulated Type	Mol. weight [kDa]	T.1/N.1 Ratio	T.1/N.1 P value	T.2/N.2 Ratio	T.2/N.2 P value	Subcellular localization	Biological Process	Cellular Component	Molecular Function	KEGG KO No.	KEGG Gene	KEGG pathway	IPR ID	Domain description
A0MZ66	Shootin-1 OS=Homo sapiens OX=9606 GN=SHTN1 PE=1 SV=4	SHTN1	Up	71.639	2.857	0.039461	1.993	0.00094127	nucleus	GO:0044700 single organism signaling; GO:0044085 cellular component biogenesis; GO:0030335 positive regulation of cell migration; GO:0065008 regulation of biological quality; GO:0007166 cell surface receptor signaling pathway; GO:0032989 cellular component morphogenesis; GO:0045927 positive regulation of growth; GO:0001558 regulation of cell growth; GO:0060327 cytoplasmic actin-based contraction …	GO:0005874 microtubule; GO:0005737 cytoplasm; GO:0043025 neuronal cell body; GO:0032991 macromolecular complex; GO:0030426 growth cone; GO:0099512 supramolecular fiber; GO:0044424 intracellular part; GO:0098858 actin-based cell projection; GO:0005623 cell; GO:0099080 supramolecular complex; GO:0044422 organelle part; GO:0043228 non-membrane-bounded organelle; GO:0005856 cytoskeleton; GO:0015630 m…	GO:0051015 actin filament binding; GO:0050839 cell adhesion molecule binding; GO:0008092 cytoskeletal protein binding; GO:0019894 kinesin binding; GO:0005488 binding; GO:0045296 cadherin binding; GO:0044877 macromolecular complex binding; GO:0003779 actin binding; GO:0005515 protein binding; GO:0032403 protein complex binding;
A1IGU5	Rho guanine nucleotide exchange factor 37 OS=Homo sapiens OX=9606 GN=ARHGEF37 PE=2 SV=2	ARHGEF37	Down	76.277	0.272	0.0032766	0.381	0.0188355	cytoplasm,nucleus	GO:0050794 regulation of cellular process; GO:0044700 single organism signaling; GO:0051716 cellular response to stimulus; GO:1902531 regulation of intracellular signal transduction; GO:0043547 positive regulation of GTPase activity; GO:0035556 intracellular signal transduction; GO:0023051 regulation of signaling; GO:0044699 single-organism process; GO:0046578 regulation of Ras protein signal tra…	GO:0044424 intracellular part; GO:0005623 cell; GO:0044464 cell part; GO:0005622 intracellular; GO:0005737 cytoplasm;	GO:0005088 Ras guanyl-nucleotide exchange factor activity; GO:0005515 protein binding; GO:0098772 molecular function regulator; GO:0005085 guanyl-nucleotide exchange factor activity; GO:0005488 binding; GO:0005089 Rho guanyl-nucleotide exchange factor activity;	K20710	ARHGEF37; Rho guanine nucleotide exchange factor 37		IPR011511; IPR001452; IPR027267; IPR004148; IPR000219;	Variant SH3 domain; SH3 domain; Arfaptin homology (AH) domain/BAR domain; BAR domain; Dbl homology (DH) domain;
A5YKK6	CCR4-NOT transcription complex subunit 1 OS=Homo sapiens OX=9606 GN=CNOT1 PE=1 SV=2	CNOT1	Up	266.94	1.976	0.0071008	1.546	0.042716	cytoplasm	GO:0044700 single organism signaling; GO:1902807 negative regulation of cell cycle G1/S phase transition; GO:0097659 nucleic acid-templated transcription; GO:0010608 posttranscriptional regulation of gene expression; GO:0010564 regulation of cell cycle process; GO:0044237 cellular metabolic process; GO:0072431 signal transduction involved in mitotic G1 DNA damage checkpoint; GO:1902403 signal tra…	GO:0016020 membrane; GO:0005615 extracellular space; GO:0044421 extracellular region part; GO:0031090 organelle membrane; GO:0000932 P-body; GO:0005737 cytoplasm; GO:0044438 microbody part; GO:0032991 macromolecular complex; GO:0044424 intracellular part; GO:0005623 cell; GO:0044422 organelle part; GO:0036464 cytoplasmic ribonucleoprotein granule; GO:0005778 peroxisomal membrane; GO:0043228 non-m…	GO:0030331 estrogen receptor binding; GO:0003723 RNA binding; GO:0070016 armadillo repeat domain binding; GO:0005102 receptor binding; GO:0005515 protein binding; GO:0051427 hormone receptor binding; GO:1901363 heterocyclic compound binding; GO:0097159 organic cyclic compound binding; GO:0032947 protein complex scaffold; GO:0042974 retinoic acid receptor binding; GO:0005488 binding; GO:0003676 nu…	K12604	CNOT1, NOT1; CCR4-NOT transcription complex subunit 1	hsa03018 RNA degradation - Homo sapiens (human);	IPR032193; IPR032191; IPR007196; IPR032194; IPR024557;	CCR4-NOT transcription complex subunit 1, TTP binding domain; CCR4-NOT transcription complex subunit 1, CAF1-binding domain; CCR4-Not complex component, Not1, C-terminal; CCR4-NOT transcription complex subunit 1, HEAT repeat; CCR4-Not complex, Not1 subunit, domain of unknown function DUF3819;
B0I1T2	Unconventional myosin-Ig OS=Homo sapiens OX=9606 GN=MYO1G PE=1 SV=2	MYO1G	Up	116.44	2.194	0.032683	2.292	0.0142621	cytoplasm,nucleus	GO:0050794 regulation of cellular process; GO:0044700 single organism signaling; GO:0016477 cell migration; GO:0072678 T cell migration; GO:0051674 localization of cell; GO:0002429 immune response-activating cell surface receptor signaling pathway; GO:0007166 cell surface receptor signaling pathway; GO:0002252 immune effector process; GO:0038094 Fc-gamma receptor signaling pathway; GO:0044699 sin…	GO:0016020 membrane; GO:0044421 extracellular region part; GO:0071944 cell periphery; GO:0031982 vesicle; GO:0032991 macromolecular complex; GO:0044424 intracellular part; GO:0098858 actin-based cell projection; GO:0005623 cell; GO:0044422 organelle part; GO:0043228 non-membrane-bounded organelle; GO:0005856 cytoskeleton; GO:0070062 extracellular exosome; GO:0031256 leading edge membrane; GO:0005…	GO:0003774 motor activity; GO:1901265 nucleoside phosphate binding; GO:0016817 hydrolase activity, acting on acid anhydrides; GO:0005515 protein binding; GO:0016787 hydrolase activity; GO:1902936 phosphatidylinositol bisphosphate binding; GO:0097159 organic cyclic compound binding; GO:1901363 heterocyclic compound binding; GO:0008092 cytoskeletal protein binding; GO:0016462 pyrophosphatase activi…	K10356	MYO1; myosin I	hsa05130 Pathogenic Escherichia coli infection - Homo sapiens (human);	IPR010926; IPR027417; IPR001609;	Class I myosin tail homology domain; P-loop containing nucleoside triphosphate hydrolase; Myosin head, motor domain;
O00193	Small acidic protein OS=Homo sapiens OX=9606 GN=SMAP PE=1 SV=1	SMAP	Up	20.332	4.391	0.00025621	2.537	0.036698	nucleus							IPR028124;	Small acidic protein-like domain;
O00267	Transcription elongation factor SPT5 OS=Homo sapiens OX=9606 GN=SUPT5H PE=1 SV=1	SUPT5H	Up	121	1.985	0.00150092	2.878	0.00106427	nucleus	GO:0019079 viral genome replication; GO:0097659 nucleic acid-templated transcription; GO:0009891 positive regulation of biosynthetic process; GO:0050686 negative regulation of mRNA processing; GO:0006354 DNA-templated transcription, elongation; GO:0044237 cellular metabolic process; GO:0008152 metabolic process; GO:0044033 multi-organism metabolic process; GO:0031440 regulation of mRNA 3'-end pro…	GO:0043229 intracellular organelle; GO:0044446 intracellular organelle part; GO:0031981 nuclear lumen; GO:0032991 macromolecular complex; GO:0044424 intracellular part; GO:0005623 cell; GO:0044422 organelle part; GO:0031974 membrane-enclosed lumen; GO:0043231 intracellular membrane-bounded organelle; GO:0032044 DSIF complex; GO:0043226 organelle; GO:0005654 nucleoplasm; GO:0005634 nucleus; GO:007…	GO:0097159 organic cyclic compound binding; GO:1901363 heterocyclic compound binding; GO:0003723 RNA binding; GO:0046982 protein heterodimerization activity; GO:0005488 binding; GO:0046983 protein dimerization activity; GO:0003676 nucleic acid binding; GO:0005515 protein binding; GO:0003682 chromatin binding; GO:0019899 enzyme binding;	K15172	SUPT5H, SPT5; transcription elongation factor SPT5		IPR008991; IPR006645; IPR014722; IPR024945; IPR005824; IPR005100; IPR022581;	Translation protein SH3-like domain; NusG, N-terminal; Ribosomal protein L2 domain 2; Spt5 C-terminal domain; KOW; Transcription elongation factor Spt5, NGN domain; Spt5 transcription elongation factor, N-terminal;
O00339	Matrilin-2 OS=Homo sapiens OX=9606 GN=MATN2 PE=1 SV=4	MATN2	Down	106.84	0.346	0.0127014	0.452	0.044196	extracellular	GO:0033554 cellular response to stress; GO:0016043 cellular component organization; GO:0016477 cell migration; GO:0044707 single-multicellular organism process; GO:0016358 dendrite development; GO:0051674 localization of cell; GO:0048666 neuron development; GO:0048869 cellular developmental process; GO:0032989 cellular component morphogenesis; GO:0044699 single-organism process; GO:0022008 neurog…	GO:0031012 extracellular matrix; GO:0005615 extracellular space; GO:0044421 extracellular region part; GO:0005578 proteinaceous extracellular matrix; GO:0005576 extracellular region; GO:0044420 extracellular matrix component; GO:0005604 basement membrane;	GO:0043169 cation binding; GO:0046872 metal ion binding; GO:0005515 protein binding; GO:0005509 calcium ion binding; GO:0005488 binding; GO:0043167 ion binding;				IPR026823; IPR019466; IPR001881; IPR000742; IPR009030; IPR002035;	Complement Clr-like EGF domain; Matrilin, coiled-coil trimerisation domain; EGF-like calcium-binding domain; EGF-like domain; Growth factor receptor cysteine-rich domain; von Willebrand factor, type A;
O00423	Echinoderm microtubule-associated protein-like 1 OS=Homo sapiens OX=9606 GN=EML1 PE=1 SV=3	EML1	Down	89.86	0.199	0.0062041	0.279	0.0089843	nucleus	GO:0016043 cellular component organization; GO:0044707 single-multicellular organism process; GO:0007420 brain development; GO:0048285 organelle fission; GO:0007067 mitotic nuclear division; GO:0048869 cellular developmental process; GO:0007051 spindle organization; GO:0022008 neurogenesis; GO:0044699 single-organism process; GO:1903047 mitotic cell cycle process; GO:0072089 stem cell proliferati…	GO:0051233 spindle midzone; GO:0005874 microtubule; GO:0005737 cytoplasm; GO:0032991 macromolecular complex; GO:0099512 supramolecular fiber; GO:0044424 intracellular part; GO:0005623 cell; GO:0099080 supramolecular complex; GO:0044422 organelle part; GO:0043228 non-membrane-bounded organelle; GO:0072686 mitotic spindle; GO:0005856 cytoskeleton; GO:0015630 microtubule cytoskeleton; GO:0005622 int…	GO:0008092 cytoskeletal protein binding; GO:0008017 microtubule binding; GO:0005488 binding; GO:0043167 ion binding; GO:0015631 tubulin binding; GO:0046872 metal ion binding; GO:0043169 cation binding; GO:0005515 protein binding; GO:0005509 calcium ion binding;	K18595	EML1_2; echinoderm microtubule-associated protein-like 1/2		IPR005108; IPR017986; IPR015943; IPR011047;	HELP; WD40-repeat-containing domain; WD40/YVTN repeat-like-containing domain; Quinoprotein alcohol dehydrogenase-like superfamily;
O00468	Agrin OS=Homo sapiens OX=9606 GN=AGRN PE=1 SV=6	AGRN	Up	217.32	3.693	0.0026632	2.207	0.020801	extracellular	GO:0044700 single organism signaling; GO:0021700 developmental maturation; GO:0065008 regulation of biological quality; GO:0060491 regulation of cell projection assembly; GO:1904398 positive regulation of neuromuscular junction development; GO:0051965 positive regulation of synapse assembly; GO:0009891 positive regulation of biosynthetic process; GO:0044255 cellular lipid metabolic process; GO:00…	GO:0016020 membrane; GO:0044421 extracellular region part; GO:0071944 cell periphery; GO:0030054 cell junction; GO:0005737 cytoplasm; GO:0031982 vesicle; GO:0031224 intrinsic component of membrane; GO:0044424 intracellular part; GO:0005623 cell; GO:0044420 extracellular matrix component; GO:0044422 organelle part; GO:0005775 vacuolar lumen; GO:0005604 basement membrane; GO:0031974 membrane-enclos…	GO:0033691 sialic acid binding; GO:0035374 chondroitin sulfate binding; GO:0002162 dystroglycan binding; GO:0043394 proteoglycan binding; GO:0043167 ion binding; GO:0043395 heparan sulfate proteoglycan binding; GO:0043177 organic acid binding; GO:0005515 protein binding; GO:1901681 sulfur compound binding; GO:0050840 extracellular matrix binding; GO:0097367 carbohydrate derivative binding; GO:003…	K06254	AGRN; agrin	hsa04512 ECM-receptor interaction - Homo sapiens (human);	IPR008993; IPR002350; IPR001881; IPR000082; IPR000742; IPR001791; IPR013320; IPR003884; IPR004850; IPR002049; IPR003645;	Tissue inhibitor of metalloproteinases-like, OB-fold; Kazal domain; EGF-like calcium-binding domain; SEA domain; EGF-like domain; Laminin G domain; Concanavalin A-like lectin/glucanase domain; Factor I / membrane attack complex; NtA (N-terminal agrin) domain; Laminin EGF domain; Follistatin-like, N-terminal;
O00470	Homeobox protein Meis1 OS=Homo sapiens OX=9606 GN=MEIS1 PE=1 SV=1	MEIS1	Down	43.016	0.572	0.0020414	0.504	0.0038396	nucleus	GO:0097659 nucleic acid-templated transcription; GO:0009891 positive regulation of biosynthetic process; GO:0044237 cellular metabolic process; GO:0002088 lens development in camera-type eye; GO:0007610 behavior; GO:0008152 metabolic process; GO:0001525 angiogenesis; GO:0061515 myeloid cell development; GO:0043170 macromolecule metabolic process; GO:0090596 sensory organ morphogenesis; GO:0007399…	GO:0043226 organelle; GO:0043231 intracellular membrane-bounded organelle; GO:0043229 intracellular organelle; GO:0005634 nucleus; GO:0044464 cell part; GO:0005622 intracellular; GO:0032991 macromolecular complex; GO:0044424 intracellular part; GO:0043227 membrane-bounded organelle; GO:0005667 transcription factor complex; GO:0043234 protein complex; GO:0005623 cell;	GO:0000981 RNA polymerase II transcription factor activity, sequence-specific DNA binding; GO:0001228 transcriptional activator activity, RNA polymerase II transcription regulatory region sequence-specific binding; GO:0003677 DNA binding; GO:0046982 protein heterodimerization activity; GO:0000976 transcription regulatory region sequence-specific DNA binding; GO:0001077 transcriptional activator a…	K15613	MEIS1; homeobox protein Meis1	hsa04550 Signaling pathways regulating pluripotency of stem cells - Homo sapiens (human); hsa05202 Transcriptional misregulation in cancer - Homo sapiens (human);	IPR032453; IPR001356; IPR009057; IPR008422;	Homeobox protein PKNOX/Meis, N-terminal; Homeobox domain; Homeobox domain-like; Homeobox KN domain;
O00499	Myc box-dependent-interacting protein 1 OS=Homo sapiens OX=9606 GN=BIN1 PE=1 SV=1	BIN1	Down	64.699	0.278	0.00032465	0.354	0.048782	cytoplasm	GO:0044085 cellular component biogenesis; GO:0060627 regulation of vesicle-mediated transport; GO:0010941 regulation of cell death; GO:0014013 regulation of gliogenesis; GO:0048869 cellular developmental process; GO:0051647 nucleus localization; GO:0022008 neurogenesis; GO:0044699 single-organism process; GO:0044764 multi-organism cellular process; GO:0010564 regulation of cell cycle process; GO:…	GO:0016020 membrane; GO:0071944 cell periphery; GO:0030016 myofibril; GO:0005737 cytoplasm; GO:0032991 macromolecular complex; GO:0099512 supramolecular fiber; GO:0044424 intracellular part; GO:0030018 Z disc; GO:0099080 supramolecular complex; GO:0005623 cell; GO:0031674 I band; GO:0044422 organelle part; GO:0043228 non-membrane-bounded organelle; GO:0005856 cytoskeleton; GO:0030315 T-tubule; GO…	GO:0051015 actin filament binding; GO:0042802 identical protein binding; GO:0008092 cytoskeletal protein binding; GO:0005488 binding; GO:0048156 tau protein binding; GO:0044877 macromolecular complex binding; GO:0003779 actin binding; GO:0005515 protein binding; GO:0070063 RNA polymerase binding; GO:0019899 enzyme binding; GO:0032403 protein complex binding;	K12562	AMPH; amphiphysin	hsa04144 Endocytosis - Homo sapiens (human); hsa04666 Fc gamma R-mediated phagocytosis - Homo sapiens (human);	IPR001452; IPR027267; IPR004148;	SH3 domain; Arfaptin homology (AH) domain/BAR domain; BAR domain;
O00541	Pescadillo homolog OS=Homo sapiens OX=9606 GN=PES1 PE=1 SV=1	PES1	Up	68.002	3.809	0.00022396	8.92	0.021618	cytoplasm,nucleus	GO:0050794 regulation of cellular process; GO:0044085 cellular component biogenesis; GO:0016043 cellular component organization; GO:0006997 nucleus organization; GO:0022613 ribonucleoprotein complex biogenesis; GO:0000466 maturation of 5.8S rRNA from tricistronic rRNA transcript (SSU-rRNA, 5.8S rRNA, LSU-rRNA); GO:0006725 cellular aromatic compound metabolic process; GO:0044699 single-organism pr…	GO:0016020 membrane; GO:0005737 cytoplasm; GO:0032991 macromolecular complex; GO:0044424 intracellular part; GO:0005623 cell; GO:0044422 organelle part; GO:0030684 preribosome; GO:0043228 non-membrane-bounded organelle; GO:0000793 condensed chromosome; GO:0031974 membrane-enclosed lumen; GO:0005654 nucleoplasm; GO:0070013 intracellular organelle lumen; GO:0044464 cell part; GO:0005622 intracellul…	GO:0097159 organic cyclic compound binding; GO:1901363 heterocyclic compound binding; GO:0003723 RNA binding; GO:0005515 protein binding; GO:0005488 binding; GO:0003676 nucleic acid binding;	K14843	PES1, NOP7; pescadillo		IPR001357;	BRCT domain;
O14497	AT-rich interactive domain-containing protein 1A OS=Homo sapiens OX=9606 GN=ARID1A PE=1 SV=3	ARID1A	Up	242.04	3.887	0.0093989	6.992	0.00030059	cytoplasm	GO:0044700 single organism signaling; GO:0022414 reproductive process; GO:0097659 nucleic acid-templated transcription; GO:0035148 tube formation; GO:0043009 chordate embryonic development; GO:0007420 brain development; GO:0007566 embryo implantation; GO:0009891 positive regulation of biosynthetic process; GO:0044237 cellular metabolic process; GO:0060674 placenta blood vessel development; GO:000…	GO:0032991 macromolecular complex; GO:0044424 intracellular part; GO:0005623 cell; GO:0070603 SWI/SNF superfamily-type complex; GO:0044422 organelle part; GO:0071565 nBAF complex; GO:0044427 chromosomal part; GO:0043228 non-membrane-bounded organelle; GO:0031974 membrane-enclosed lumen; GO:0005654 nucleoplasm; GO:0070013 intracellular organelle lumen; GO:0044454 nuclear chromosome part; GO:004446…	GO:0097159 organic cyclic compound binding; GO:1901363 heterocyclic compound binding; GO:0003677 DNA binding; GO:0005102 receptor binding; GO:0005488 binding; GO:0044877 macromolecular complex binding; GO:0016922 ligand-dependent nuclear receptor binding; GO:0003676 nucleic acid binding; GO:0000989 transcription factor activity, transcription factor binding; GO:0031491 nucleosome binding; GO:0003…	K11653	ARID1; AT-rich interactive domain-containing protein 1	hsa04714 Thermogenesis - Homo sapiens (human); hsa05225 Hepatocellular carcinoma - Homo sapiens (human);	IPR033388; IPR011989; IPR016024; IPR001606;	SWI/SNF-like complex subunit BAF250, C-terminal; Armadillo-like helical; Armadillo-type fold; ARID DNA-binding domain;
O14558	Heat shock protein beta-6 OS=Homo sapiens OX=9606 GN=HSPB6 PE=1 SV=2	HSPB6	Down	17.135	0.13	0.00118335	0.222	0.021301	cytoplasm,nucleus	GO:0050794 regulation of cellular process; GO:0010667 negative regulation of cardiac muscle cell apoptotic process; GO:0010941 regulation of cell death; GO:0043069 negative regulation of programmed cell death; GO:0061077 chaperone-mediated protein folding; GO:0043067 regulation of programmed cell death; GO:0048519 negative regulation of biological process; GO:0010665 regulation of cardiac muscle …	GO:0043226 organelle; GO:0043231 intracellular membrane-bounded organelle; GO:0043229 intracellular organelle; GO:0005634 nucleus; GO:0044464 cell part; GO:0005622 intracellular; GO:0005737 cytoplasm; GO:0044424 intracellular part; GO:0043227 membrane-bounded organelle; GO:0005623 cell; GO:0005576 extracellular region;	GO:0005212 structural constituent of eye lens; GO:0042802 identical protein binding; GO:0051087 chaperone binding; GO:0042803 protein homodimerization activity; GO:0005488 binding; GO:0046983 protein dimerization activity; GO:0005515 protein binding; GO:0051082 unfolded protein binding; GO:0005198 structural molecule activity;	K09545	HSPB6; heat shock protein beta-6		IPR002068; IPR003090; IPR008978;	Alpha crystallin/Hsp20 domain; Alpha-crystallin, N-terminal; HSP20-like chaperone;
O14744	Protein arginine N-methyltransferase 5 OS=Homo sapiens OX=9606 GN=PRMT5 PE=1 SV=4	PRMT5	Up	72.683	1.674	0.00025941	2.055	0.0175414	cytoplasm	GO:0044085 cellular component biogenesis; GO:0022613 ribonucleoprotein complex biogenesis; GO:0048732 gland development; GO:0022618 ribonucleoprotein complex assembly; GO:0035247 peptidyl-arginine omega-N-methylation; GO:0014013 regulation of gliogenesis; GO:0097659 nucleic acid-templated transcription; GO:0010564 regulation of cell cycle process; GO:0044237 cellular metabolic process; GO:0008213…	GO:0043229 intracellular organelle; GO:0044446 intracellular organelle part; GO:0005737 cytoplasm; GO:0012505 endomembrane system; GO:0032991 macromolecular complex; GO:0031981 nuclear lumen; GO:0035097 histone methyltransferase complex; GO:0044424 intracellular part; GO:1990234 transferase complex; GO:0005829 cytosol; GO:0005623 cell; GO:0044422 organelle part; GO:0034708 methyltransferase compl…	GO:0008757 S-adenosylmethionine-dependent methyltransferase activity; GO:1901265 nucleoside phosphate binding; GO:0008168 methyltransferase activity; GO:0003690 double-stranded DNA binding; GO:0008327 methyl-CpG binding; GO:0016274 protein-arginine N-methyltransferase activity; GO:0046983 protein dimerization activity; GO:0044020 histone methyltransferase activity (H4-R3 specific); GO:0005515 pro…	K02516	PRMT5, HSL7; type II protein arginine methyltransferase [EC:2.1.1.320]	hsa03013 RNA transport - Homo sapiens (human);	IPR029063;	S-adenosyl-L-methionine-dependent methyltransferase;
O14776	Transcription elongation regulator 1 OS=Homo sapiens OX=9606 GN=TCERG1 PE=1 SV=2	TCERG1	Up	123.9	2.042	0.0129026	1.828	0.00018205	nucleus	GO:0097659 nucleic acid-templated transcription; GO:0009058 biosynthetic process; GO:0051253 negative regulation of RNA metabolic process; GO:0044237 cellular metabolic process; GO:2001141 regulation of RNA biosynthetic process; GO:0008152 metabolic process; GO:0010558 negative regulation of macromolecule biosynthetic process; GO:0043170 macromolecule metabolic process; GO:1903507 negative regula…	GO:0043229 intracellular organelle; GO:0044446 intracellular organelle part; GO:0031981 nuclear lumen; GO:0044424 intracellular part; GO:0005623 cell; GO:0044422 organelle part; GO:0043226 organelle; GO:0043231 intracellular membrane-bounded organelle; GO:0031974 membrane-enclosed lumen; GO:0005654 nucleoplasm; GO:0005634 nucleus; GO:0070013 intracellular organelle lumen; GO:0044464 cell part; GO…	GO:0003723 RNA binding; GO:0003714 transcription corepressor activity; GO:0001103 RNA polymerase II repressing transcription factor binding; GO:0005515 protein binding; GO:0003712 transcription cofactor activity; GO:0070064 proline-rich region binding; GO:1901363 heterocyclic compound binding; GO:0097159 organic cyclic compound binding; GO:0001104 RNA polymerase II transcription cofactor activity…	K12824	TCERG1, CA150; transcription elongation regulator 1	hsa03040 Spliceosome - Homo sapiens (human);	IPR002713; IPR001202;	FF domain; WW domain;
O14828	Secretory carrier-associated membrane protein 3 OS=Homo sapiens OX=9606 GN=SCAMP3 PE=1 SV=3	SCAMP3	Up	38.287	1.905	0.0032417	1.589	0.035159	plasma membrane	GO:0001101 response to acid chemical; GO:0016192 vesicle-mediated transport; GO:1901700 response to oxygen-containing compound; GO:0048193 Golgi vesicle transport; GO:0071702 organic substance transport; GO:0010033 response to organic substance; GO:0050896 response to stimulus; GO:0015031 protein transport; GO:0051234 establishment of localization; GO:0006810 transport; GO:0045184 establishment o…	GO:0016020 membrane; GO:0043229 intracellular organelle; GO:0044421 extracellular region part; GO:0098588 bounding membrane of organelle; GO:0031090 organelle membrane; GO:0005737 cytoplasm; GO:0044446 intracellular organelle part; GO:0031982 vesicle; GO:0000139 Golgi membrane; GO:0031224 intrinsic component of membrane; GO:0012505 endomembrane system; GO:0044424 intracellular part; GO:0005623 ce…	GO:0005515 protein binding; GO:0031625 ubiquitin protein ligase binding; GO:0044389 ubiquitin-like protein ligase binding; GO:0005488 binding; GO:0019899 enzyme binding;	K19995	SCAMP; secretory carrier-associated membrane protein
O14908	PDZ domain-containing protein GIPC1 OS=Homo sapiens OX=9606 GN=GIPC1 PE=1 SV=2	GIPC1	Up	36.049	1.793	0.028061	1.596	0.032001	nucleus	GO:0044700 single organism signaling; GO:0046717 acid secretion; GO:0065008 regulation of biological quality; GO:0090130 tissue migration; GO:0051674 localization of cell; GO:0023051 regulation of signaling; GO:0044699 single-organism process; GO:0010564 regulation of cell cycle process; GO:0015031 protein transport; GO:0051234 establishment of localization; GO:0006605 protein targeting; GO:00901…	GO:0030425 dendrite; GO:0016020 membrane; GO:0044421 extracellular region part; GO:0098862 cluster of actin-based cell projections; GO:0005903 brush border; GO:0005938 cell cortex; GO:0031090 organelle membrane; GO:0031410 cytoplasmic vesicle; GO:0071944 cell periphery; GO:0031982 vesicle; GO:0005737 cytoplasm; GO:0099568 cytoplasmic region; GO:0044424 intracellular part; GO:0005623 cell; GO:0043…	GO:0050839 cell adhesion molecule binding; GO:0008092 cytoskeletal protein binding; GO:0042802 identical protein binding; GO:0005102 receptor binding; GO:0042803 protein homodimerization activity; GO:0005488 binding; GO:0045296 cadherin binding; GO:0046983 protein dimerization activity; GO:0003779 actin binding; GO:0005515 protein binding; GO:0019904 protein domain specific binding; GO:0017022 my…	K20056	GIPC, SEMCAP; PDZ domain-containing protein GIPC		IPR001478;	PDZ domain;
O14929	Histone acetyltransferase type B catalytic subunit OS=Homo sapiens OX=9606 GN=HAT1 PE=1 SV=1	HAT1	Up	49.512	4.574	0.0028043	3.502	0.00079647	cytoplasm	GO:0044085 cellular component biogenesis; GO:0044699 single-organism process; GO:0051253 negative regulation of RNA metabolic process; GO:0044237 cellular metabolic process; GO:2001141 regulation of RNA biosynthetic process; GO:0009605 response to external stimulus; GO:0008152 metabolic process; GO:0034724 DNA replication-independent nucleosome organization; GO:0006334 nucleosome assembly; GO:002…	GO:0000784 nuclear chromosome, telomeric region; GO:0000781 chromosome, telomeric region; GO:0005737 cytoplasm; GO:0032991 macromolecular complex; GO:0044424 intracellular part; GO:0005623 cell; GO:0044422 organelle part; GO:0044427 chromosomal part; GO:0043228 non-membrane-bounded organelle; GO:0031974 membrane-enclosed lumen; GO:0005654 nucleoplasm; GO:0070013 intracellular organelle lumen; GO:…	GO:0042393 histone binding; GO:0034212 peptide N-acetyltransferase activity; GO:0016746 transferase activity, transferring acyl groups; GO:0004402 histone acetyltransferase activity; GO:0003824 catalytic activity; GO:0061733 peptide-lysine-N-acetyltransferase activity; GO:0005488 binding; GO:0005515 protein binding; GO:0008080 N-acetyltransferase activity; GO:0016747 transferase activity, transfe…	K11303	HAT1, KAT1; histone acetyltransferase 1 [EC:2.3.1.48]	hsa05034 Alcoholism - Homo sapiens (human);	IPR019467; IPR016181;	Histone acetyl transferase HAT1 N-terminal; Acyl-CoA N-acyltransferase;
O14974	Protein phosphatase 1 regulatory subunit 12A OS=Homo sapiens OX=9606 GN=PPP1R12A PE=1 SV=1	PPP1R12A	Down	115.28	0.469	0.039144	0.464	0.0043969	nucleus	GO:0044700 single organism signaling; GO:0032270 positive regulation of cellular protein metabolic process; GO:0007067 mitotic nuclear division; GO:0009891 positive regulation of biosynthetic process; GO:0044699 single-organism process; GO:0044237 cellular metabolic process; GO:0006796 phosphate-containing compound metabolic process; GO:2001141 regulation of RNA biosynthetic process; GO:0007165 s…	GO:0030054 cell junction; GO:0030016 myofibril; GO:0005737 cytoplasm; GO:0032991 macromolecular complex; GO:0008287 protein serine/threonine phosphatase complex; GO:0099512 supramolecular fiber; GO:0044424 intracellular part; GO:0030018 Z disc; GO:0072357 PTW/PP1 phosphatase complex; GO:0099080 supramolecular complex; GO:0005623 cell; GO:0031674 I band; GO:1903293 phosphatase complex; GO:0044422 …	GO:0030234 enzyme regulator activity; GO:0019208 phosphatase regulator activity; GO:0005488 binding; GO:0019901 protein kinase binding; GO:0071889 14-3-3 protein binding; GO:0005515 protein binding; GO:0004857 enzyme inhibitor activity; GO:0098772 molecular function regulator; GO:0019900 kinase binding; GO:0004871 signal transducer activity; GO:0019899 enzyme binding;	K06270	PPP1R12A, MYPT1; protein phosphatase 1 regulatory subunit 12A	hsa04022 cGMP-PKG signaling pathway - Homo sapiens (human); hsa04024 cAMP signaling pathway - Homo sapiens (human); hsa04270 Vascular smooth muscle contraction - Homo sapiens (human); hsa04510 Focal adhesion - Homo sapiens (human); hsa04611 Platelet activation - Homo sapiens (human); hsa04810 Regulation of actin cytoskeleton - Homo sapiens (human); hsa04921 Oxytocin signaling pathway - Homo sapie…	IPR020683; IPR031775;	Ankyrin repeat-containing domain; cGMP-dependent protein kinase, interacting domain;
O15027	Protein transport protein Sec16A OS=Homo sapiens OX=9606 GN=SEC16A PE=1 SV=4	SEC16A	Up	251.89	2.671	0.00177851	2.666	0.00098044	nucleus	GO:0044085 cellular component biogenesis; GO:0051640 organelle localization; GO:0016043 cellular component organization; GO:0006901 vesicle coating; GO:0046907 intracellular transport; GO:0044707 single-multicellular organism process; GO:0010256 endomembrane system organization; GO:0048207 vesicle targeting, rough ER to cis-Golgi; GO:0048208 COPII vesicle coating; GO:0007420 brain development; GO…	GO:0043229 intracellular organelle; GO:0016020 membrane; GO:0042175 nuclear outer membrane-endoplasmic reticulum membrane network; GO:0005783 endoplasmic reticulum; GO:0098588 bounding membrane of organelle; GO:0031090 organelle membrane; GO:0044446 intracellular organelle part; GO:0005737 cytoplasm; GO:0000139 Golgi membrane; GO:0012505 endomembrane system; GO:0044424 intracellular part; GO:0005…	GO:0005515 protein binding; GO:0005488 binding;	K20353	SEC16; COPII coat assembly protein SEC16		IPR024298; IPR024340;	Ancestral coatomer element 1, Sec16/Sec31; Sec16, central conserved domain;
O15061	Synemin OS=Homo sapiens OX=9606 GN=SYNM PE=1 SV=2	SYNM	Down	172.77	0.089	0.0073188	0.127	0.00175619	nucleus	GO:0044707 single-multicellular organism process; GO:0016043 cellular component organization; GO:0003012 muscle system process; GO:0003008 system process; GO:0045104 intermediate filament cytoskeleton organization; GO:0045103 intermediate filament-based process; GO:0050879 multicellular organismal movement; GO:0044763 single-organism cellular process; GO:0006941 striated muscle contraction; GO:00…	GO:0016020 membrane; GO:0071944 cell periphery; GO:0030054 cell junction; GO:0030016 myofibril; GO:0005737 cytoplasm; GO:0099512 supramolecular fiber; GO:0044424 intracellular part; GO:0099080 supramolecular complex; GO:0005623 cell; GO:0044422 organelle part; GO:0043228 non-membrane-bounded organelle; GO:0005856 cytoskeleton; GO:0005622 intracellular; GO:0044464 cell part; GO:0005912 adherens ju…	GO:0008092 cytoskeletal protein binding; GO:0019215 intermediate filament binding; GO:0005200 structural constituent of cytoskeleton; GO:0017166 vinculin binding; GO:0005488 binding; GO:0044877 macromolecular complex binding; GO:0005515 protein binding; GO:0005198 structural molecule activity; GO:0008307 structural constituent of muscle; GO:0032403 protein complex binding;	K10376	DMN; desmuslin
O15075	Serine/threonine-protein kinase DCLK1 OS=Homo sapiens OX=9606 GN=DCLK1 PE=1 SV=2	DCLK1	Down	82.223	0.11	0.00069807	0.482	0.0118766	cytoplasm	GO:0044700 single organism signaling; GO:0051674 localization of cell; GO:0018209 peptidyl-serine modification; GO:0007420 brain development; GO:0048869 cellular developmental process; GO:0048666 neuron development; GO:0032989 cellular component morphogenesis; GO:0022008 neurogenesis; GO:0044699 single-organism process; GO:0044764 multi-organism cellular process; GO:0044237 cellular metabolic pro…	GO:0016020 membrane; GO:0031226 intrinsic component of plasma membrane; GO:0071944 cell periphery; GO:0031224 intrinsic component of membrane; GO:0005887 integral component of plasma membrane; GO:0005623 cell; GO:0016021 integral component of membrane; GO:0032279 asymmetric synapse; GO:0045202 synapse; GO:0005886 plasma membrane; GO:0043226 organelle; GO:0044459 plasma membrane part; GO:0098794 p…	GO:0005524 ATP binding; GO:1901265 nucleoside phosphate binding; GO:0016773 phosphotransferase activity, alcohol group as acceptor; GO:0001882 nucleoside binding; GO:0043167 ion binding; GO:0004672 protein kinase activity; GO:0000166 nucleotide binding; GO:0004871 signal transducer activity; GO:0097159 organic cyclic compound binding; GO:1901363 heterocyclic compound binding; GO:0032549 ribonucle…	K08805	DCLK1_2; doublecortin-like kinase 1/2 [EC:2.7.11.1]		IPR000719; IPR003533; IPR011009;	Protein kinase domain; Doublecortin domain; Protein kinase-like domain;
O15084	Serine/threonine-protein phosphatase 6 regulatory ankyrin repeat subunit A OS=Homo sapiens OX=9606 GN=ANKRD28 PE=1 SV=5	ANKRD28	Up	112.96	3.337	0.0007578	4.75	0.0111752	cytoplasm	GO:0044085 cellular component biogenesis; GO:0051640 organelle localization; GO:0016043 cellular component organization; GO:0006901 vesicle coating; GO:0046907 intracellular transport; GO:0048207 vesicle targeting, rough ER to cis-Golgi; GO:0048208 COPII vesicle coating; GO:0044699 single-organism process; GO:0048193 Golgi vesicle transport; GO:0006903 vesicle targeting; GO:0051234 establishment …	GO:0016020 membrane; GO:0043229 intracellular organelle; GO:0098588 bounding membrane of organelle; GO:0031090 organelle membrane; GO:0005737 cytoplasm; GO:0044446 intracellular organelle part; GO:0000139 Golgi membrane; GO:0012505 endomembrane system; GO:0031981 nuclear lumen; GO:0044424 intracellular part; GO:0005829 cytosol; GO:0005623 cell; GO:0044422 organelle part; GO:0043226 organelle; GO:…	GO:0005515 protein binding; GO:0005488 binding;	K15502	ANKRD28; serine/threonine-protein phosphatase 6 regulatory ankyrin repeat subunit A		IPR020683;	Ankyrin repeat-containing domain;
O15228	Dihydroxyacetone phosphate acyltransferase OS=Homo sapiens OX=9606 GN=GNPAT PE=1 SV=1	GNPAT	Up	77.187	1.876	0.027138	1.596	0.046738	cytoplasm	GO:0044085 cellular component biogenesis; GO:0001101 response to acid chemical; GO:0046486 glycerolipid metabolic process; GO:0007272 ensheathment of neurons; GO:0007420 brain development; GO:0048869 cellular developmental process; GO:0006654 phosphatidic acid biosynthetic process; GO:0045216 cell-cell junction organization; GO:0008654 phospholipid biosynthetic process; GO:0032989 cellular compon…	GO:0031903 microbody membrane; GO:0043229 intracellular organelle; GO:0016020 membrane; GO:0098588 bounding membrane of organelle; GO:0044439 peroxisomal part; GO:0031090 organelle membrane; GO:0005777 peroxisome; GO:0044446 intracellular organelle part; GO:0005737 cytoplasm; GO:0044438 microbody part; GO:0044424 intracellular part; GO:0005623 cell; GO:0044422 organelle part; GO:0005739 mitochond…	GO:0016287 glycerone-phosphate O-acyltransferase activity; GO:0016746 transferase activity, transferring acyl groups; GO:0005102 receptor binding; GO:0003824 catalytic activity; GO:0005488 binding; GO:0016788 hydrolase activity, acting on ester bonds; GO:0047617 acyl-CoA hydrolase activity; GO:0016787 hydrolase activity; GO:0016289 CoA hydrolase activity; GO:0016413 O-acetyltransferase activity; …	K00649	GNPAT; glyceronephosphate O-acyltransferase [EC:2.3.1.42]	hsa00564 Glycerophospholipid metabolism - Homo sapiens (human); hsa04146 Peroxisome - Homo sapiens (human);	IPR002123;	Phospholipid/glycerol acyltransferase;
O15355	Protein phosphatase 1G OS=Homo sapiens OX=9606 GN=PPM1G PE=1 SV=1	PPM1G	Up	59.271	2.973	0.032583	2.657	0.0071402	nucleus	GO:0050794 regulation of cellular process; GO:0045786 negative regulation of cell cycle; GO:0007050 cell cycle arrest; GO:0044267 cellular protein metabolic process; GO:0044763 single-organism cellular process; GO:0044699 single-organism process; GO:0035970 peptidyl-threonine dephosphorylation; GO:0048523 negative regulation of cellular process; GO:0048519 negative regulation of biological proces…	GO:0043229 intracellular organelle; GO:0016020 membrane; GO:0005737 cytoplasm; GO:0044446 intracellular organelle part; GO:0031981 nuclear lumen; GO:0044424 intracellular part; GO:0005623 cell; GO:0044422 organelle part; GO:0043226 organelle; GO:0043231 intracellular membrane-bounded organelle; GO:0031974 membrane-enclosed lumen; GO:0005654 nucleoplasm; GO:0005634 nucleus; GO:0070013 intracellula…	GO:0042578 phosphoric ester hydrolase activity; GO:0003824 catalytic activity; GO:0005488 binding; GO:0004722 protein serine/threonine phosphatase activity; GO:0016791 phosphatase activity; GO:0043167 ion binding; GO:0016788 hydrolase activity, acting on ester bonds; GO:0043169 cation binding; GO:0046872 metal ion binding; GO:0005515 protein binding; GO:0016787 hydrolase activity; GO:0004721 phos…	K17499	PPM1G, PP2CG; protein phosphatase 1G [EC:3.1.3.16]		IPR001932;	PPM-type phosphatase domain;
O15533	Tapasin OS=Homo sapiens OX=9606 GN=TAPBP PE=1 SV=1	TAPBP	Up	47.625	4.029	0.0108356	1.852	0.0261	plasma membrane	GO:0044085 cellular component biogenesis; GO:1990668 vesicle fusion with endoplasmic reticulum-Golgi intermediate compartment (ERGIC) membrane; GO:0016043 cellular component organization; GO:0090174 organelle membrane fusion; GO:0065008 regulation of biological quality; GO:0006518 peptide metabolic process; GO:0050822 peptide stabilization; GO:0060255 regulation of macromolecule metabolic process…	GO:0016020 membrane; GO:0042175 nuclear outer membrane-endoplasmic reticulum membrane network; GO:0005783 endoplasmic reticulum; GO:0031410 cytoplasmic vesicle; GO:0031090 organelle membrane; GO:0098796 membrane protein complex; GO:0031982 vesicle; GO:0005737 cytoplasm; GO:0044433 cytoplasmic vesicle part; GO:0032991 macromolecular complex; GO:0031224 intrinsic component of membrane; GO:0044424 i…	GO:0022804 active transmembrane transporter activity; GO:0046978 TAP1 binding; GO:0046977 TAP binding; GO:0005102 receptor binding; GO:0015399 primary active transmembrane transporter activity; GO:0016817 hydrolase activity, acting on acid anhydrides; GO:0016787 hydrolase activity; GO:0005515 protein binding; GO:0033218 amide binding; GO:0017111 nucleoside-triphosphatase activity; GO:0042288 MHC …	K08058	TAPBP; TAP binding protein (tapasin)	hsa04612 Antigen processing and presentation - Homo sapiens (human); hsa05163 Human cytomegalovirus infection - Homo sapiens (human); hsa05168 Herpes simplex virus 1 infection - Homo sapiens (human); hsa05169 Epstein-Barr virus infection - Homo sapiens (human); hsa05170 Human immunodeficiency virus 1 infection - Homo sapiens (human);	IPR007110; IPR013783; IPR003597;	Immunoglobulin-like domain; Immunoglobulin-like fold; Immunoglobulin C1-set;
O43143	Pre-mRNA-splicing factor ATP-dependent RNA helicase DHX15 OS=Homo sapiens OX=9606 GN=DHX15 PE=1 SV=2	DHX15	Up	90.932	2.353	0.0155845	1.906	0.0053353	nucleus	GO:0006725 cellular aromatic compound metabolic process; GO:0043279 response to alkaloid; GO:0050896 response to stimulus; GO:0044237 cellular metabolic process; GO:0071704 organic substance metabolic process; GO:0000398 mRNA splicing, via spliceosome; GO:0008152 metabolic process; GO:0000377 RNA splicing, via transesterification reactions with bulged adenosine as nucleophile; GO:0046483 heterocy…	GO:0043229 intracellular organelle; GO:0043232 intracellular non-membrane-bounded organelle; GO:0044446 intracellular organelle part; GO:0005737 cytoplasm; GO:0032991 macromolecular complex; GO:0031981 nuclear lumen; GO:0044424 intracellular part; GO:0005681 spliceosomal complex; GO:0005730 nucleolus; GO:0016604 nuclear body; GO:0005623 cell; GO:0044422 organelle part; GO:0043228 non-membrane-bou…	GO:1901265 nucleoside phosphate binding; GO:0008026 ATP-dependent helicase activity; GO:0016817 hydrolase activity, acting on acid anhydrides; GO:0005515 protein binding; GO:0016787 hydrolase activity; GO:0016887 ATPase activity; GO:1901363 heterocyclic compound binding; GO:0097159 organic cyclic compound binding; GO:0016462 pyrophosphatase activity; GO:0003824 catalytic activity; GO:0032553 ribo…	K12820	DHX15, PRP43; pre-mRNA-splicing factor ATP-dependent RNA helicase DHX15/PRP43 [EC:3.6.4.13]	hsa03040 Spliceosome - Homo sapiens (human);	IPR007502; IPR011545; IPR011709; IPR014001; IPR027417; IPR001650;	Helicase-associated domain; DEAD/DEAH box helicase domain; Domain of unknown function DUF1605; Helicase superfamily 1/2, ATP-binding domain; P-loop containing nucleoside triphosphate hydrolase; Helicase, C-terminal;
O43252	Bifunctional 3'-phosphoadenosine 5'-phosphosulfate synthase 1 OS=Homo sapiens OX=9606 GN=PAPSS1 PE=1 SV=2	PAPSS1	Up	70.832	2.767	0.022921	1.861	0.0193393	nucleus	GO:0000103 sulfate assimilation; GO:0009116 nucleoside metabolic process; GO:0042278 purine nucleoside metabolic process; GO:0009117 nucleotide metabolic process; GO:0044699 single-organism process; GO:0009058 biosynthetic process; GO:0009163 nucleoside biosynthetic process; GO:0046129 purine ribonucleoside biosynthetic process; GO:0044237 cellular metabolic process; GO:0044272 sulfur compound bi…	GO:0044464 cell part; GO:0005622 intracellular; GO:0005737 cytoplasm; GO:0044424 intracellular part; GO:0005829 cytosol; GO:0005623 cell; GO:0044444 cytoplasmic part;	GO:1901265 nucleoside phosphate binding; GO:0016773 phosphotransferase activity, alcohol group as acceptor; GO:0046983 protein dimerization activity; GO:0005515 protein binding; GO:0097159 organic cyclic compound binding; GO:1901363 heterocyclic compound binding; GO:0042802 identical protein binding; GO:0016301 kinase activity; GO:0003824 catalytic activity; GO:0032553 ribonucleotide binding; GO:…	K13811	PAPSS; 3'-phosphoadenosine 5'-phosphosulfate synthase [EC:2.7.7.4 2.7.1.25]	hsa00230 Purine metabolism - Homo sapiens (human); hsa00450 Selenocompound metabolism - Homo sapiens (human); hsa00920 Sulfur metabolism - Homo sapiens (human); hsa01100 Metabolic pathways - Homo sapiens (human);	IPR014729; IPR015947; IPR027417; IPR025980; IPR024951; IPR002650;	Rossmann-like alpha/beta/alpha sandwich fold; PUA-like domain; P-loop containing nucleoside triphosphate hydrolase; ATP-sulfurylase PUA-like domain; Sulphate adenylyltransferase catalytic domain; Sulphate adenylyltransferase;
O43290	U4/U6.U5 tri-snRNP-associated protein 1 OS=Homo sapiens OX=9606 GN=SART1 PE=1 SV=1	SART1	Up	90.254	4.846	0.000102066	5.7	0.0026968	nucleus	GO:0050863 regulation of T cell activation; GO:0044700 single organism signaling; GO:0044085 cellular component biogenesis; GO:0002694 regulation of leukocyte activation; GO:0022613 ribonucleoprotein complex biogenesis; GO:0022618 ribonucleoprotein complex assembly; GO:0044699 single-organism process; GO:0051249 regulation of lymphocyte activation; GO:0044237 cellular metabolic process; GO:190210…	GO:0005737 cytoplasm; GO:0032991 macromolecular complex; GO:0044424 intracellular part; GO:0016604 nuclear body; GO:0005623 cell; GO:0015030 Cajal body; GO:0044422 organelle part; GO:0031974 membrane-enclosed lumen; GO:0097526 spliceosomal tri-snRNP complex; GO:1902494 catalytic complex; GO:0005654 nucleoplasm; GO:0070013 intracellular organelle lumen; GO:0016607 nuclear speck; GO:0005622 intrace…	GO:0097159 organic cyclic compound binding; GO:1901363 heterocyclic compound binding; GO:0003723 RNA binding; GO:0005515 protein binding; GO:0005488 binding; GO:0003676 nucleic acid binding;	K11984	SART1, HAF, SNU66; U4/U6.U5 tri-snRNP-associated protein 1	hsa03040 Spliceosome - Homo sapiens (human);
O43294	Transforming growth factor beta-1-induced transcript 1 protein OS=Homo sapiens OX=9606 GN=TGFB1I1 PE=1 SV=2	TGFB1I1	Down	49.814	0.179	0.00109999	0.173	0.00021833	nucleus	GO:0044700 single organism signaling; GO:0010717 regulation of epithelial to mesenchymal transition; GO:0007166 cell surface receptor signaling pathway; GO:0097659 nucleic acid-templated transcription; GO:0009891 positive regulation of biosynthetic process; GO:1903845 negative regulation of cellular response to transforming growth factor beta stimulus; GO:0044237 cellular metabolic process; GO:00…	GO:0043229 intracellular organelle; GO:0043232 intracellular non-membrane-bounded organelle; GO:0030054 cell junction; GO:0044446 intracellular organelle part; GO:0005737 cytoplasm; GO:0070161 anchoring junction; GO:0031981 nuclear lumen; GO:0044424 intracellular part; GO:0005623 cell; GO:0044422 organelle part; GO:0043228 non-membrane-bounded organelle; GO:0031974 membrane-enclosed lumen; GO:004…	GO:0048495 Roundabout binding; GO:0005102 receptor binding; GO:0043167 ion binding; GO:0005515 protein binding; GO:0050681 androgen receptor binding; GO:0051427 hormone receptor binding; GO:0003712 transcription cofactor activity; GO:0008270 zinc ion binding; GO:0046914 transition metal ion binding; GO:0005488 binding; GO:0035258 steroid hormone receptor binding; GO:0035257 nuclear hormone recept…				IPR001781;	Zinc finger, LIM-type;
O43301	Heat shock 70 kDa protein 12A OS=Homo sapiens OX=9606 GN=HSPA12A PE=1 SV=2	HSPA12A	Down	74.977	0.179	0.00131521	0.162	0.00107866	cytoplasm		GO:0070062 extracellular exosome; GO:0043226 organelle; GO:0044421 extracellular region part; GO:0031982 vesicle; GO:1903561 extracellular vesicle; GO:0043227 membrane-bounded organelle; GO:0005576 extracellular region; GO:0043230 extracellular organelle;	GO:0005524 ATP binding; GO:1901265 nucleoside phosphate binding; GO:0001882 nucleoside binding; GO:0043167 ion binding; GO:0000166 nucleotide binding; GO:0097159 organic cyclic compound binding; GO:1901363 heterocyclic compound binding; GO:0032549 ribonucleoside binding; GO:0097367 carbohydrate derivative binding; GO:0032553 ribonucleotide binding; GO:0005488 binding; GO:0032550 purine ribonucleo…
O43395	U4/U6 small nuclear ribonucleoprotein Prp3 OS=Homo sapiens OX=9606 GN=PRPF3 PE=1 SV=2	PRPF3	Up	77.528	3.501	0.0018822	2.711	0.0041572	nucleus	GO:0044085 cellular component biogenesis; GO:0016043 cellular component organization; GO:0022613 ribonucleoprotein complex biogenesis; GO:0022618 ribonucleoprotein complex assembly; GO:0006725 cellular aromatic compound metabolic process; GO:0044237 cellular metabolic process; GO:0071704 organic substance metabolic process; GO:0000398 mRNA splicing, via spliceosome; GO:0008152 metabolic process; …	GO:0005737 cytoplasm; GO:0032991 macromolecular complex; GO:0044424 intracellular part; GO:0016604 nuclear body; GO:0005623 cell; GO:0015030 Cajal body; GO:0044422 organelle part; GO:0031974 membrane-enclosed lumen; GO:0097526 spliceosomal tri-snRNP complex; GO:0005654 nucleoplasm; GO:0070013 intracellular organelle lumen; GO:0016607 nuclear speck; GO:0044464 cell part; GO:0005622 intracellular; …	GO:0097159 organic cyclic compound binding; GO:1901363 heterocyclic compound binding; GO:0003723 RNA binding; GO:0005515 protein binding; GO:0042802 identical protein binding; GO:0005488 binding; GO:0003676 nucleic acid binding;	K12843	PRPF3, PRP3; U4/U6 small nuclear ribonucleoprotein PRP3	hsa03040 Spliceosome - Homo sapiens (human);	IPR013881; IPR010541; IPR002483;	Pre-mRNA-splicing factor 3; Domain of unknown function DUF1115; PWI domain;
O43491	Band 4.1-like protein 2 OS=Homo sapiens OX=9606 GN=EPB41L2 PE=1 SV=1	EPB41L2	Down	112.59	0.55	0.0086624	0.513	0.025676	nucleus	GO:0031032 actomyosin structure organization; GO:0016043 cellular component organization; GO:1902589 single-organism organelle organization; GO:0030036 actin cytoskeleton organization; GO:0030866 cortical actin cytoskeleton organization; GO:0006996 organelle organization; GO:0030029 actin filament-based process; GO:0044763 single-organism cellular process; GO:0044699 single-organism process; GO:0…	GO:0016020 membrane; GO:0044421 extracellular region part; GO:0005938 cell cortex; GO:0019898 extrinsic component of membrane; GO:0071944 cell periphery; GO:0030054 cell junction; GO:0099568 cytoplasmic region; GO:0031982 vesicle; GO:0005737 cytoplasm; GO:0030863 cortical cytoskeleton; GO:0030864 cortical actin cytoskeleton; GO:0044424 intracellular part; GO:0005623 cell; GO:0044422 organelle par…	GO:0008092 cytoskeletal protein binding; GO:0005200 structural constituent of cytoskeleton; GO:0042731 PH domain binding; GO:0005488 binding; GO:0003779 actin binding; GO:0005515 protein binding; GO:0019904 protein domain specific binding; GO:0005198 structural molecule activity; GO:0030507 spectrin binding;	K06107	EPB41, 4.1R; erythrocyte membrane protein band 4.1		IPR019748; IPR018980; IPR019749; IPR018979; IPR008379; IPR029071; IPR011993; IPR007477; IPR014847; IPR000299; IPR014352;	FERM central domain; FERM, C-terminal PH-like domain; Band 4.1 domain; FERM, N-terminal; Band 4.1, C-terminal; Ubiquitin-related domain; PH domain-like; SAB domain; FERM adjacent (FA); FERM domain; FERM/acyl-CoA-binding protein, 3-helical bundle;
O43556	Epsilon-sarcoglycan OS=Homo sapiens OX=9606 GN=SGCE PE=1 SV=6	SGCE	Down	49.85	0.144	0.00024334	0.405	0.003602	plasma membrane	GO:0032502 developmental process; GO:0016043 cellular component organization; GO:0044707 single-multicellular organism process; GO:0003012 muscle system process; GO:0003008 system process; GO:0048731 system development; GO:0044699 single-organism process; GO:0032501 multicellular organismal process; GO:0022610 biological adhesion; GO:0048513 animal organ development; GO:0031589 cell-substrate adh…	GO:0016020 membrane; GO:0030425 dendrite; GO:0098796 membrane protein complex; GO:0071944 cell periphery; GO:0005737 cytoplasm; GO:0032991 macromolecular complex; GO:0031224 intrinsic component of membrane; GO:0044424 intracellular part; GO:0005887 integral component of plasma membrane; GO:0005623 cell; GO:0032589 neuron projection membrane; GO:0043228 non-membrane-bounded organelle; GO:0005856 c…					IPR006644;	Dystroglycan-type cadherin-like;
O43660	Pleiotropic regulator 1 OS=Homo sapiens OX=9606 GN=PLRG1 PE=1 SV=1	PLRG1	Up	57.193	2.992	0.027543	2.435	8.3429e-05	nucleus	GO:0050794 regulation of cellular process; GO:2000045 regulation of G1/S transition of mitotic cell cycle; GO:0007346 regulation of mitotic cell cycle; GO:0006725 cellular aromatic compound metabolic process; GO:0010564 regulation of cell cycle process; GO:0044237 cellular metabolic process; GO:1901989 positive regulation of cell cycle phase transition; GO:0071704 organic substance metabolic proc…	GO:0016020 membrane; GO:0080008 Cul4-RING E3 ubiquitin ligase complex; GO:0031090 organelle membrane; GO:0000974 Prp19 complex; GO:0032991 macromolecular complex; GO:0044424 intracellular part; GO:0016604 nuclear body; GO:0005623 cell; GO:0071011 precatalytic spliceosome; GO:0044422 organelle part; GO:0043228 non-membrane-bounded organelle; GO:0031974 membrane-enclosed lumen; GO:0031965 nuclear m…	GO:0005515 protein binding; GO:0005488 binding;	K12862	PLRG1, PRL1, PRP46; pleiotropic regulator 1	hsa03040 Spliceosome - Homo sapiens (human);	IPR017986; IPR015943;	WD40-repeat-containing domain; WD40/YVTN repeat-like-containing domain;
O43670	BUB3-interacting and GLEBS motif-containing protein ZNF207 OS=Homo sapiens OX=9606 GN=ZNF207 PE=1 SV=1	ZNF207	Up	50.75	2.203	0.005079	1.72	0.00070331	nucleus	GO:0044085 cellular component biogenesis; GO:0065008 regulation of biological quality; GO:0031109 microtubule polymerization or depolymerization; GO:0007067 mitotic nuclear division; GO:0051129 negative regulation of cellular component organization; GO:0044699 single-organism process; GO:0030071 regulation of mitotic metaphase/anaphase transition; GO:0010564 regulation of cell cycle process; GO:1…	GO:0005874 microtubule; GO:0005737 cytoplasm; GO:0032991 macromolecular complex; GO:0099512 supramolecular fiber; GO:0044424 intracellular part; GO:0005623 cell; GO:0099080 supramolecular complex; GO:0000777 condensed chromosome kinetochore; GO:0044422 organelle part; GO:0044427 chromosomal part; GO:0043228 non-membrane-bounded organelle; GO:0000793 condensed chromosome; GO:0031974 membrane-enclo…	GO:0003677 DNA binding; GO:0003723 RNA binding; GO:0043167 ion binding; GO:0015631 tubulin binding; GO:0005515 protein binding; GO:0008201 heparin binding; GO:0008270 zinc ion binding; GO:1901681 sulfur compound binding; GO:0003700 transcription factor activity, sequence-specific DNA binding; GO:1901363 heterocyclic compound binding; GO:0097159 organic cyclic compound binding; GO:0097367 carbohyd…				IPR015880; IPR007087;	Zinc finger, C2H2-like; Zinc finger, C2H2;
O43684	Mitotic checkpoint protein BUB3 OS=Homo sapiens OX=9606 GN=BUB3 PE=1 SV=1	BUB3	Up	37.154	2.491	0.032336	1.725	0.0119239	nucleus	GO:0032270 positive regulation of cellular protein metabolic process; GO:0022414 reproductive process; GO:0051443 positive regulation of ubiquitin-protein transferase activity; GO:0010564 regulation of cell cycle process; GO:0044237 cellular metabolic process; GO:1903364 positive regulation of cellular protein catabolic process; GO:0008152 metabolic process; GO:0031577 spindle checkpoint; GO:0008…	GO:0005737 cytoplasm; GO:0032991 macromolecular complex; GO:0044424 intracellular part; GO:0005623 cell; GO:0000777 condensed chromosome kinetochore; GO:0044422 organelle part; GO:0043228 non-membrane-bounded organelle; GO:0044427 chromosomal part; GO:0031974 membrane-enclosed lumen; GO:0000793 condensed chromosome; GO:0005654 nucleoplasm; GO:0070013 intracellular organelle lumen; GO:0005622 intr…	GO:0005515 protein binding; GO:0005488 binding;	K02180	BUB3; cell cycle arrest protein BUB3	hsa04110 Cell cycle - Homo sapiens (human); hsa05166 Human T-cell leukemia virus 1 infection - Homo sapiens (human);	IPR017986; IPR015943;	WD40-repeat-containing domain; WD40/YVTN repeat-like-containing domain;
O43719	HIV Tat-specific factor 1 OS=Homo sapiens OX=9606 GN=HTATSF1 PE=1 SV=1	HTATSF1	Up	85.852	2.446	0.0141834	3.96	0.0064559	nucleus	GO:0019079 viral genome replication; GO:0097659 nucleic acid-templated transcription; GO:0009058 biosynthetic process; GO:0044764 multi-organism cellular process; GO:0044237 cellular metabolic process; GO:2001141 regulation of RNA biosynthetic process; GO:0008152 metabolic process; GO:0032784 regulation of DNA-templated transcription, elongation; GO:0043170 macromolecule metabolic process; GO:004…	GO:0043229 intracellular organelle; GO:0005686 U2 snRNP; GO:0044446 intracellular organelle part; GO:0005684 U2-type spliceosomal complex; GO:0032991 macromolecular complex; GO:0031981 nuclear lumen; GO:0044424 intracellular part; GO:0005681 spliceosomal complex; GO:0005623 cell; GO:0044422 organelle part; GO:0097525 spliceosomal snRNP complex; GO:0043226 organelle; GO:0043231 intracellular membr…	GO:0097159 organic cyclic compound binding; GO:1901363 heterocyclic compound binding; GO:0003723 RNA binding; GO:1901265 nucleoside phosphate binding; GO:0005488 binding; GO:0003676 nucleic acid binding; GO:0000166 nucleotide binding; GO:0036094 small molecule binding;	K13093	HTATSF1; HIV Tat-specific factor 1		IPR000504; IPR012677;	RNA recognition motif domain; Nucleotide-binding alpha-beta plait domain;
O43741	5'-AMP-activated protein kinase subunit beta-2 OS=Homo sapiens OX=9606 GN=PRKAB2 PE=1 SV=1	PRKAB2	Down	30.302	0.454	0.0063643	0.606	0.0168642	cytoplasm	GO:0044700 single organism signaling; GO:0016053 organic acid biosynthetic process; GO:0006839 mitochondrial transport; GO:0023051 regulation of signaling; GO:0044699 single-organism process; GO:0009058 biosynthetic process; GO:0044255 cellular lipid metabolic process; GO:0006914 autophagy; GO:0019216 regulation of lipid metabolic process; GO:0044237 cellular metabolic process; GO:0006796 phospha…	GO:0043229 intracellular organelle; GO:0031588 nucleotide-activated protein kinase complex; GO:0061695 transferase complex, transferring phosphorus-containing groups; GO:0044446 intracellular organelle part; GO:0005737 cytoplasm; GO:0031981 nuclear lumen; GO:0032991 macromolecular complex; GO:0044424 intracellular part; GO:1990234 transferase complex; GO:0005829 cytosol; GO:0005623 cell; GO:19029…	GO:0005515 protein binding; GO:0042802 identical protein binding; GO:0005488 binding;	K07199	PRKAB; 5'-AMP-activated protein kinase, regulatory beta subunit	hsa04068 FoxO signaling pathway - Homo sapiens (human); hsa04152 AMPK signaling pathway - Homo sapiens (human); hsa04211 Longevity regulating pathway - Homo sapiens (human); hsa04213 Longevity regulating pathway - multiple species - Homo sapiens (human); hsa04371 Apelin signaling pathway - Homo sapiens (human); hsa04530 Tight junction - Homo sapiens (human); hsa04710 Circadian rhythm - Homo sapie…	IPR014756; IPR006828; IPR032640;	Immunoglobulin E-set; Association with the SNF1 complex (ASC) domain; AMP-activated protein kinase, glycogen-binding domain;
O43847	Nardilysin OS=Homo sapiens OX=9606 GN=NRDC PE=1 SV=3	NRDC	Up	131.7	2.95	0.00154149	2.321	0.0056606	mitochondria	GO:0050794 regulation of cellular process; GO:0007528 neuromuscular junction development; GO:0016477 cell migration; GO:0016043 cellular component organization; GO:0032270 positive regulation of cellular protein metabolic process; GO:0051674 localization of cell; GO:0060255 regulation of macromolecule metabolic process; GO:0031331 positive regulation of cellular catabolic process; GO:0044699 sing…	GO:0044464 cell part; GO:0005622 intracellular; GO:0005737 cytoplasm; GO:0009986 cell surface; GO:0044424 intracellular part; GO:0005829 cytosol; GO:0005623 cell; GO:0044444 cytoplasmic part;	GO:0004175 endopeptidase activity; GO:0004222 metalloendopeptidase activity; GO:0008233 peptidase activity; GO:0048408 epidermal growth factor binding; GO:0003824 catalytic activity; GO:0019838 growth factor binding; GO:0042562 hormone binding; GO:0005488 binding; GO:0043167 ion binding; GO:0046872 metal ion binding; GO:0043169 cation binding; GO:0070011 peptidase activity, acting on L-amino acid…	K01411	NRD1; nardilysin [EC:3.4.24.61]		IPR007863; IPR032632; IPR011765; IPR011249; IPR011237;	Peptidase M16, C-terminal; Peptidase M16, middle/third domain; Peptidase M16, N-terminal; Metalloenzyme, LuxS/M16 peptidase-like; Peptidase M16 domain;
O60231	Pre-mRNA-splicing factor ATP-dependent RNA helicase DHX16 OS=Homo sapiens OX=9606 GN=DHX16 PE=1 SV=2	DHX16	Up	119.26	4.805	0.0036623	2.505	0.021721	nucleus	GO:0006396 RNA processing; GO:0006725 cellular aromatic compound metabolic process; GO:1901360 organic cyclic compound metabolic process; GO:0006807 nitrogen compound metabolic process; GO:0044238 primary metabolic process; GO:0044237 cellular metabolic process; GO:0071704 organic substance metabolic process; GO:0006397 mRNA processing; GO:0016070 RNA metabolic process; GO:0000398 mRNA splicing, …	GO:0043229 intracellular organelle; GO:0044446 intracellular organelle part; GO:0005737 cytoplasm; GO:0031981 nuclear lumen; GO:0032991 macromolecular complex; GO:0044424 intracellular part; GO:0005681 spliceosomal complex; GO:0005623 cell; GO:0044422 organelle part; GO:0031974 membrane-enclosed lumen; GO:0043226 organelle; GO:0043231 intracellular membrane-bounded organelle; GO:0005654 nucleopla…	GO:1901265 nucleoside phosphate binding; GO:0008026 ATP-dependent helicase activity; GO:0016817 hydrolase activity, acting on acid anhydrides; GO:0005515 protein binding; GO:0016787 hydrolase activity; GO:0016887 ATPase activity; GO:1901363 heterocyclic compound binding; GO:0097159 organic cyclic compound binding; GO:0016462 pyrophosphatase activity; GO:0003824 catalytic activity; GO:0032553 ribo…	K12813	DHX16; pre-mRNA-splicing factor ATP-dependent RNA helicase DHX16 [EC:3.6.4.13]	hsa03040 Spliceosome - Homo sapiens (human);	IPR007502; IPR011545; IPR011709; IPR014001; IPR027417; IPR001650;	Helicase-associated domain; DEAD/DEAH box helicase domain; Domain of unknown function DUF1605; Helicase superfamily 1/2, ATP-binding domain; P-loop containing nucleoside triphosphate hydrolase; Helicase, C-terminal;
O60240	Perilipin-1 OS=Homo sapiens OX=9606 GN=PLIN1 PE=1 SV=2	PLIN1	Down	55.99	0.038	0.0168965	0.017	0.00131722	nucleus	GO:0016042 lipid catabolic process; GO:1901575 organic substance catabolic process; GO:0008152 metabolic process; GO:0044710 single-organism metabolic process; GO:0044712 single-organism catabolic process; GO:0044699 single-organism process; GO:0044238 primary metabolic process; GO:0009056 catabolic process; GO:0071704 organic substance metabolic process; GO:0006629 lipid metabolic process;	GO:0043229 intracellular organelle; GO:0005783 endoplasmic reticulum; GO:0043232 intracellular non-membrane-bounded organelle; GO:0005737 cytoplasm; GO:0012505 endomembrane system; GO:0044424 intracellular part; GO:0005829 cytosol; GO:0005623 cell; GO:0043228 non-membrane-bounded organelle; GO:0043231 intracellular membrane-bounded organelle; GO:0043226 organelle; GO:0005622 intracellular; GO:004…	GO:0008289 lipid binding; GO:0005488 binding;	K08768	PLIN1; perilipin-1	hsa03320 PPAR signaling pathway - Homo sapiens (human); hsa04371 Apelin signaling pathway - Homo sapiens (human); hsa04714 Thermogenesis - Homo sapiens (human); hsa04923 Regulation of lipolysis in adipocytes - Homo sapiens (human);
O60306	RNA helicase aquarius OS=Homo sapiens OX=9606 GN=AQR PE=1 SV=4	AQR	Up	171.29	2.87	2.0599e-05	3.757	0.00143584	cytoplasm	GO:0033554 cellular response to stress; GO:0006283 transcription-coupled nucleotide-excision repair; GO:0006725 cellular aromatic compound metabolic process; GO:0006259 DNA metabolic process; GO:0006289 nucleotide-excision repair; GO:0050896 response to stimulus; GO:0044237 cellular metabolic process; GO:0071704 organic substance metabolic process; GO:0000398 mRNA splicing, via spliceosome; GO:00…	GO:0043229 intracellular organelle; GO:0016020 membrane; GO:0044446 intracellular organelle part; GO:0032991 macromolecular complex; GO:0031981 nuclear lumen; GO:0044424 intracellular part; GO:0005681 spliceosomal complex; GO:0005623 cell; GO:0044422 organelle part; GO:0043226 organelle; GO:0043231 intracellular membrane-bounded organelle; GO:0031974 membrane-enclosed lumen; GO:1902494 catalytic …	GO:0097159 organic cyclic compound binding; GO:1901363 heterocyclic compound binding; GO:0003723 RNA binding; GO:0005515 protein binding; GO:0005488 binding; GO:0003676 nucleic acid binding;	K12874	AQR; intron-binding protein aquarius	hsa03040 Spliceosome - Homo sapiens (human);	IPR032174; IPR027417;	Intron-binding protein aquarius, N-terminal; P-loop containing nucleoside triphosphate hydrolase;
O60449	Lymphocyte antigen 75 OS=Homo sapiens OX=9606 GN=LY75 PE=1 SV=3	LY75	Up	198.31	5.9	0.0035226	4.265	0.035036	peroxisome	GO:0050794 regulation of cellular process; GO:0044700 single organism signaling; GO:0051716 cellular response to stimulus; GO:0006950 response to stress; GO:0016192 vesicle-mediated transport; GO:0044699 single-organism process; GO:0002376 immune system process; GO:0006897 endocytosis; GO:0023052 signaling; GO:0050896 response to stimulus; GO:0051234 establishment of localization; GO:0006810 tran…	GO:0016020 membrane; GO:0031226 intrinsic component of plasma membrane; GO:0044421 extracellular region part; GO:0071944 cell periphery; GO:0031982 vesicle; GO:0031224 intrinsic component of membrane; GO:0005887 integral component of plasma membrane; GO:0005623 cell; GO:0016021 integral component of membrane; GO:0005576 extracellular region; GO:0005886 plasma membrane; GO:0043226 organelle; GO:00…	GO:0038023 signaling receptor activity; GO:0030246 carbohydrate binding; GO:0005515 protein binding; GO:0060089 molecular transducer activity; GO:0004872 receptor activity; GO:0004888 transmembrane signaling receptor activity; GO:0004871 signal transducer activity; GO:0005488 binding; GO:0099600 transmembrane receptor activity;	K06559	LY75, CD205; lymphocyte antigen 75		IPR001304; IPR016187; IPR013806; IPR000772; IPR000562; IPR016186;	C-type lectin-like; C-type lectin fold; Kringle-like fold; Ricin B, lectin domain; Fibronectin, type II, collagen-binding; C-type lectin-like/link domain;
O60504	Vinexin OS=Homo sapiens OX=9606 GN=SORBS3 PE=1 SV=2	SORBS3	Down	75.34	0.387	0.00074153	0.385	0.000103362	nucleus	GO:0003012 muscle system process; GO:0032270 positive regulation of cellular protein metabolic process; GO:0023051 regulation of signaling; GO:1902533 positive regulation of intracellular signal transduction; GO:0044699 single-organism process; GO:0051253 negative regulation of RNA metabolic process; GO:0051130 positive regulation of cellular component organization; GO:0022610 biological adhesion…	GO:0043229 intracellular organelle; GO:0043232 intracellular non-membrane-bounded organelle; GO:0030054 cell junction; GO:0005737 cytoplasm; GO:0070161 anchoring junction; GO:0044424 intracellular part; GO:0005623 cell; GO:0005829 cytosol; GO:0043228 non-membrane-bounded organelle; GO:0043226 organelle; GO:0005856 cytoskeleton; GO:0043231 intracellular membrane-bounded organelle; GO:0005634 nucle…	GO:0008092 cytoskeletal protein binding; GO:0005200 structural constituent of cytoskeleton; GO:0017166 vinculin binding; GO:0005488 binding; GO:0005515 protein binding; GO:0005198 structural molecule activity; GO:0008134 transcription factor binding;	K23709			IPR001452; IPR003127;	SH3 domain; SoHo domain;
O60610	Protein diaphanous homolog 1 OS=Homo sapiens OX=9606 GN=DIAPH1 PE=1 SV=2	DIAPH1	Up	141.35	2.025	1.99156e-05	1.905	0.00022248	nucleus	GO:0044085 cellular component biogenesis; GO:0065008 regulation of biological quality; GO:0030335 positive regulation of cell migration; GO:0045321 leukocyte activation; GO:0040017 positive regulation of locomotion; GO:0044699 single-organism process; GO:0050877 neurological system process; GO:0030041 actin filament polymerization; GO:0051234 establishment of localization; GO:0030036 actin cytosk…	GO:0016020 membrane; GO:0031090 organelle membrane; GO:0031410 cytoplasmic vesicle; GO:0071944 cell periphery; GO:0032587 ruffle membrane; GO:0031982 vesicle; GO:0005737 cytoplasm; GO:0044433 cytoplasmic vesicle part; GO:0044424 intracellular part; GO:0005623 cell; GO:0044422 organelle part; GO:0043228 non-membrane-bounded organelle; GO:0005856 cytoskeleton; GO:0072686 mitotic spindle; GO:0005815…	GO:0031267 small GTPase binding; GO:0097159 organic cyclic compound binding; GO:1901363 heterocyclic compound binding; GO:0017048 Rho GTPase binding; GO:0003723 RNA binding; GO:0008092 cytoskeletal protein binding; GO:0017016 Ras GTPase binding; GO:0005102 receptor binding; GO:0005488 binding; GO:0003676 nucleic acid binding; GO:0003779 actin binding; GO:0044325 ion channel binding; GO:0005515 pr…	K05740	DIAPH1; diaphanous 1	hsa04510 Focal adhesion - Homo sapiens (human); hsa04810 Regulation of actin cytoskeleton - Homo sapiens (human); hsa04933 AGE-RAGE signaling pathway in diabetic complications - Homo sapiens (human); hsa05131 Shigellosis - Homo sapiens (human);	IPR014767; IPR010473; IPR010472; IPR014768; IPR015425; IPR016024; IPR010465; IPR009408;	Diaphanous autoregulatory (DAD) domain; Formin, GTPase-binding domain; Formin, FH3 domain; Rho GTPase-binding/formin homology 3 (GBD/FH3) domain; Formin, FH2 domain; Armadillo-type fold; DRF autoregulatory; Formin Homology 1;
O60832	H/ACA ribonucleoprotein complex subunit DKC1 OS=Homo sapiens OX=9606 GN=DKC1 PE=1 SV=3	DKC1	Up	57.673	2.155	0.0073026	2.688	0.0169559	cytoplasm	GO:0044085 cellular component biogenesis; GO:0065008 regulation of biological quality; GO:0022613 ribonucleoprotein complex biogenesis; GO:0051973 positive regulation of telomerase activity; GO:0010608 posttranscriptional regulation of gene expression; GO:0043489 RNA stabilization; GO:0009891 positive regulation of biosynthetic process; GO:1904816 positive regulation of protein localization to ch…	GO:0005737 cytoplasm; GO:0031429 box H/ACA snoRNP complex; GO:0032991 macromolecular complex; GO:0044424 intracellular part; GO:0016604 nuclear body; GO:0005623 cell; GO:0015030 Cajal body; GO:0044422 organelle part; GO:0043228 non-membrane-bounded organelle; GO:0031974 membrane-enclosed lumen; GO:0005654 nucleoplasm; GO:1902494 catalytic complex; GO:0070013 intracellular organelle lumen; GO:0005…	GO:0003723 RNA binding; GO:0003720 telomerase activity; GO:0003964 RNA-directed DNA polymerase activity; GO:0005515 protein binding; GO:0009982 pseudouridine synthase activity; GO:0070034 telomerase RNA binding; GO:1901363 heterocyclic compound binding; GO:0030515 snoRNA binding; GO:0097159 organic cyclic compound binding; GO:0016853 isomerase activity; GO:0016779 nucleotidyltransferase activity;…	K11131	DKC1, NOLA4, CBF5; H/ACA ribonucleoprotein complex subunit 4 [EC:5.4.99.-]	hsa03008 Ribosome biogenesis in eukaryotes - Homo sapiens (human);	IPR020103; IPR015947; IPR002478; IPR032819; IPR004521; IPR012960; IPR002501;	Pseudouridine synthase, catalytic domain; PUA-like domain; PUA domain; tRNA pseudouridylate synthase B, C-terminal; Uncharacterised domain CHP00451; Dyskerin-like; Pseudouridine synthase II, N-terminal;
O60879	Protein diaphanous homolog 2 OS=Homo sapiens OX=9606 GN=DIAPH2 PE=1 SV=1	DIAPH2	Down	125.57	0.463	0.0029569	0.634	0.045836	nucleus	GO:0000003 reproduction; GO:0044707 single-multicellular organism process; GO:0016043 cellular component organization; GO:0022414 reproductive process; GO:0007292 female gamete generation; GO:0048869 cellular developmental process; GO:0007015 actin filament organization; GO:0044699 single-organism process; GO:0048468 cell development; GO:0030036 actin cytoskeleton organization; GO:0030154 cell di…	GO:0097708 intracellular vesicle; GO:0043229 intracellular organelle; GO:0005783 endoplasmic reticulum; GO:0031410 cytoplasmic vesicle; GO:0043232 intracellular non-membrane-bounded organelle; GO:0031982 vesicle; GO:0044446 intracellular organelle part; GO:0005737 cytoplasm; GO:0031981 nuclear lumen; GO:0012505 endomembrane system; GO:0044424 intracellular part; GO:0005730 nucleolus; GO:0005829 c…	GO:0031267 small GTPase binding; GO:0017048 Rho GTPase binding; GO:0008092 cytoskeletal protein binding; GO:0005102 receptor binding; GO:0017016 Ras GTPase binding; GO:0005488 binding; GO:0003779 actin binding; GO:0005515 protein binding; GO:0051020 GTPase binding; GO:0019899 enzyme binding;	K05741	DIAPH2; diaphanous 2	hsa04810 Regulation of actin cytoskeleton - Homo sapiens (human);	IPR014767; IPR010473; IPR010472; IPR014768; IPR015425; IPR016024; IPR010465;	Diaphanous autoregulatory (DAD) domain; Formin, GTPase-binding domain; Formin, FH3 domain; Rho GTPase-binding/formin homology 3 (GBD/FH3) domain; Formin, FH2 domain; Armadillo-type fold; DRF autoregulatory;
O75112	LIM domain-binding protein 3 OS=Homo sapiens OX=9606 GN=LDB3 PE=1 SV=2	LDB3	Down	77.134	0.196	0.0141434	0.191	0.0033824	nucleus	GO:0044085 cellular component biogenesis; GO:0055001 muscle cell development; GO:0016043 cellular component organization; GO:0048869 cellular developmental process; GO:0032989 cellular component morphogenesis; GO:0044699 single-organism process; GO:0048468 cell development; GO:0009653 anatomical structure morphogenesis; GO:0030154 cell differentiation; GO:0030036 actin cytoskeleton organization; …	GO:0043229 intracellular organelle; GO:0042995 cell projection; GO:0043232 intracellular non-membrane-bounded organelle; GO:0030016 myofibril; GO:0005737 cytoplasm; GO:0099512 supramolecular fiber; GO:0044424 intracellular part; GO:0030018 Z disc; GO:0099080 supramolecular complex; GO:0005623 cell; GO:0031674 I band; GO:0031143 pseudopodium; GO:0044422 organelle part; GO:0099081 supramolecular po…	GO:0019901 protein kinase binding; GO:0043167 ion binding; GO:0005515 protein binding; GO:0008270 zinc ion binding; GO:0019900 kinase binding; GO:0051371 muscle alpha-actinin binding; GO:0008092 cytoskeletal protein binding; GO:0046914 transition metal ion binding; GO:0005488 binding; GO:0042805 actinin binding; GO:0005080 protein kinase C binding; GO:0046872 metal ion binding; GO:0043169 cation …	K19867	LDB3; LIM domain-binding protein 3		IPR001781; IPR006643; IPR001478; IPR031847;	Zinc finger, LIM-type; Zasp-like motif; PDZ domain; Domain of unknown function DUF4749;
O75116	Rho-associated protein kinase 2 OS=Homo sapiens OX=9606 GN=ROCK2 PE=1 SV=4	ROCK2	Down	160.9	0.48	0.029198	0.606	0.039617	nucleus	GO:0044700 single organism signaling; GO:0019079 viral genome replication; GO:0030335 positive regulation of cell migration; GO:0032270 positive regulation of cellular protein metabolic process; GO:0007166 cell surface receptor signaling pathway; GO:0090002 establishment of protein localization to plasma membrane; GO:0010564 regulation of cell cycle process; GO:0044237 cellular metabolic process;…	GO:0043229 intracellular organelle; GO:0016020 membrane; GO:0043232 intracellular non-membrane-bounded organelle; GO:0071944 cell periphery; GO:0044430 cytoskeletal part; GO:0044446 intracellular organelle part; GO:0005737 cytoplasm; GO:0032991 macromolecular complex; GO:0044424 intracellular part; GO:0005829 cytosol; GO:0005623 cell; GO:0044422 organelle part; GO:0036464 cytoplasmic ribonucleopr…	GO:1901265 nucleoside phosphate binding; GO:0016773 phosphotransferase activity, alcohol group as acceptor; GO:0005515 protein binding; GO:0004672 protein kinase activity; GO:1901363 heterocyclic compound binding; GO:0097159 organic cyclic compound binding; GO:0016301 kinase activity; GO:0032553 ribonucleotide binding; GO:0003824 catalytic activity; GO:0017016 Ras GTPase binding; GO:0005488 bindi…	K17388	ROCK2; Rho-associated protein kinase 2 [EC:2.7.11.1]	hsa04022 cGMP-PKG signaling pathway - Homo sapiens (human); hsa04024 cAMP signaling pathway - Homo sapiens (human); hsa04062 Chemokine signaling pathway - Homo sapiens (human); hsa04071 Sphingolipid signaling pathway - Homo sapiens (human); hsa04270 Vascular smooth muscle contraction - Homo sapiens (human); hsa04310 Wnt signaling pathway - Homo sapiens (human); hsa04360 Axon guidance - Homo sapie…	IPR002219; IPR015008; IPR000719; IPR011993; IPR001849; IPR011009; IPR000961;	Protein kinase C-like, phorbol ester/diacylglycerol-binding domain; Rho binding domain; Protein kinase domain; PH domain-like; Pleckstrin homology domain; Protein kinase-like domain; AGC-kinase, C-terminal;
O75150	E3 ubiquitin-protein ligase BRE1B OS=Homo sapiens OX=9606 GN=RNF40 PE=1 SV=5	RNF40	Up	113.68	2.396	0.0036619	1.711	0.0083618	nucleus	GO:0032270 positive regulation of cellular protein metabolic process; GO:0031331 positive regulation of cellular catabolic process; GO:0050686 negative regulation of mRNA processing; GO:0051253 negative regulation of RNA metabolic process; GO:1903312 negative regulation of mRNA metabolic process; GO:0044237 cellular metabolic process; GO:1905269 positive regulation of chromatin organization; GO:0…	GO:0016020 membrane; GO:0019898 extrinsic component of membrane; GO:0005737 cytoplasm; GO:0032991 macromolecular complex; GO:0044424 intracellular part; GO:0005623 cell; GO:0000792 heterochromatin; GO:0044422 organelle part; GO:0043679 axon terminus; GO:0044427 chromosomal part; GO:0043228 non-membrane-bounded organelle; GO:0031974 membrane-enclosed lumen; GO:1902494 catalytic complex; GO:0005654…	GO:0000149 SNARE binding; GO:0003723 RNA binding; GO:0019787 ubiquitin-like protein transferase activity; GO:0031625 ubiquitin protein ligase binding; GO:0003730 mRNA 3'-UTR binding; GO:0044877 macromolecular complex binding; GO:0046983 protein dimerization activity; GO:0043167 ion binding; GO:0031624 ubiquitin conjugating enzyme binding; GO:0005515 protein binding; GO:0008270 zinc ion binding; G…	K10696	BRE1; E3 ubiquitin-protein ligase BRE1 [EC:2.3.2.27]		IPR001841; IPR013083;	Zinc finger, RING-type; Zinc finger, RING/FYVE/PHD-type;
O75368	SH3 domain-binding glutamic acid-rich-like protein OS=Homo sapiens OX=9606 GN=SH3BGRL PE=1 SV=1	SH3BGRL	Down	12.774	0.526	0.030342	0.548	0.035024	mitochondria	GO:0050794 regulation of cellular process; GO:0050789 regulation of biological process; GO:0010646 regulation of cell communication; GO:0023056 positive regulation of signaling; GO:0023051 regulation of signaling; GO:0048583 regulation of response to stimulus; GO:0048522 positive regulation of cellular process; GO:0009967 positive regulation of signal transduction; GO:0010647 positive regulation …	GO:0043229 intracellular organelle; GO:0005615 extracellular space; GO:0044421 extracellular region part; GO:0005737 cytoplasm; GO:0031982 vesicle; GO:0044424 intracellular part; GO:0005623 cell; GO:0005576 extracellular region; GO:0043226 organelle; GO:0070062 extracellular exosome; GO:0043231 intracellular membrane-bounded organelle; GO:0005634 nucleus; GO:0005622 intracellular; GO:0044464 cell…	GO:0005070 SH3/SH2 adaptor activity; GO:0030674 protein binding, bridging; GO:0035591 signaling adaptor activity; GO:0005488 binding; GO:0060090 binding, bridging; GO:0005515 protein binding; GO:0019904 protein domain specific binding; GO:0017124 SH3 domain binding;	K23740			IPR012336;	Thioredoxin-like fold;
O75381	Peroxisomal membrane protein PEX14 OS=Homo sapiens OX=9606 GN=PEX14 PE=1 SV=1	PEX14	Up	41.236	2.455	0.0027596	1.749	0.030302	nucleus	GO:0044085 cellular component biogenesis; GO:0072594 establishment of protein localization to organelle; GO:0043433 negative regulation of sequence-specific DNA binding transcription factor activity; GO:0034453 microtubule anchoring; GO:0017038 protein import; GO:0051129 negative regulation of cellular component organization; GO:1901094 negative regulation of protein homotetramerization; GO:00446…	GO:0016020 membrane; GO:0031090 organelle membrane; GO:1990415 Pex17p-Pex14p docking complex; GO:0005737 cytoplasm; GO:0044438 microbody part; GO:0031224 intrinsic component of membrane; GO:0032991 macromolecular complex; GO:1990429 peroxisomal importomer complex; GO:0044424 intracellular part; GO:0005623 cell; GO:0044422 organelle part; GO:0005778 peroxisomal membrane; GO:0043228 non-membrane-bo…	GO:0003714 transcription corepressor activity; GO:0008092 cytoskeletal protein binding; GO:0047485 protein N-terminus binding; GO:0005102 receptor binding; GO:0008017 microtubule binding; GO:0005488 binding; GO:0015631 tubulin binding; GO:0000989 transcription factor activity, transcription factor binding; GO:0048487 beta-tubulin binding; GO:0005515 protein binding; GO:0003712 transcription cofac…	K13343	PEX14; peroxin-14	hsa04146 Peroxisome - Homo sapiens (human);	IPR006785;	Peroxisome membrane anchor protein Pex14p, N-terminal;
O75400	Pre-mRNA-processing factor 40 homolog A OS=Homo sapiens OX=9606 GN=PRPF40A PE=1 SV=2	PRPF40A	Up	108.8	3.513	0.043897	3.288	0.0068763	cytoplasm	GO:0050794 regulation of cellular process; GO:0016043 cellular component organization; GO:0016477 cell migration; GO:0065008 regulation of biological quality; GO:0006725 cellular aromatic compound metabolic process; GO:0051674 localization of cell; GO:0044699 single-organism process; GO:0044237 cellular metabolic process; GO:0010564 regulation of cell cycle process; GO:0032465 regulation of cytok…	GO:0005685 U1 snRNP; GO:0016020 membrane; GO:0005737 cytoplasm; GO:0005684 U2-type spliceosomal complex; GO:0032991 macromolecular complex; GO:0044424 intracellular part; GO:0016604 nuclear body; GO:0005623 cell; GO:0044422 organelle part; GO:0031974 membrane-enclosed lumen; GO:0005654 nucleoplasm; GO:0070013 intracellular organelle lumen; GO:0016607 nuclear speck; GO:0044464 cell part; GO:000562…	GO:0097159 organic cyclic compound binding; GO:1901363 heterocyclic compound binding; GO:0003723 RNA binding; GO:0005488 binding; GO:0003676 nucleic acid binding; GO:0005515 protein binding; GO:0070064 proline-rich region binding;	K12821	PRPF40, PRP40; pre-mRNA-processing factor 40	hsa03040 Spliceosome - Homo sapiens (human);	IPR002713; IPR001202;	FF domain; WW domain;
O75494	Serine/arginine-rich splicing factor 10 OS=Homo sapiens OX=9606 GN=SRSF10 PE=1 SV=1	SRSF10	Up	31.3	2.076	7.5368e-05	2.035	0.035041	nucleus	GO:0044085 cellular component biogenesis; GO:0050658 RNA transport; GO:0022613 ribonucleoprotein complex biogenesis; GO:0022618 ribonucleoprotein complex assembly; GO:0050686 negative regulation of mRNA processing; GO:0051168 nuclear export; GO:0051169 nuclear transport; GO:0051253 negative regulation of RNA metabolic process; GO:1903312 negative regulation of mRNA metabolic process; GO:0044237 c…	GO:0043229 intracellular organelle; GO:0044446 intracellular organelle part; GO:0005737 cytoplasm; GO:0031981 nuclear lumen; GO:0044424 intracellular part; GO:0016604 nuclear body; GO:0005623 cell; GO:0005829 cytosol; GO:0044422 organelle part; GO:0043231 intracellular membrane-bounded organelle; GO:0043226 organelle; GO:0031974 membrane-enclosed lumen; GO:0005654 nucleoplasm; GO:0005634 nucleus;…	GO:0097159 organic cyclic compound binding; GO:1901363 heterocyclic compound binding; GO:0003723 RNA binding; GO:1901265 nucleoside phosphate binding; GO:0005488 binding; GO:0003676 nucleic acid binding; GO:0050733 RS domain binding; GO:0019904 protein domain specific binding; GO:0005515 protein binding; GO:0051082 unfolded protein binding; GO:0000166 nucleotide binding; GO:0036094 small molecule…	K12900	FUSIP1; FUS-interacting serine-arginine-rich protein 1	hsa03040 Spliceosome - Homo sapiens (human);	IPR000504; IPR012677;	RNA recognition motif domain; Nucleotide-binding alpha-beta plait domain;
O75533	Splicing factor 3B subunit 1 OS=Homo sapiens OX=9606 GN=SF3B1 PE=1 SV=3	SF3B1	Up	145.83	2.591	0.023463	2.109	0.0152186	plasma membrane	GO:0044085 cellular component biogenesis; GO:0016043 cellular component organization; GO:0022613 ribonucleoprotein complex biogenesis; GO:0022618 ribonucleoprotein complex assembly; GO:0006725 cellular aromatic compound metabolic process; GO:0060255 regulation of macromolecule metabolic process; GO:0044237 cellular metabolic process; GO:0071704 organic substance metabolic process; GO:0000398 mRNA…	GO:0005686 U2 snRNP; GO:0005684 U2-type spliceosomal complex; GO:0032991 macromolecular complex; GO:0044424 intracellular part; GO:0016604 nuclear body; GO:0005623 cell; GO:0044422 organelle part; GO:0031974 membrane-enclosed lumen; GO:1902494 catalytic complex; GO:0005654 nucleoplasm; GO:0070013 intracellular organelle lumen; GO:0016607 nuclear speck; GO:0044464 cell part; GO:0005622 intracellul…	GO:0097159 organic cyclic compound binding; GO:1901363 heterocyclic compound binding; GO:0003729 mRNA binding; GO:0003723 RNA binding; GO:0005488 binding; GO:0003676 nucleic acid binding; GO:0005515 protein binding;	K12828	SF3B1, SAP155; splicing factor 3B subunit 1	hsa03040 Spliceosome - Homo sapiens (human);	IPR011989; IPR015016; IPR016024;	Armadillo-like helical; Splicing factor 3B subunit 1; Armadillo-type fold;
O75694	Nuclear pore complex protein Nup155 OS=Homo sapiens OX=9606 GN=NUP155 PE=1 SV=1	NUP155	Up	155.2	2.275	0.00063578	1.752	0.025681	cytoplasm	GO:0044700 single organism signaling; GO:0050658 RNA transport; GO:0065008 regulation of biological quality; GO:0051169 nuclear transport; GO:0044237 cellular metabolic process; GO:0015031 protein transport; GO:1902583 multi-organism intracellular transport; GO:0061337 cardiac conduction; GO:0008152 metabolic process; GO:0044033 multi-organism metabolic process; GO:0032879 regulation of localizat…	GO:0043229 intracellular organelle; GO:0016020 membrane; GO:0005643 nuclear pore; GO:0031090 organelle membrane; GO:0044611 nuclear pore inner ring; GO:0005635 nuclear envelope; GO:0044446 intracellular organelle part; GO:0031967 organelle envelope; GO:0032991 macromolecular complex; GO:0012505 endomembrane system; GO:0044424 intracellular part; GO:0005623 cell; GO:0044422 organelle part; GO:0043…	GO:0005515 protein binding; GO:0017056 structural constituent of nuclear pore; GO:0005198 structural molecule activity; GO:0005488 binding; GO:0005215 transporter activity;	K14312	NUP155, NUP170, NUP157; nuclear pore complex protein Nup155	hsa03013 RNA transport - Homo sapiens (human);	IPR014908; IPR007187;	Nucleoporin, Nup133/Nup155-like, N-terminal; Nucleoporin, Nup133/Nup155-like, C-terminal;
O75822	Eukaryotic translation initiation factor 3 subunit J OS=Homo sapiens OX=9606 GN=EIF3J PE=1 SV=2	EIF3J	Up	29.062	1.667	0.0081193	1.67	0.029495	nucleus	GO:0006518 peptide metabolic process; GO:0043043 peptide biosynthetic process; GO:0044267 cellular protein metabolic process; GO:0006807 nitrogen compound metabolic process; GO:0009058 biosynthetic process; GO:0043603 cellular amide metabolic process; GO:0044238 primary metabolic process; GO:1901566 organonitrogen compound biosynthetic process; GO:0044237 cellular metabolic process; GO:1901576 or…	GO:0044464 cell part; GO:0005622 intracellular; GO:0005737 cytoplasm; GO:0032991 macromolecular complex; GO:0044424 intracellular part; GO:0043234 protein complex; GO:0005829 cytosol; GO:0005623 cell; GO:0005852 eukaryotic translation initiation factor 3 complex; GO:0044444 cytoplasmic part;	GO:0097159 organic cyclic compound binding; GO:1901363 heterocyclic compound binding; GO:0003723 RNA binding; GO:0008135 translation factor activity, RNA binding; GO:0005488 binding; GO:0003676 nucleic acid binding; GO:0003743 translation initiation factor activity; GO:0005515 protein binding;	K03245	EIF3J; translation initiation factor 3 subunit J	hsa03013 RNA transport - Homo sapiens (human);	IPR023194;	Eukaryotic translation initiation factor 3-like domain;
O75915	PRA1 family protein 3 OS=Homo sapiens OX=9606 GN=ARL6IP5 PE=1 SV=1	ARL6IP5	Down	21.614	0.609	0.023099	0.385	0.021785	plasma membrane	GO:0044700 single organism signaling; GO:0032872 regulation of stress-activated MAPK cascade; GO:0065008 regulation of biological quality; GO:0010941 regulation of cell death; GO:0032270 positive regulation of cellular protein metabolic process; GO:0002036 regulation of L-glutamate transport; GO:0032879 regulation of localization; GO:0044093 positive regulation of molecular function; GO:0042327 p…	GO:0016020 membrane; GO:0042175 nuclear outer membrane-endoplasmic reticulum membrane network; GO:0044421 extracellular region part; GO:0005783 endoplasmic reticulum; GO:0071944 cell periphery; GO:0031982 vesicle; GO:0005737 cytoplasm; GO:0031224 intrinsic component of membrane; GO:0044424 intracellular part; GO:0005623 cell; GO:0044422 organelle part; GO:0043228 non-membrane-bounded organelle; G…	GO:0005515 protein binding; GO:0005488 binding;	K20393	ARL6IP5, PRAF3; PRA1 family protein 3
O75934	Pre-mRNA-splicing factor SPF27 OS=Homo sapiens OX=9606 GN=BCAS2 PE=1 SV=1	BCAS2	Up	26.131	2.003	0.0125618	1.88	0.030743	cytoplasm	GO:0006396 RNA processing; GO:0006725 cellular aromatic compound metabolic process; GO:1901360 organic cyclic compound metabolic process; GO:0006807 nitrogen compound metabolic process; GO:0044238 primary metabolic process; GO:0044237 cellular metabolic process; GO:0071704 organic substance metabolic process; GO:0006397 mRNA processing; GO:0016070 RNA metabolic process; GO:0000398 mRNA splicing, …	GO:0000974 Prp19 complex; GO:0032991 macromolecular complex; GO:0044424 intracellular part; GO:0016604 nuclear body; GO:0005623 cell; GO:0071011 precatalytic spliceosome; GO:0044422 organelle part; GO:0043228 non-membrane-bounded organelle; GO:0005856 cytoskeleton; GO:0031974 membrane-enclosed lumen; GO:1902494 catalytic complex; GO:0005815 microtubule organizing center; GO:0005654 nucleoplasm; G…	GO:0005515 protein binding; GO:0005488 binding;	K12861	BCAS2; pre-mRNA-splicing factor SPF27	hsa03040 Spliceosome - Homo sapiens (human);
O75937	DnaJ homolog subfamily C member 8 OS=Homo sapiens OX=9606 GN=DNAJC8 PE=1 SV=2	DNAJC8	Up	29.841	2.397	0.0023168	1.556	0.0098421	nucleus	GO:0006396 RNA processing; GO:0006725 cellular aromatic compound metabolic process; GO:1901360 organic cyclic compound metabolic process; GO:0006807 nitrogen compound metabolic process; GO:0044238 primary metabolic process; GO:0044237 cellular metabolic process; GO:0071704 organic substance metabolic process; GO:0006397 mRNA processing; GO:0016070 RNA metabolic process; GO:0000398 mRNA splicing, …	GO:0043229 intracellular organelle; GO:0044421 extracellular region part; GO:0005737 cytoplasm; GO:0044446 intracellular organelle part; GO:0031981 nuclear lumen; GO:0044424 intracellular part; GO:0005829 cytosol; GO:0005623 cell; GO:0005576 extracellular region; GO:0044422 organelle part; GO:0043226 organelle; GO:0043231 intracellular membrane-bounded organelle; GO:0031974 membrane-enclosed lume…		K09528	DNAJC8; DnaJ homolog subfamily C member 8		IPR001623;	DnaJ domain;
O76021	Ribosomal L1 domain-containing protein 1 OS=Homo sapiens OX=9606 GN=RSL1D1 PE=1 SV=3	RSL1D1	Up	54.972	3.711	0.0180375	5.032	0.0035629	nucleus	GO:0050794 regulation of cellular process; GO:0044085 cellular component biogenesis; GO:0001649 osteoblast differentiation; GO:0044707 single-multicellular organism process; GO:0010941 regulation of cell death; GO:0022613 ribonucleoprotein complex biogenesis; GO:0006725 cellular aromatic compound metabolic process; GO:0090342 regulation of cell aging; GO:0048869 cellular developmental process; GO…	GO:0043229 intracellular organelle; GO:0016020 membrane; GO:0043232 intracellular non-membrane-bounded organelle; GO:0044446 intracellular organelle part; GO:0031981 nuclear lumen; GO:0032991 macromolecular complex; GO:0044424 intracellular part; GO:0005730 nucleolus; GO:0005623 cell; GO:0044422 organelle part; GO:0043228 non-membrane-bounded organelle; GO:0030684 preribosome; GO:0031974 membrane…	GO:0097159 organic cyclic compound binding; GO:1901363 heterocyclic compound binding; GO:0050839 cell adhesion molecule binding; GO:0003723 RNA binding; GO:0005488 binding; GO:0045296 cadherin binding; GO:0003676 nucleic acid binding; GO:0005515 protein binding;	K14775	UTP30, RSL1D1; ribosome biogenesis protein UTP30		IPR023674; IPR016094;	Ribosomal protein L1-like; Ribosomal protein L1, 2-layer alpha/beta-sandwich;
O76024	Wolframin OS=Homo sapiens OX=9606 GN=WFS1 PE=1 SV=2	WFS1	Down	100.29	0.289	0.046925	0.564	0.024715	plasma membrane	GO:0044700 single organism signaling; GO:0051349 positive regulation of lyase activity; GO:0065008 regulation of biological quality; GO:0010941 regulation of cell death; GO:0032270 positive regulation of cellular protein metabolic process; GO:0007601 visual perception; GO:0042593 glucose homeostasis; GO:0009891 positive regulation of biosynthetic process; GO:0043523 regulation of neuron apoptotic…	GO:0016020 membrane; GO:0030425 dendrite; GO:0042175 nuclear outer membrane-endoplasmic reticulum membrane network; GO:0005783 endoplasmic reticulum; GO:0005737 cytoplasm; GO:0031224 intrinsic component of membrane; GO:0032991 macromolecular complex; GO:0044424 intracellular part; GO:0005623 cell; GO:0044422 organelle part; GO:1905369 endopeptidase complex; GO:1902494 catalytic complex; GO:004442…	GO:0031625 ubiquitin protein ligase binding; GO:0051117 ATPase binding; GO:0005488 binding; GO:0005515 protein binding; GO:0044389 ubiquitin-like protein ligase binding; GO:0005516 calmodulin binding; GO:0048306 calcium-dependent protein binding; GO:0033613 activating transcription factor binding; GO:0019899 enzyme binding; GO:0008134 transcription factor binding;	K14020	WFS1; wolfamin	hsa04141 Protein processing in endoplasmic reticulum - Homo sapiens (human);	IPR011990;	Tetratricopeptide-like helical domain;
O94776	Metastasis-associated protein MTA2 OS=Homo sapiens OX=9606 GN=MTA2 PE=1 SV=1	MTA2	Up	75.022	4.253	0.0151847	1.843	0.00178098	cytoplasm	GO:0010762 regulation of fibroblast migration; GO:0023051 regulation of signaling; GO:0009891 positive regulation of biosynthetic process; GO:0044237 cellular metabolic process; GO:0051253 negative regulation of RNA metabolic process; GO:0032259 methylation; GO:2001141 regulation of RNA biosynthetic process; GO:0008152 metabolic process; GO:0010646 regulation of cell communication; GO:0009893 pos…	GO:0016020 membrane; GO:0032991 macromolecular complex; GO:0017053 transcriptional repressor complex; GO:0044424 intracellular part; GO:0070603 SWI/SNF superfamily-type complex; GO:0005623 cell; GO:0044422 organelle part; GO:0000118 histone deacetylase complex; GO:0090568 nuclear transcriptional repressor complex; GO:0044427 chromosomal part; GO:0043228 non-membrane-bounded organelle; GO:0031974 …	GO:0016787 hydrolase activity; GO:0005515 protein binding; GO:0003682 chromatin binding; GO:0003700 transcription factor activity, sequence-specific DNA binding; GO:0000975 regulatory region DNA binding; GO:1901363 heterocyclic compound binding; GO:0097159 organic cyclic compound binding; GO:0042826 histone deacetylase binding; GO:0070491 repressing transcription factor binding; GO:0003824 cataly…	K11660	MTA; metastasis-associated protein MTA		IPR001005; IPR000949; IPR009057; IPR001025; IPR017884; IPR000679;	SANT/Myb domain; ELM2 domain; Homeobox domain-like; Bromo adjacent homology (BAH) domain; SANT domain; Zinc finger, GATA-type;
O94875	Sorbin and SH3 domain-containing protein 2 OS=Homo sapiens OX=9606 GN=SORBS2 PE=1 SV=3	SORBS2	Down	124.11	0.306	0.0069791	0.184	0.0064956	nucleus	GO:0014706 striated muscle tissue development; GO:0072359 circulatory system development; GO:0055001 muscle cell development; GO:0044707 single-multicellular organism process; GO:0016043 cellular component organization; GO:0016477 cell migration; GO:0003012 muscle system process; GO:0055006 cardiac cell development; GO:0048738 cardiac muscle tissue development; GO:0051674 localization of cell; GO…	GO:0016020 membrane; GO:0016324 apical plasma membrane; GO:0030054 cell junction; GO:0071944 cell periphery; GO:0030016 myofibril; GO:0005737 cytoplasm; GO:0099512 supramolecular fiber; GO:0044424 intracellular part; GO:0030018 Z disc; GO:0099080 supramolecular complex; GO:0005623 cell; GO:0031674 I band; GO:0044422 organelle part; GO:0043228 non-membrane-bounded organelle; GO:0005856 cytoskeleto…	GO:0003723 RNA binding; GO:0030674 protein binding, bridging; GO:0043167 ion binding; GO:0005515 protein binding; GO:0008307 structural constituent of muscle; GO:1901363 heterocyclic compound binding; GO:0097159 organic cyclic compound binding; GO:0008092 cytoskeletal protein binding; GO:0005200 structural constituent of cytoskeleton; GO:0005488 binding; GO:0008093 cytoskeletal adaptor activity; …	K23708			IPR001452; IPR003127; IPR007087;	SH3 domain; SoHo domain; Zinc finger, C2H2;
O94906	Pre-mRNA-processing factor 6 OS=Homo sapiens OX=9606 GN=PRPF6 PE=1 SV=1	PRPF6	Up	106.92	2.415	0.000144822	2.281	0.0047983	cytoplasm	GO:0044085 cellular component biogenesis; GO:0022613 ribonucleoprotein complex biogenesis; GO:0022618 ribonucleoprotein complex assembly; GO:0009891 positive regulation of biosynthetic process; GO:0044237 cellular metabolic process; GO:2001141 regulation of RNA biosynthetic process; GO:0008152 metabolic process; GO:0071826 ribonucleoprotein complex subunit organization; GO:0009893 positive regula…	GO:0043229 intracellular organelle; GO:0016020 membrane; GO:0044446 intracellular organelle part; GO:0046540 U4/U6 x U5 tri-snRNP complex; GO:0031981 nuclear lumen; GO:0032991 macromolecular complex; GO:0044424 intracellular part; GO:0005681 spliceosomal complex; GO:0016604 nuclear body; GO:0005623 cell; GO:0044422 organelle part; GO:0097525 spliceosomal snRNP complex; GO:0031974 membrane-enclose…	GO:0003723 RNA binding; GO:0005102 receptor binding; GO:0044877 macromolecular complex binding; GO:0005515 protein binding; GO:0050681 androgen receptor binding; GO:0051427 hormone receptor binding; GO:0003712 transcription cofactor activity; GO:1901363 heterocyclic compound binding; GO:0097159 organic cyclic compound binding; GO:0005488 binding; GO:0003676 nucleic acid binding; GO:0035257 nuclea…	K12855	PRPF6, PRP6; pre-mRNA-processing factor 6	hsa03040 Spliceosome - Homo sapiens (human);	IPR010491; IPR011990; IPR013026;	PRP1 splicing factor, N-terminal; Tetratricopeptide-like helical domain; Tetratricopeptide repeat-containing domain;
O94915	Protein furry homolog-like OS=Homo sapiens OX=9606 GN=FRYL PE=1 SV=2	FRYL	Up	339.59	2.35	0.0006824	1.782	0.006044	plasma membrane	GO:0097659 nucleic acid-templated transcription; GO:0048666 neuron development; GO:0048869 cellular developmental process; GO:0022008 neurogenesis; GO:0032989 cellular component morphogenesis; GO:0044699 single-organism process; GO:0009058 biosynthetic process; GO:0044237 cellular metabolic process; GO:2001141 regulation of RNA biosynthetic process; GO:0008152 metabolic process; GO:0030036 actin …	GO:0005938 cell cortex; GO:0044464 cell part; GO:0005622 intracellular; GO:0071944 cell periphery; GO:0005737 cytoplasm; GO:0099568 cytoplasmic region; GO:0044424 intracellular part; GO:0030427 site of polarized growth; GO:0005623 cell; GO:0044444 cytoplasmic part;	GO:0005488 binding;				IPR025481; IPR011989; IPR016024; IPR029473; IPR025614;	Cell morphogenesis protein C-terminal; Armadillo-like helical; Armadillo-type fold; Cell morphogenesis central region; Cell morphogenesis protein N-terminal;
O94919	Endonuclease domain-containing 1 protein OS=Homo sapiens OX=9606 GN=ENDOD1 PE=1 SV=2	ENDOD1	Down	55.016	0.617	0.023444	0.632	0.0107153	plasma membrane	GO:0006725 cellular aromatic compound metabolic process; GO:0016192 vesicle-mediated transport; GO:0044763 single-organism cellular process; GO:0006807 nitrogen compound metabolic process; GO:1901360 organic cyclic compound metabolic process; GO:0044699 single-organism process; GO:0002576 platelet degranulation; GO:0044238 primary metabolic process; GO:0044237 cellular metabolic process; GO:00717…	GO:0016020 membrane; GO:0044421 extracellular region part; GO:0005737 cytoplasm; GO:0031982 vesicle; GO:0044424 intracellular part; GO:0005623 cell; GO:0005829 cytosol; GO:0005576 extracellular region; GO:0043226 organelle; GO:0070062 extracellular exosome; GO:0005622 intracellular; GO:0044464 cell part; GO:1903561 extracellular vesicle; GO:0043227 membrane-bounded organelle; GO:0043230 extracell…	GO:0097159 organic cyclic compound binding; GO:1901363 heterocyclic compound binding; GO:0003824 catalytic activity; GO:0005488 binding; GO:0043167 ion binding; GO:0003676 nucleic acid binding; GO:0004518 nuclease activity; GO:0016788 hydrolase activity, acting on ester bonds; GO:0046872 metal ion binding; GO:0043169 cation binding; GO:0016787 hydrolase activity; GO:0004519 endonuclease activity;	K15049	ENDOD1; endonuclease domain-containing 1 protein		IPR020821; IPR001604;	Extracellular Endonuclease, subunit A; DNA/RNA non-specific endonuclease;
O95210	Starch-binding domain-containing protein 1 OS=Homo sapiens OX=9606 GN=STBD1 PE=1 SV=1	STBD1	Down	39.007	0.495	0.043822	0.548	0.0192415	extracellular	GO:0045321 leukocyte activation; GO:0044699 single-organism process; GO:0006914 autophagy; GO:0044237 cellular metabolic process; GO:0044264 cellular polysaccharide metabolic process; GO:0051234 establishment of localization; GO:0005980 glycogen catabolic process; GO:0008152 metabolic process; GO:0051649 establishment of localization in cell; GO:0006091 generation of precursor metabolites and ene…	GO:0016020 membrane; GO:0042175 nuclear outer membrane-endoplasmic reticulum membrane network; GO:0005783 endoplasmic reticulum; GO:0031090 organelle membrane; GO:0031410 cytoplasmic vesicle; GO:0071944 cell periphery; GO:0031982 vesicle; GO:0005737 cytoplasm; GO:0044433 cytoplasmic vesicle part; GO:0031224 intrinsic component of membrane; GO:0044424 intracellular part; GO:0005887 integral compon…	GO:2001070 starch binding; GO:0030247 polysaccharide binding; GO:0005488 binding; GO:0030246 carbohydrate binding; GO:0005515 protein binding; GO:0001871 pattern binding; GO:2001069 glycogen binding; GO:0019899 enzyme binding;	K22267	STBD1; starch-binding domain-containing protein 1		IPR013783; IPR013784; IPR002044;	Immunoglobulin-like fold; Carbohydrate-binding-like fold; Carbohydrate binding module family 20;
O95249	Golgi SNAP receptor complex member 1 OS=Homo sapiens OX=9606 GN=GOSR1 PE=1 SV=1	GOSR1	Up	28.612	2.322	0.000142778	1.886	0.046335	cytoplasm	GO:0050794 regulation of cellular process; GO:0060627 regulation of vesicle-mediated transport; GO:0016043 cellular component organization; GO:0090174 organelle membrane fusion; GO:0046907 intracellular transport; GO:0044699 single-organism process; GO:0048193 Golgi vesicle transport; GO:0015031 protein transport; GO:0060341 regulation of cellular localization; GO:0051234 establishment of localiz…	GO:0016020 membrane; GO:0031410 cytoplasmic vesicle; GO:0031090 organelle membrane; GO:0098796 membrane protein complex; GO:0031982 vesicle; GO:0005737 cytoplasm; GO:0005801 cis-Golgi network; GO:0005797 Golgi medial cisterna; GO:0032991 macromolecular complex; GO:0031224 intrinsic component of membrane; GO:0044424 intracellular part; GO:0005623 cell; GO:0044422 organelle part; GO:0044425 membran…	GO:0000149 SNARE binding; GO:0005484 SNAP receptor activity; GO:0005515 protein binding; GO:0005488 binding;	K08495	GOSR1, GOS1; golgi SNAP receptor complex member 1	hsa04130 SNARE interactions in vesicular transport - Homo sapiens (human);
O95425	Supervillin OS=Homo sapiens OX=9606 GN=SVIL PE=1 SV=2	SVIL	Down	247.74	0.332	0.026898	0.289	0.00138033	nucleus	GO:0014706 striated muscle tissue development; GO:0050794 regulation of cellular process; GO:0044707 single-multicellular organism process; GO:0016043 cellular component organization; GO:0044699 single-organism process; GO:0032465 regulation of cytokinesis; GO:0010564 regulation of cell cycle process; GO:0032467 positive regulation of cytokinesis; GO:0061061 muscle structure development; GO:00072…	GO:0016020 membrane; GO:0036449 microtubule minus-end; GO:0005874 microtubule; GO:0071437 invadopodium; GO:0071944 cell periphery; GO:0030054 cell junction; GO:0030016 myofibril; GO:0005737 cytoplasm; GO:0032991 macromolecular complex; GO:1990752 microtubule end; GO:0044424 intracellular part; GO:0099512 supramolecular fiber; GO:0099080 supramolecular complex; GO:0005623 cell; GO:0032155 cell div…	GO:0051015 actin filament binding; GO:0008092 cytoskeletal protein binding; GO:0005488 binding; GO:0044877 macromolecular complex binding; GO:0003779 actin binding; GO:0005515 protein binding; GO:0032403 protein complex binding;	K10369	SVIL; supervillin		IPR003128; IPR029006; IPR007123;	Villin headpiece; ADF-H/Gelsolin-like domain; Gelsolin-like domain;
O95470	Sphingosine-1-phosphate lyase 1 OS=Homo sapiens OX=9606 GN=SGPL1 PE=1 SV=3	SGPL1	Up	63.523	5.017	0.00028367	4.251	0.00031517	cytoplasm	GO:0044700 single organism signaling; GO:0065008 regulation of biological quality; GO:0048008 platelet-derived growth factor receptor signaling pathway; GO:0022414 reproductive process; GO:0007166 cell surface receptor signaling pathway; GO:0008584 male gonad development; GO:0006672 ceramide metabolic process; GO:0044255 cellular lipid metabolic process; GO:0044237 cellular metabolic process; GO:…	GO:0043229 intracellular organelle; GO:0016020 membrane; GO:0042175 nuclear outer membrane-endoplasmic reticulum membrane network; GO:0005783 endoplasmic reticulum; GO:0044446 intracellular organelle part; GO:0005737 cytoplasm; GO:0031224 intrinsic component of membrane; GO:0012505 endomembrane system; GO:0044424 intracellular part; GO:0005623 cell; GO:0016021 integral component of membrane; GO:0…	GO:0008117 sphinganine-1-phosphate aldolase activity; GO:0097159 organic cyclic compound binding; GO:1901363 heterocyclic compound binding; GO:0003824 catalytic activity; GO:0016830 carbon-carbon lyase activity; GO:0005488 binding; GO:0043167 ion binding; GO:0016831 carboxy-lyase activity; GO:0016829 lyase activity; GO:0005515 protein binding; GO:0043168 anion binding; GO:0016832 aldehyde-lyase a…	K01634	SGPL1, DPL1; sphinganine-1-phosphate aldolase [EC:4.1.2.27]	hsa00600 Sphingolipid metabolism - Homo sapiens (human); hsa01100 Metabolic pathways - Homo sapiens (human); hsa04071 Sphingolipid signaling pathway - Homo sapiens (human);	IPR015424; IPR015421;	Pyridoxal phosphate-dependent transferase; Pyridoxal phosphate-dependent transferase, major region, subdomain 1;
O95810	Caveolae-associated protein 2 OS=Homo sapiens OX=9606 GN=CAVIN2 PE=1 SV=3	CAVIN2	Down	47.173	0.243	0.00103926	0.354	0.0183421	cytoplasm		GO:0016020 membrane; GO:0098857 membrane microdomain; GO:0071944 cell periphery; GO:0005737 cytoplasm; GO:0005901 caveola; GO:0044424 intracellular part; GO:0005829 cytosol; GO:0005623 cell; GO:0005886 plasma membrane; GO:0044459 plasma membrane part; GO:0098590 plasma membrane region; GO:0005622 intracellular; GO:0044464 cell part; GO:0044425 membrane part; GO:0044853 plasma membrane raft; GO:00…	GO:0072341 modified amino acid binding; GO:0005488 binding; GO:0019901 protein kinase binding; GO:0005543 phospholipid binding; GO:0043167 ion binding; GO:0008289 lipid binding; GO:0005080 protein kinase C binding; GO:0043168 anion binding; GO:0005515 protein binding; GO:0019900 kinase binding; GO:0001786 phosphatidylserine binding; GO:0019899 enzyme binding;
O95816	BAG family molecular chaperone regulator 2 OS=Homo sapiens OX=9606 GN=BAG2 PE=1 SV=1	BAG2	Down	23.772	0.324	0.0148787	0.459	0.0054976	cytoplasm	GO:0050794 regulation of cellular process; GO:0080134 regulation of response to stress; GO:0044238 primary metabolic process; GO:0071704 organic substance metabolic process; GO:0006457 protein folding; GO:0008152 metabolic process; GO:0050789 regulation of biological process; GO:0080135 regulation of cellular response to stress; GO:0050790 regulation of catalytic activity; GO:0048583 regulation o…	GO:0044464 cell part; GO:0005622 intracellular; GO:0005737 cytoplasm; GO:0044424 intracellular part; GO:0005829 cytosol; GO:0005623 cell; GO:0044444 cytoplasmic part;	GO:1901265 nucleoside phosphate binding; GO:0051087 chaperone binding; GO:0060589 nucleoside-triphosphatase regulator activity; GO:0005515 protein binding; GO:0000166 nucleotide binding; GO:0098772 molecular function regulator; GO:1901363 heterocyclic compound binding; GO:0097159 organic cyclic compound binding; GO:0042802 identical protein binding; GO:0030234 enzyme regulator activity; GO:000548…	K09556	BAG2; BCL2-associated athanogene 2	hsa04141 Protein processing in endoplasmic reticulum - Homo sapiens (human);	IPR003103;	BAG domain;
O95865	N(G),N(G)-dimethylarginine dimethylaminohydrolase 2 OS=Homo sapiens OX=9606 GN=DDAH2 PE=1 SV=1	DDAH2	Down	29.644	0.433	6.1426e-05	0.434	0.0033646	cytoplasm,nucleus	GO:0044700 single organism signaling; GO:1901606 alpha-amino acid catabolic process; GO:0010941 regulation of cell death; GO:0045428 regulation of nitric oxide biosynthetic process; GO:0009891 positive regulation of biosynthetic process; GO:0044699 single-organism process; GO:0009058 biosynthetic process; GO:0044237 cellular metabolic process; GO:0008152 metabolic process; GO:0007165 signal trans…	GO:0043229 intracellular organelle; GO:0044421 extracellular region part; GO:0043232 intracellular non-membrane-bounded organelle; GO:0044430 cytoskeletal part; GO:0044446 intracellular organelle part; GO:0031982 vesicle; GO:0005737 cytoplasm; GO:0044424 intracellular part; GO:0005623 cell; GO:0005829 cytosol; GO:0005576 extracellular region; GO:0044422 organelle part; GO:0005739 mitochondrion; G…	GO:0016597 amino acid binding; GO:0031406 carboxylic acid binding; GO:0003824 catalytic activity; GO:0005488 binding; GO:0016813 hydrolase activity, acting on carbon-nitrogen (but not peptide) bonds, in linear amidines; GO:0043167 ion binding; GO:0043177 organic acid binding; GO:0016403 dimethylargininase activity; GO:0005515 protein binding; GO:0016787 hydrolase activity; GO:0043168 anion bindin…	K01482	DDAH, ddaH; dimethylargininase [EC:3.5.3.18]
O95881	Thioredoxin domain-containing protein 12 OS=Homo sapiens OX=9606 GN=TXNDC12 PE=1 SV=1	TXNDC12	Up	19.206	2.11	0.0001242	1.714	0.0026354	extracellular	GO:0050794 regulation of cellular process; GO:0010941 regulation of cell death; GO:0065008 regulation of biological quality; GO:0043069 negative regulation of programmed cell death; GO:0009968 negative regulation of signal transduction; GO:0023051 regulation of signaling; GO:0045454 cell redox homeostasis; GO:0048869 cellular developmental process; GO:0043067 regulation of programmed cell death; …	GO:0005788 endoplasmic reticulum lumen; GO:0043229 intracellular organelle; GO:0005783 endoplasmic reticulum; GO:0005737 cytoplasm; GO:0044446 intracellular organelle part; GO:0012505 endomembrane system; GO:0044424 intracellular part; GO:0005623 cell; GO:0044422 organelle part; GO:0043226 organelle; GO:0043231 intracellular membrane-bounded organelle; GO:0031974 membrane-enclosed lumen; GO:00700…	GO:0015036 disulfide oxidoreductase activity; GO:0003824 catalytic activity; GO:0005488 binding; GO:0016667 oxidoreductase activity, acting on a sulfur group of donors; GO:0005515 protein binding; GO:0016671 oxidoreductase activity, acting on a sulfur group of donors, disulfide as acceptor; GO:0019153 protein-disulfide reductase (glutathione) activity; GO:0015037 peptide disulfide oxidoreductase …	K05360	TXNDC12; protein-disulfide reductase (glutathione) [EC:1.8.4.2]	hsa00480 Glutathione metabolism - Homo sapiens (human); hsa01100 Metabolic pathways - Homo sapiens (human);	IPR013766; IPR012336;	Thioredoxin domain; Thioredoxin-like fold;
O95980	Reversion-inducing cysteine-rich protein with Kazal motifs OS=Homo sapiens OX=9606 GN=RECK PE=1 SV=1	RECK	Down	106.46	0.257	0.0066956	0.49	0.048056	extracellular	GO:0021700 developmental maturation; GO:0001568 blood vessel development; GO:0022414 reproductive process; GO:0007566 embryo implantation; GO:0044699 single-organism process; GO:0009058 biosynthetic process; GO:0044237 cellular metabolic process; GO:0042157 lipoprotein metabolic process; GO:0040013 negative regulation of locomotion; GO:0010466 negative regulation of peptidase activity; GO:0008152…	GO:0016020 membrane; GO:0044464 cell part; GO:0071944 cell periphery; GO:0044425 membrane part; GO:0031225 anchored component of membrane; GO:0031224 intrinsic component of membrane; GO:0005623 cell; GO:0005576 extracellular region; GO:0005886 plasma membrane;	GO:0004867 serine-type endopeptidase inhibitor activity; GO:0030234 enzyme regulator activity; GO:0005488 binding; GO:0030414 peptidase inhibitor activity; GO:0061134 peptidase regulator activity; GO:0008191 metalloendopeptidase inhibitor activity; GO:0005515 protein binding; GO:0061135 endopeptidase regulator activity; GO:0004857 enzyme inhibitor activity; GO:0098772 molecular function regulator…	K17461	RECK, ST15; reversion-inducing-cysteine-rich protein with kazal motifs	hsa05206 MicroRNAs in cancer - Homo sapiens (human);	IPR002350;	Kazal domain;
O96005	Cleft lip and palate transmembrane protein 1 OS=Homo sapiens OX=9606 GN=CLPTM1 PE=1 SV=1	CLPTM1	Up	76.096	2.067	0.000177885	1.725	0.0045352	plasma membrane	GO:0050794 regulation of cellular process; GO:0050863 regulation of T cell activation; GO:0044707 single-multicellular organism process; GO:0002694 regulation of leukocyte activation; GO:0045580 regulation of T cell differentiation; GO:0048869 cellular developmental process; GO:0033081 regulation of T cell differentiation in thymus; GO:0044699 single-organism process; GO:0051249 regulation of lym…	GO:0016020 membrane; GO:0031226 intrinsic component of plasma membrane; GO:0009897 external side of plasma membrane; GO:0044459 plasma membrane part; GO:0044425 membrane part; GO:0044464 cell part; GO:0071944 cell periphery; GO:0031224 intrinsic component of membrane; GO:0009986 cell surface; GO:0005887 integral component of plasma membrane; GO:0005623 cell; GO:0016021 integral component of membr…	GO:0005515 protein binding; GO:0005488 binding;
O96008	Mitochondrial import receptor subunit TOM40 homolog OS=Homo sapiens OX=9606 GN=TOMM40 PE=1 SV=1	TOMM40	Up	37.893	2.842	0.0078207	2.681	0.00154203	nucleus	GO:0046907 intracellular transport; GO:0016043 cellular component organization; GO:0072594 establishment of protein localization to organelle; GO:0017038 protein import; GO:0006839 mitochondrial transport; GO:0044699 single-organism process; GO:0006914 autophagy; GO:0044237 cellular metabolic process; GO:0015031 protein transport; GO:0051234 establishment of localization; GO:0006605 protein targe…	GO:0016020 membrane; GO:0044421 extracellular region part; GO:0019867 outer membrane; GO:0031090 organelle membrane; GO:0098796 membrane protein complex; GO:0031982 vesicle; GO:0005737 cytoplasm; GO:0031306 intrinsic component of mitochondrial outer membrane; GO:0032991 macromolecular complex; GO:0031224 intrinsic component of membrane; GO:0098798 mitochondrial protein complex; GO:0044424 intrace…	GO:0022829 wide pore channel activity; GO:0008565 protein transporter activity; GO:0022884 macromolecule transmembrane transporter activity; GO:0005488 binding; GO:0022803 passive transmembrane transporter activity; GO:0015288 porin activity; GO:0015266 protein channel activity; GO:0022892 substrate-specific transporter activity; GO:0008320 protein transmembrane transporter activity; GO:0005515 p…	K11518	TOM40; mitochondrial import receptor subunit TOM40	hsa05014 Amyotrophic lateral sclerosis (ALS) - Homo sapiens (human);	IPR023614;	Porin domain;
O96011	Peroxisomal membrane protein 11B OS=Homo sapiens OX=9606 GN=PEX11B PE=1 SV=1	PEX11B	Up	28.431	2.006	0.0069042	1.653	0.026943	mitochondria	GO:0044085 cellular component biogenesis; GO:0050794 regulation of cellular process; GO:0044700 single organism signaling; GO:0016043 cellular component organization; GO:0065008 regulation of biological quality; GO:0044375 regulation of peroxisome size; GO:0051260 protein homooligomerization; GO:0048285 organelle fission; GO:0044699 single-organism process; GO:0050896 response to stimulus; GO:005…	GO:0016020 membrane; GO:0044421 extracellular region part; GO:0031090 organelle membrane; GO:0005737 cytoplasm; GO:0031982 vesicle; GO:0032991 macromolecular complex; GO:0031224 intrinsic component of membrane; GO:0044438 microbody part; GO:0044424 intracellular part; GO:0005623 cell; GO:0044422 organelle part; GO:0005778 peroxisomal membrane; GO:0070062 extracellular exosome; GO:0031301 integral…	GO:0005515 protein binding; GO:0042802 identical protein binding; GO:0042803 protein homodimerization activity; GO:0005488 binding; GO:0046983 protein dimerization activity;	K13352	PEX11B; peroxin-11B	hsa04146 Peroxisome - Homo sapiens (human);
P00325	Alcohol dehydrogenase 1B OS=Homo sapiens OX=9606 GN=ADH1B PE=1 SV=2	ADH1B	Down	39.854	0.086	0.00071592	0.333	0.036244	cytoplasm	GO:0006069 ethanol oxidation; GO:0008152 metabolic process; GO:1901615 organic hydroxy compound metabolic process; GO:0044710 single-organism metabolic process; GO:0006066 alcohol metabolic process; GO:0055114 oxidation-reduction process; GO:0044281 small molecule metabolic process; GO:0006067 ethanol metabolic process; GO:0044699 single-organism process; GO:0034308 primary alcohol metabolic proc…	GO:0016020 membrane; GO:0043229 intracellular organelle; GO:0071944 cell periphery; GO:0005737 cytoplasm; GO:0044446 intracellular organelle part; GO:0031981 nuclear lumen; GO:0044424 intracellular part; GO:0005829 cytosol; GO:0005623 cell; GO:0044422 organelle part; GO:0005886 plasma membrane; GO:0043226 organelle; GO:0043231 intracellular membrane-bounded organelle; GO:0031974 membrane-enclosed…	GO:0016614 oxidoreductase activity, acting on CH-OH group of donors; GO:0016616 oxidoreductase activity, acting on the CH-OH group of donors, NAD or NADP as acceptor; GO:0046914 transition metal ion binding; GO:0003824 catalytic activity; GO:0005488 binding; GO:0043167 ion binding; GO:0004022 alcohol dehydrogenase (NAD) activity; GO:0043169 cation binding; GO:0046872 metal ion binding; GO:0008270…	K13951	ADH1_7; alcohol dehydrogenase 1/7 [EC:1.1.1.1]	hsa00010 Glycolysis / Gluconeogenesis - Homo sapiens (human); hsa00071 Fatty acid degradation - Homo sapiens (human); hsa00350 Tyrosine metabolism - Homo sapiens (human); hsa00830 Retinol metabolism - Homo sapiens (human); hsa00980 Metabolism of xenobiotics by cytochrome P450 - Homo sapiens (human); hsa00982 Drug metabolism - cytochrome P450 - Homo sapiens (human); hsa01100 Metabolic pathways - H…	IPR011032; IPR020843; IPR016040; IPR013154; IPR013149;	GroES-like; Polyketide synthase, enoylreductase domain; NAD(P)-binding domain; Alcohol dehydrogenase, N-terminal; Alcohol dehydrogenase, C-terminal;
P00352	Retinal dehydrogenase 1 OS=Homo sapiens OX=9606 GN=ALDH1A1 PE=1 SV=2	ALDH1A1	Down	54.861	0.556	0.036061	0.409	0.023584	cytoplasm	GO:0046365 monosaccharide catabolic process; GO:0065008 regulation of biological quality; GO:0006069 ethanol oxidation; GO:1901615 organic hydroxy compound metabolic process; GO:0006066 alcohol metabolic process; GO:0044699 single-organism process; GO:0044255 cellular lipid metabolic process; GO:0061624 fructose catabolic process to hydroxyacetone phosphate and glyceraldehyde-3-phosphate; GO:0044…	GO:0044421 extracellular region part; GO:0031982 vesicle; GO:0005737 cytoplasm; GO:0044424 intracellular part; GO:0005623 cell; GO:0005829 cytosol; GO:0005576 extracellular region; GO:0043226 organelle; GO:0070062 extracellular exosome; GO:0005622 intracellular; GO:0044464 cell part; GO:1903561 extracellular vesicle; GO:0043227 membrane-bounded organelle; GO:0043230 extracellular organelle; GO:00…	GO:1901265 nucleoside phosphate binding; GO:0018479 benzaldehyde dehydrogenase (NAD+) activity; GO:0042562 hormone binding; GO:0060589 nucleoside-triphosphatase regulator activity; GO:0030695 GTPase regulator activity; GO:0016903 oxidoreductase activity, acting on the aldehyde or oxo group of donors; GO:0001758 retinal dehydrogenase activity; GO:0000166 nucleotide binding; GO:0098772 molecular fu…	K07249	ALDH1A; retinal dehydrogenase [EC:1.2.1.36]	hsa00830 Retinol metabolism - Homo sapiens (human); hsa01100 Metabolic pathways - Homo sapiens (human);	IPR016161; IPR015590; IPR016162; IPR016163;	Aldehyde/histidinol dehydrogenase; Aldehyde dehydrogenase domain; Aldehyde dehydrogenase N-terminal domain; Aldehyde dehydrogenase, C-terminal;
P00387	NADH-cytochrome b5 reductase 3 OS=Homo sapiens OX=9606 GN=CYB5R3 PE=1 SV=3	CYB5R3	Down	34.234	0.45	0.00083787	0.569	0.0063391	extracellular	GO:0045321 leukocyte activation; GO:0006066 alcohol metabolic process; GO:0044699 single-organism process; GO:0009058 biosynthetic process; GO:0044237 cellular metabolic process; GO:0008610 lipid biosynthetic process; GO:0051234 establishment of localization; GO:0008152 metabolic process; GO:0070887 cellular response to chemical stimulus; GO:0002274 myeloid leukocyte activation; GO:0044765 single…	GO:0016020 membrane; GO:0044421 extracellular region part; GO:0019867 outer membrane; GO:0031090 organelle membrane; GO:0005737 cytoplasm; GO:0044433 cytoplasmic vesicle part; GO:0032991 macromolecular complex; GO:0035578 azurophil granule lumen; GO:0005623 cell; GO:0044422 organelle part; GO:0043228 non-membrane-bounded organelle; GO:0005775 vacuolar lumen; GO:0070062 extracellular exosome; GO:0…	GO:0016651 oxidoreductase activity, acting on NAD(P)H; GO:1901265 nucleoside phosphate binding; GO:0016653 oxidoreductase activity, acting on NAD(P)H, heme protein as acceptor; GO:0050660 flavin adenine dinucleotide binding; GO:0001882 nucleoside binding; GO:0043167 ion binding; GO:0000166 nucleotide binding; GO:0048037 cofactor binding; GO:0016491 oxidoreductase activity; GO:0071949 FAD binding;…	K00326	E1.6.2.2; cytochrome-b5 reductase [EC:1.6.2.2]	hsa00520 Amino sugar and nucleotide sugar metabolism - Homo sapiens (human);	IPR017927; IPR001433; IPR008333; IPR017938; IPR001709;	Ferredoxin reductase-type FAD-binding domain; Oxidoreductase FAD/NAD(P)-binding; Oxidoreductase, FAD-binding domain; Riboflavin synthase-like beta-barrel; Flavoprotein pyridine nucleotide cytochrome reductase;
P00568	Adenylate kinase isoenzyme 1 OS=Homo sapiens OX=9606 GN=AK1 PE=1 SV=3	AK1	Down	21.635	0.578	0.0151605	0.431	0.00029787	cytoplasm	GO:0016310 phosphorylation; GO:0009116 nucleoside metabolic process; GO:0042278 purine nucleoside metabolic process; GO:0006165 nucleoside diphosphate phosphorylation; GO:0006725 cellular aromatic compound metabolic process; GO:0009167 purine ribonucleoside monophosphate metabolic process; GO:0015949 nucleobase-containing small molecule interconversion; GO:0009259 ribonucleotide metabolic process…	GO:0044421 extracellular region part; GO:0031982 vesicle; GO:0005737 cytoplasm; GO:0044424 intracellular part; GO:0005623 cell; GO:0005829 cytosol; GO:0005576 extracellular region; GO:0043226 organelle; GO:0070062 extracellular exosome; GO:0005622 intracellular; GO:0044464 cell part; GO:1903561 extracellular vesicle; GO:0043227 membrane-bounded organelle; GO:0043230 extracellular organelle; GO:00…	GO:0005524 ATP binding; GO:1901265 nucleoside phosphate binding; GO:0004017 adenylate kinase activity; GO:0004550 nucleoside diphosphate kinase activity; GO:0019205 nucleobase-containing compound kinase activity; GO:0001882 nucleoside binding; GO:0043167 ion binding; GO:0000166 nucleotide binding; GO:0019201 nucleotide kinase activity; GO:0016776 phosphotransferase activity, phosphate group as ac…	K00939	adk, AK; adenylate kinase [EC:2.7.4.3]	hsa00230 Purine metabolism - Homo sapiens (human); hsa00730 Thiamine metabolism - Homo sapiens (human); hsa01100 Metabolic pathways - Homo sapiens (human);	IPR027417;	P-loop containing nucleoside triphosphate hydrolase;
P00746	Complement factor D OS=Homo sapiens OX=9606 GN=CFD PE=1 SV=5	CFD	Down	27.033	0.275	0.00151563	0.262	4.4246e-05	extracellular	GO:0045321 leukocyte activation; GO:0002283 neutrophil activation involved in immune response; GO:0002252 immune effector process; GO:0044699 single-organism process; GO:0002576 platelet degranulation; GO:0006959 humoral immune response; GO:0050896 response to stimulus; GO:0045087 innate immune response; GO:0071704 organic substance metabolic process; GO:0051234 establishment of localization; GO:…	GO:0034774 secretory granule lumen; GO:0043229 intracellular organelle; GO:0097708 intracellular vesicle; GO:0044421 extracellular region part; GO:0031410 cytoplasmic vesicle; GO:0031982 vesicle; GO:0005737 cytoplasm; GO:0044446 intracellular organelle part; GO:0044433 cytoplasmic vesicle part; GO:0012505 endomembrane system; GO:0044424 intracellular part; GO:0005623 cell; GO:0005576 extracellula…	GO:0004252 serine-type endopeptidase activity; GO:0004175 endopeptidase activity; GO:0008233 peptidase activity; GO:0017171 serine hydrolase activity; GO:0003824 catalytic activity; GO:0008236 serine-type peptidase activity; GO:0070011 peptidase activity, acting on L-amino acid peptides; GO:0016787 hydrolase activity;	K01334	CFD; component factor D [EC:3.4.21.46]	hsa04610 Complement and coagulation cascades - Homo sapiens (human); hsa05150 Staphylococcus aureus infection - Homo sapiens (human);	IPR009003; IPR001254;	Peptidase S1, PA clan; Serine proteases, trypsin domain;
P00751	Complement factor B OS=Homo sapiens OX=9606 GN=CFB PE=1 SV=2	CFB	Down	85.532	0.508	0.049398	0.553	0.040962	extracellular	GO:0030449 regulation of complement activation; GO:2000257 regulation of protein activation cascade; GO:0002252 immune effector process; GO:0060255 regulation of macromolecule metabolic process; GO:0002920 regulation of humoral immune response; GO:0002673 regulation of acute inflammatory response; GO:0006959 humoral immune response; GO:0080134 regulation of response to stress; GO:0050896 response…	GO:0016020 membrane; GO:0005615 extracellular space; GO:0044421 extracellular region part; GO:0071944 cell periphery; GO:0031982 vesicle; GO:0005623 cell; GO:0005576 extracellular region; GO:0005886 plasma membrane; GO:0043226 organelle; GO:0070062 extracellular exosome; GO:0072562 blood microparticle; GO:0044464 cell part; GO:1903561 extracellular vesicle; GO:0043227 membrane-bounded organelle; …	GO:0004252 serine-type endopeptidase activity; GO:0004175 endopeptidase activity; GO:0008233 peptidase activity; GO:0017171 serine hydrolase activity; GO:0003824 catalytic activity; GO:0005488 binding; GO:0008236 serine-type peptidase activity; GO:0001848 complement binding; GO:0070011 peptidase activity, acting on L-amino acid peptides; GO:0005515 protein binding; GO:0016787 hydrolase activity;	K01335	CFB; component factor B [EC:3.4.21.47]	hsa04610 Complement and coagulation cascades - Homo sapiens (human); hsa05150 Staphylococcus aureus infection - Homo sapiens (human);	IPR009003; IPR000436; IPR001254; IPR002035;	Peptidase S1, PA clan; Sushi/SCR/CCP domain; Serine proteases, trypsin domain; von Willebrand factor, type A;
P01009	Alpha-1-antitrypsin OS=Homo sapiens OX=9606 GN=SERPINA1 PE=1 SV=3	SERPINA1	Down	46.736	0.477	0.037223	0.602	0.048664	extracellular	GO:0044085 cellular component biogenesis; GO:0006901 vesicle coating; GO:0048207 vesicle targeting, rough ER to cis-Golgi; GO:0007596 blood coagulation; GO:0065008 regulation of biological quality; GO:0045321 leukocyte activation; GO:0048208 COPII vesicle coating; GO:0044699 single-organism process; GO:0051234 establishment of localization; GO:0009611 response to wounding; GO:0010466 negative reg…	GO:0034774 secretory granule lumen; GO:0016020 membrane; GO:0005615 extracellular space; GO:0044421 extracellular region part; GO:0005783 endoplasmic reticulum; GO:0031410 cytoplasmic vesicle; GO:0031090 organelle membrane; GO:0031982 vesicle; GO:0005737 cytoplasm; GO:0044433 cytoplasmic vesicle part; GO:0044424 intracellular part; GO:0005623 cell; GO:1904813 ficolin-1-rich granule lumen; GO:0044…	GO:0061134 peptidase regulator activity; GO:0005515 protein binding; GO:0004857 enzyme inhibitor activity; GO:0098772 molecular function regulator; GO:0004866 endopeptidase inhibitor activity; GO:0002020 protease binding; GO:0004867 serine-type endopeptidase inhibitor activity; GO:0097367 carbohydrate derivative binding; GO:0042802 identical protein binding; GO:0030234 enzyme regulator activity; …	K03984	SERPINA1, AAT; alpha-1-antitrypsin	hsa04610 Complement and coagulation cascades - Homo sapiens (human);	IPR023796;	Serpin domain;
P02511	Alpha-crystallin B chain OS=Homo sapiens OX=9606 GN=CRYAB PE=1 SV=2	CRYAB	Down	20.159	0.196	0.00197837	0.131	0.00081805	mitochondria	GO:0044700 single organism signaling; GO:0044085 cellular component biogenesis; GO:0003012 muscle system process; GO:0010941 regulation of cell death; GO:0031109 microtubule polymerization or depolymerization; GO:0051129 negative regulation of cellular component organization; GO:0044699 single-organism process; GO:0032459 regulation of protein oligomerization; GO:0044237 cellular metabolic proces…	GO:0016020 membrane; GO:0030425 dendrite; GO:0044421 extracellular region part; GO:0005737 cytoplasm; GO:0043025 neuronal cell body; GO:0099080 supramolecular complex; GO:0005623 cell; GO:0031674 I band; GO:0043197 dendritic spine; GO:0044422 organelle part; GO:0043228 non-membrane-bounded organelle; GO:0070062 extracellular exosome; GO:0005654 nucleoplasm; GO:0098590 plasma membrane region; GO:0…	GO:0005212 structural constituent of eye lens; GO:0008092 cytoskeletal protein binding; GO:0042802 identical protein binding; GO:0042803 protein homodimerization activity; GO:0008017 microtubule binding; GO:0005488 binding; GO:0043167 ion binding; GO:0046983 protein dimerization activity; GO:0015631 tubulin binding; GO:0046872 metal ion binding; GO:0043169 cation binding; GO:0005515 protein bindi…	K09542	CRYAB; crystallin, alpha B	hsa04141 Protein processing in endoplasmic reticulum - Homo sapiens (human); hsa04213 Longevity regulating pathway - multiple species - Homo sapiens (human);	IPR002068; IPR003090; IPR008978;	Alpha crystallin/Hsp20 domain; Alpha-crystallin, N-terminal; HSP20-like chaperone;
P02786	Transferrin receptor protein 1 OS=Homo sapiens OX=9606 GN=TFRC PE=1 SV=2	TFRC	Up	84.87	3.782	0.0025032	2.524	0.04954	plasma membrane	GO:0044409 entry into host; GO:0002694 regulation of leukocyte activation; GO:0045191 regulation of isotype switching; GO:0065008 regulation of biological quality; GO:0032944 regulation of mononuclear cell proliferation; GO:0002824 positive regulation of adaptive immune response based on somatic recombination of immune receptors built from immunoglobulin superfamily domains; GO:0044237 cellular m…	GO:0016323 basolateral plasma membrane; GO:0016020 membrane; GO:0005615 extracellular space; GO:0044421 extracellular region part; GO:0009897 external side of plasma membrane; GO:0031090 organelle membrane; GO:0031410 cytoplasmic vesicle; GO:0071944 cell periphery; GO:0005737 cytoplasm; GO:0031982 vesicle; GO:0044433 cytoplasmic vesicle part; GO:0032991 macromolecular complex; GO:0031224 intrinsi…	GO:0015399 primary active transmembrane transporter activity; GO:0046983 protein dimerization activity; GO:0022892 substrate-specific transporter activity; GO:0008320 protein transmembrane transporter activity; GO:0038024 cargo receptor activity; GO:0005515 protein binding; GO:0004998 transferrin receptor activity; GO:0022891 substrate-specific transmembrane transporter activity; GO:0097159 organ…	K06503	TFRC, CD71; transferrin receptor	hsa04066 HIF-1 signaling pathway - Homo sapiens (human); hsa04144 Endocytosis - Homo sapiens (human); hsa04145 Phagosome - Homo sapiens (human); hsa04216 Ferroptosis - Homo sapiens (human); hsa04640 Hematopoietic cell lineage - Homo sapiens (human);	IPR003137; IPR007484; IPR007365;	PA domain; Peptidase M28; Transferrin receptor-like, dimerisation domain;
P04062	Lysosomal acid glucosylceramidase OS=Homo sapiens OX=9606 GN=GBA PE=1 SV=3	GBA	Up	59.716	2.635	0.0085359	1.569	0.024757	extracellular	GO:0051971 positive regulation of transmission of nerve impulse; GO:1905037 autophagosome organization; GO:0010941 regulation of cell death; GO:0006066 alcohol metabolic process; GO:0032436 positive regulation of proteasomal ubiquitin-dependent protein catabolic process; GO:0006672 ceramide metabolic process; GO:0009891 positive regulation of biosynthetic process; GO:0044255 cellular lipid metabo…	GO:0016020 membrane; GO:0005615 extracellular space; GO:0044421 extracellular region part; GO:0031090 organelle membrane; GO:0005737 cytoplasm; GO:0031982 vesicle; GO:0044424 intracellular part; GO:0005623 cell; GO:0044422 organelle part; GO:0005775 vacuolar lumen; GO:0031974 membrane-enclosed lumen; GO:0005765 lysosomal membrane; GO:0070062 extracellular exosome; GO:0070013 intracellular organel…	GO:0003824 catalytic activity; GO:0005102 receptor binding; GO:0005488 binding; GO:0016798 hydrolase activity, acting on glycosyl bonds; GO:0004553 hydrolase activity, hydrolyzing O-glycosyl compounds; GO:0005515 protein binding; GO:0016787 hydrolase activity; GO:0004348 glucosylceramidase activity;	K01201	GBA, srfJ; glucosylceramidase [EC:3.2.1.45]	hsa00511 Other glycan degradation - Homo sapiens (human); hsa00600 Sphingolipid metabolism - Homo sapiens (human); hsa01100 Metabolic pathways - Homo sapiens (human); hsa04142 Lysosome - Homo sapiens (human);	IPR013780; IPR033453; IPR033452; IPR017853; IPR013781;	Glycosyl hydrolase, all-beta; Glycosyl hydrolase family 30, TIM-barrel domain; Glycosyl hydrolase family 30, beta sandwich domain; Glycoside hydrolase superfamily; Glycoside hydrolase, catalytic domain;
P04271	Protein S100-B OS=Homo sapiens OX=9606 GN=S100B PE=1 SV=2	S100B	Down	10.713	0.27	0.0056013	0.277	0.039601	cytoplasm	GO:0051093 negative regulation of developmental process; GO:0065008 regulation of biological quality; GO:0010941 regulation of cell death; GO:0048869 cellular developmental process; GO:0048666 neuron development; GO:0023051 regulation of signaling; GO:2001015 negative regulation of skeletal muscle cell differentiation; GO:0048634 regulation of muscle organ development; GO:1902533 positive regulat…	GO:0031252 cell leading edge; GO:0043229 intracellular organelle; GO:0042995 cell projection; GO:0005615 extracellular space; GO:0044421 extracellular region part; GO:0005737 cytoplasm; GO:0043025 neuronal cell body; GO:0044424 intracellular part; GO:0005623 cell; GO:0005576 extracellular region; GO:0043226 organelle; GO:0043231 intracellular membrane-bounded organelle; GO:0005634 nucleus; GO:003…	GO:0005102 receptor binding; GO:0046983 protein dimerization activity; GO:0043167 ion binding; GO:0048156 tau protein binding; GO:0005515 protein binding; GO:0008270 zinc ion binding; GO:0048306 calcium-dependent protein binding; GO:0050786 RAGE receptor binding; GO:0042802 identical protein binding; GO:0008092 cytoskeletal protein binding; GO:0046914 transition metal ion binding; GO:0005488 bind…	K23770			IPR002048; IPR011992; IPR013787;	EF-hand domain; EF-hand domain pair; S100/CaBP-9k-type, calcium binding, subdomain;
P05091	Aldehyde dehydrogenase, mitochondrial OS=Homo sapiens OX=9606 GN=ALDH2 PE=1 SV=2	ALDH2	Down	56.381	0.445	0.0024382	0.401	0.0067437	mitochondria	GO:0006069 ethanol oxidation; GO:1901615 organic hydroxy compound metabolic process; GO:0044712 single-organism catabolic process; GO:0006066 alcohol metabolic process; GO:0055114 oxidation-reduction process; GO:0044281 small molecule metabolic process; GO:0034310 primary alcohol catabolic process; GO:0044699 single-organism process; GO:0044282 small molecule catabolic process; GO:0046164 alcohol…	GO:0005759 mitochondrial matrix; GO:0043229 intracellular organelle; GO:0044421 extracellular region part; GO:0044429 mitochondrial part; GO:0005737 cytoplasm; GO:0044446 intracellular organelle part; GO:0031982 vesicle; GO:0044424 intracellular part; GO:0005623 cell; GO:0005576 extracellular region; GO:0044422 organelle part; GO:0005739 mitochondrion; GO:0043231 intracellular membrane-bounded or…	GO:0009055 electron carrier activity; GO:0016620 oxidoreductase activity, acting on the aldehyde or oxo group of donors, NAD or NADP as acceptor; GO:0003824 catalytic activity; GO:0004030 aldehyde dehydrogenase [NAD(P)+] activity; GO:0016903 oxidoreductase activity, acting on the aldehyde or oxo group of donors; GO:0016491 oxidoreductase activity; GO:0004029 aldehyde dehydrogenase (NAD) activity;	K00128	ALDH; aldehyde dehydrogenase (NAD+) [EC:1.2.1.3]	hsa00010 Glycolysis / Gluconeogenesis - Homo sapiens (human); hsa00053 Ascorbate and aldarate metabolism - Homo sapiens (human); hsa00071 Fatty acid degradation - Homo sapiens (human); hsa00280 Valine, leucine and isoleucine degradation - Homo sapiens (human); hsa00310 Lysine degradation - Homo sapiens (human); hsa00330 Arginine and proline metabolism - Homo sapiens (human); hsa00340 Histidine me…	IPR016161; IPR015590; IPR016162; IPR016163;	Aldehyde/histidinol dehydrogenase; Aldehyde dehydrogenase domain; Aldehyde dehydrogenase N-terminal domain; Aldehyde dehydrogenase, C-terminal;
P05161	Ubiquitin-like protein ISG15 OS=Homo sapiens OX=9606 GN=ISG15 PE=1 SV=5	ISG15	Up	17.887	4.271	0.033258	2.38	0.030122	nucleus	GO:0044700 single organism signaling; GO:0065008 regulation of biological quality; GO:0007166 cell surface receptor signaling pathway; GO:0098542 defense response to other organism; GO:0070169 positive regulation of biomineral tissue development; GO:0030500 regulation of bone mineralization; GO:0070167 regulation of biomineral tissue development; GO:0044237 cellular metabolic process; GO:0071345 …	GO:0043229 intracellular organelle; GO:0044446 intracellular organelle part; GO:0005737 cytoplasm; GO:0031981 nuclear lumen; GO:0044424 intracellular part; GO:0005623 cell; GO:0005829 cytosol; GO:0005576 extracellular region; GO:0044422 organelle part; GO:0043226 organelle; GO:0043231 intracellular membrane-bounded organelle; GO:0031974 membrane-enclosed lumen; GO:0005634 nucleus; GO:0005654 nucl…	GO:0031386 protein tag; GO:0005515 protein binding; GO:0005488 binding;	K12159	ISG15; ubiquitin cross-reactive protein	hsa04622 RIG-I-like receptor signaling pathway - Homo sapiens (human); hsa05165 Human papillomavirus infection - Homo sapiens (human); hsa05169 Epstein-Barr virus infection - Homo sapiens (human);	IPR029071; IPR000626;	Ubiquitin-related domain; Ubiquitin domain;
P05413	Fatty acid-binding protein, heart OS=Homo sapiens OX=9606 GN=FABP3 PE=1 SV=4	FABP3	Down	14.858	0.274	0.0059591	0.234	0.0035162	cytoplasm	GO:0001101 response to acid chemical; GO:0065008 regulation of biological quality; GO:0046486 glycerolipid metabolic process; GO:0009891 positive regulation of biosynthetic process; GO:0044699 single-organism process; GO:0044255 cellular lipid metabolic process; GO:0019216 regulation of lipid metabolic process; GO:0044237 cellular metabolic process; GO:0008285 negative regulation of cell prolifer…	GO:0005615 extracellular space; GO:0044421 extracellular region part; GO:0031982 vesicle; GO:0005737 cytoplasm; GO:0044424 intracellular part; GO:0005829 cytosol; GO:0016528 sarcoplasm; GO:0005623 cell; GO:0005576 extracellular region; GO:0043226 organelle; GO:0070062 extracellular exosome; GO:0005622 intracellular; GO:0044464 cell part; GO:1903561 extracellular vesicle; GO:0043227 membrane-bound…	GO:0036041 long-chain fatty acid binding; GO:0005324 long-chain fatty acid transporter activity; GO:0050543 icosatetraenoic acid binding; GO:0043167 ion binding; GO:0005319 lipid transporter activity; GO:0043177 organic acid binding; GO:0022892 substrate-specific transporter activity; GO:0005515 protein binding; GO:0033293 monocarboxylic acid binding; GO:0008092 cytoskeletal protein binding; GO:0…	K08752	FABP3; fatty acid-binding protein 3, muscle and heart	hsa03320 PPAR signaling pathway - Homo sapiens (human);	IPR000463; IPR000566; IPR012674; IPR011038;	Cytosolic fatty-acid binding; Lipocalin/cytosolic fatty-acid binding domain; Calycin; Calycin-like;
P07099	Epoxide hydrolase 1 OS=Homo sapiens OX=9606 GN=EPHX1 PE=1 SV=1	EPHX1	Down	52.948	0.362	3.6565e-05	0.471	0.0089586	endoplasmic reticulum	GO:0071466 cellular response to xenobiotic stimulus; GO:0051716 cellular response to stimulus; GO:0014070 response to organic cyclic compound; GO:0006725 cellular aromatic compound metabolic process; GO:0009636 response to toxic substance; GO:0010033 response to organic substance; GO:0050896 response to stimulus; GO:0044237 cellular metabolic process; GO:0019439 aromatic compound catabolic proces…	GO:0016020 membrane; GO:0043229 intracellular organelle; GO:0042175 nuclear outer membrane-endoplasmic reticulum membrane network; GO:0005783 endoplasmic reticulum; GO:0031090 organelle membrane; GO:0044446 intracellular organelle part; GO:0005737 cytoplasm; GO:0031224 intrinsic component of membrane; GO:0012505 endomembrane system; GO:0044424 intracellular part; GO:0005623 cell; GO:0016021 integ…	GO:0033961 cis-stilbene-oxide hydrolase activity; GO:0016787 hydrolase activity; GO:0016801 hydrolase activity, acting on ether bonds; GO:0004301 epoxide hydrolase activity; GO:0003824 catalytic activity; GO:0016803 ether hydrolase activity;	K01253	EPHX1; microsomal epoxide hydrolase [EC:3.3.2.9]	hsa00980 Metabolism of xenobiotics by cytochrome P450 - Homo sapiens (human); hsa04976 Bile secretion - Homo sapiens (human); hsa05204 Chemical carcinogenesis - Homo sapiens (human);	IPR029058; IPR010497;	Alpha/Beta hydrolase fold; Epoxide hydrolase, N-terminal;
P07585	Decorin OS=Homo sapiens OX=9606 GN=DCN PE=1 SV=1	DCN	Down	39.746	0.24	0.00165698	0.384	0.022917	extracellular	GO:0044700 single organism signaling; GO:0022414 reproductive process; GO:0009891 positive regulation of biosynthetic process; GO:0010821 regulation of mitochondrion organization; GO:0044237 cellular metabolic process; GO:0010594 regulation of endothelial cell migration; GO:1904181 positive regulation of membrane depolarization; GO:0009607 response to biotic stimulus; GO:0030203 glycosaminoglycan…	GO:0005615 extracellular space; GO:0044421 extracellular region part; GO:0005737 cytoplasm; GO:0032991 macromolecular complex; GO:0099512 supramolecular fiber; GO:0044424 intracellular part; GO:0099080 supramolecular complex; GO:0005623 cell; GO:0005581 collagen trimer; GO:0044422 organelle part; GO:0005775 vacuolar lumen; GO:0031974 membrane-enclosed lumen; GO:0070013 intracellular organelle lum…	GO:0003723 RNA binding; GO:0047485 protein N-terminus binding; GO:0044877 macromolecular complex binding; GO:0005515 protein binding; GO:0004860 protein kinase inhibitor activity; GO:0019887 protein kinase regulator activity; GO:0019207 kinase regulator activity; GO:0004857 enzyme inhibitor activity; GO:0098772 molecular function regulator; GO:0050840 extracellular matrix binding; GO:0097159 orga…	K04660	DCN; decorin	hsa04350 TGF-beta signaling pathway - Homo sapiens (human); hsa05205 Proteoglycans in cancer - Homo sapiens (human);	IPR000372; IPR032675;	Leucine-rich repeat N-terminal domain; Leucine-rich repeat domain, L domain-like;
P07602	Prosaposin OS=Homo sapiens OX=9606 GN=PSAP PE=1 SV=2	PSAP	Up	58.112	2.154	8.3178e-05	1.743	0.030963	plasma membrane	GO:0044700 single organism signaling; GO:0010941 regulation of cell death; GO:0032270 positive regulation of cellular protein metabolic process; GO:0045321 leukocyte activation; GO:0048732 gland development; GO:0022414 reproductive process; GO:0044255 cellular lipid metabolic process; GO:0019216 regulation of lipid metabolic process; GO:0044237 cellular metabolic process; GO:0007193 adenylate cyc…	GO:0016020 membrane; GO:0005615 extracellular space; GO:0044421 extracellular region part; GO:0031090 organelle membrane; GO:0031410 cytoplasmic vesicle; GO:0071944 cell periphery; GO:0005737 cytoplasm; GO:0031982 vesicle; GO:0044433 cytoplasmic vesicle part; GO:0031224 intrinsic component of membrane; GO:0044424 intracellular part; GO:0005623 cell; GO:0044422 organelle part; GO:0005775 vacuolar …	GO:0030234 enzyme regulator activity; GO:0005102 receptor binding; GO:0005488 binding; GO:0008289 lipid binding; GO:0005515 protein binding; GO:0001664 G-protein coupled receptor binding; GO:0098772 molecular function regulator; GO:0008047 enzyme activator activity;	K12382	PSAP, SGP1; saposin	hsa04142 Lysosome - Homo sapiens (human);	IPR008139; IPR011001; IPR007856; IPR008138; IPR003119;	Saposin B type domain; Saposin-like; Saposin-like type B, region 1; Saposin B type, region 2; Saposin A-type domain;
P07910	Heterogeneous nuclear ribonucleoproteins C1/C2 OS=Homo sapiens OX=9606 GN=HNRNPC PE=1 SV=4	HNRNPC	Up	33.67	2.015	0.00168097	1.673	0.0024049	nucleus	GO:0001649 osteoblast differentiation; GO:0065008 regulation of biological quality; GO:0010608 posttranscriptional regulation of gene expression; GO:0043489 RNA stabilization; GO:0051129 negative regulation of cellular component organization; GO:0048869 cellular developmental process; GO:0044699 single-organism process; GO:0044237 cellular metabolic process; GO:0032204 regulation of telomere main…	GO:0016020 membrane; GO:0044421 extracellular region part; GO:0031982 vesicle; GO:0005737 cytoplasm; GO:0032991 macromolecular complex; GO:0044424 intracellular part; GO:0005623 cell; GO:0044422 organelle part; GO:0044427 chromosomal part; GO:0043228 non-membrane-bounded organelle; GO:0031974 membrane-enclosed lumen; GO:0070062 extracellular exosome; GO:1902494 catalytic complex; GO:0005654 nucle…	GO:1901265 nucleoside phosphate binding; GO:0031490 chromatin DNA binding; GO:0001158 enhancer sequence-specific DNA binding; GO:0003690 double-stranded DNA binding; GO:0005515 protein binding; GO:0003682 chromatin binding; GO:0035326 enhancer binding; GO:0000987 core promoter proximal region sequence-specific DNA binding; GO:0000975 regulatory region DNA binding; GO:1901363 heterocyclic compound…	K12884	HNRNPC; heterogeneous nuclear ribonucleoprotein C1/C2	hsa03040 Spliceosome - Homo sapiens (human);	IPR000504; IPR012677;	RNA recognition motif domain; Nucleotide-binding alpha-beta plait domain;
P08133	Annexin A6 OS=Homo sapiens OX=9606 GN=ANXA6 PE=1 SV=3	ANXA6	Down	75.872	0.365	0.0081581	0.44	0.010525	cytoplasm	GO:0044085 cellular component biogenesis; GO:0050794 regulation of cellular process; GO:0044700 single organism signaling; GO:0016043 cellular component organization; GO:0065008 regulation of biological quality; GO:0072511 divalent inorganic cation transport; GO:0072503 cellular divalent inorganic cation homeostasis; GO:0034220 ion transmembrane transport; GO:0097190 apoptotic signaling pathway; …	GO:0016020 membrane; GO:0044421 extracellular region part; GO:0031090 organelle membrane; GO:0031410 cytoplasmic vesicle; GO:0030054 cell junction; GO:0005737 cytoplasm; GO:0031982 vesicle; GO:0044433 cytoplasmic vesicle part; GO:0044424 intracellular part; GO:0005623 cell; GO:0044422 organelle part; GO:0048770 pigment granule; GO:0005765 lysosomal membrane; GO:0070062 extracellular exosome; GO:0…	GO:1901265 nucleoside phosphate binding; GO:0032934 sterol binding; GO:0046983 protein dimerization activity; GO:0022803 passive transmembrane transporter activity; GO:0022892 substrate-specific transporter activity; GO:0005515 protein binding; GO:0048306 calcium-dependent protein binding; GO:0005496 steroid binding; GO:0015267 channel activity; GO:0022891 substrate-specific transmembrane transpo…	K17094	ANXA6; annexin A6
P08238	Heat shock protein HSP 90-beta OS=Homo sapiens OX=9606 GN=HSP90AB1 PE=1 SV=4	HSP90AB1	Up	83.263	2.176	0.0068403	1.69	0.003796	cytoplasm	GO:0044700 single organism signaling; GO:0044085 cellular component biogenesis; GO:0010941 regulation of cell death; GO:0022414 reproductive process; GO:0043523 regulation of neuron apoptotic process; GO:0009891 positive regulation of biosynthetic process; GO:0031347 regulation of defense response; GO:0044237 cellular metabolic process; GO:0010564 regulation of cell cycle process; GO:0071900 regu…	GO:0016020 membrane; GO:0098862 cluster of actin-based cell projections; GO:0044421 extracellular region part; GO:0031090 organelle membrane; GO:0005737 cytoplasm; GO:0044433 cytoplasmic vesicle part; GO:0032991 macromolecular complex; GO:0097524 sperm plasma membrane; GO:0005623 cell; GO:1904813 ficolin-1-rich granule lumen; GO:0044422 organelle part; GO:0005765 lysosomal membrane; GO:0070062 ex…	GO:0001884 pyrimidine nucleoside binding; GO:0097159 organic cyclic compound binding; GO:0042826 histone deacetylase binding; GO:0032553 ribonucleotide binding; GO:0005488 binding; GO:0032550 purine ribonucleoside binding; GO:0043168 anion binding; GO:0032559 adenyl ribonucleotide binding; GO:0030554 adenyl nucleotide binding; GO:0019103 pyrimidine nucleotide binding; GO:0035639 purine ribonucleo…	K04079	HSP90A, htpG; molecular chaperone HtpG	hsa04141 Protein processing in endoplasmic reticulum - Homo sapiens (human); hsa04151 PI3K-Akt signaling pathway - Homo sapiens (human); hsa04217 Necroptosis - Homo sapiens (human); hsa04612 Antigen processing and presentation - Homo sapiens (human); hsa04621 NOD-like receptor signaling pathway - Homo sapiens (human); hsa04657 IL-17 signaling pathway - Homo sapiens (human); hsa04659 Th17 cell dif…	IPR020568; IPR020575; IPR003594;	Ribosomal protein S5 domain 2-type fold; Heat shock protein Hsp90, N-terminal; Histidine kinase-like ATPase, C-terminal domain;
P08294	Extracellular superoxide dismutase [Cu-Zn] OS=Homo sapiens OX=9606 GN=SOD3 PE=1 SV=2	SOD3	Down	25.851	0.301	0.0026558	0.186	0.0051959	extracellular	GO:0006801 superoxide metabolic process; GO:0033554 cellular response to stress; GO:0000303 response to superoxide; GO:0009628 response to abiotic stimulus; GO:1901700 response to oxygen-containing compound; GO:0044699 single-organism process; GO:0050896 response to stimulus; GO:0044237 cellular metabolic process; GO:0019430 removal of superoxide radicals; GO:0008152 metabolic process; GO:1990748…	GO:0043229 intracellular organelle; GO:0005615 extracellular space; GO:0044421 extracellular region part; GO:0031982 vesicle; GO:0044446 intracellular organelle part; GO:0005737 cytoplasm; GO:0005796 Golgi lumen; GO:0012505 endomembrane system; GO:0044424 intracellular part; GO:0005623 cell; GO:0005576 extracellular region; GO:0044422 organelle part; GO:0031012 extracellular matrix; GO:0070062 ex…	GO:0004784 superoxide dismutase activity; GO:0016721 oxidoreductase activity, acting on superoxide radicals as acceptor; GO:0043167 ion binding; GO:0016209 antioxidant activity; GO:0005515 protein binding; GO:0005507 copper ion binding; GO:0008201 heparin binding; GO:0008270 zinc ion binding; GO:1901681 sulfur compound binding; GO:0016491 oxidoreductase activity; GO:0097367 carbohydrate derivativ…	K16627	SOD3; superoxide dismutase, Cu-Zn family [EC:1.15.1.1]		IPR001424;	Superoxide dismutase, copper/zinc binding domain;
P08579	U2 small nuclear ribonucleoprotein B'' OS=Homo sapiens OX=9606 GN=SNRPB2 PE=1 SV=1	SNRPB2	Up	25.486	2.499	0.0076397	2.467	0.00045937	nucleus	GO:0006396 RNA processing; GO:0006725 cellular aromatic compound metabolic process; GO:1901360 organic cyclic compound metabolic process; GO:0006807 nitrogen compound metabolic process; GO:0044238 primary metabolic process; GO:0044237 cellular metabolic process; GO:0071704 organic substance metabolic process; GO:0006397 mRNA processing; GO:0016070 RNA metabolic process; GO:0000398 mRNA splicing, …	GO:0005685 U1 snRNP; GO:0005686 U2 snRNP; GO:0032991 macromolecular complex; GO:0044424 intracellular part; GO:0016604 nuclear body; GO:0005623 cell; GO:0044422 organelle part; GO:0043228 non-membrane-bounded organelle; GO:0031974 membrane-enclosed lumen; GO:1902494 catalytic complex; GO:0005654 nucleoplasm; GO:0070013 intracellular organelle lumen; GO:0016607 nuclear speck; GO:0044464 cell part;…	GO:0070990 snRNP binding; GO:0003723 RNA binding; GO:0035613 RNA stem-loop binding; GO:1901265 nucleoside phosphate binding; GO:0044877 macromolecular complex binding; GO:0005515 protein binding; GO:0030619 U1 snRNA binding; GO:0000166 nucleotide binding; GO:1901363 heterocyclic compound binding; GO:0097159 organic cyclic compound binding; GO:0005488 binding; GO:0003676 nucleic acid binding; GO:0…	K11094	SNRPB2; U2 small nuclear ribonucleoprotein B''	hsa03040 Spliceosome - Homo sapiens (human);	IPR000504; IPR012677;	RNA recognition motif domain; Nucleotide-binding alpha-beta plait domain;
P08621	U1 small nuclear ribonucleoprotein 70 kDa OS=Homo sapiens OX=9606 GN=SNRNP70 PE=1 SV=2	SNRNP70	Up	51.556	2.969	0.0102208	2.276	0.030235	nucleus	GO:0001101 response to acid chemical; GO:0071560 cellular response to transforming growth factor beta stimulus; GO:0071363 cellular response to growth factor stimulus; GO:0044237 cellular metabolic process; GO:0071345 cellular response to cytokine stimulus; GO:0008152 metabolic process; GO:0009893 positive regulation of metabolic process; GO:0051173 positive regulation of nitrogen compound metabo…	GO:0005685 U1 snRNP; GO:0005737 cytoplasm; GO:0005684 U2-type spliceosomal complex; GO:0032991 macromolecular complex; GO:0044424 intracellular part; GO:0016604 nuclear body; GO:0005623 cell; GO:0071011 precatalytic spliceosome; GO:0044422 organelle part; GO:0031974 membrane-enclosed lumen; GO:0005654 nucleoplasm; GO:0070013 intracellular organelle lumen; GO:0016607 nuclear speck; GO:0044464 cell…	GO:0070990 snRNP binding; GO:0003723 RNA binding; GO:1901265 nucleoside phosphate binding; GO:0044877 macromolecular complex binding; GO:0005515 protein binding; GO:0030619 U1 snRNA binding; GO:0000166 nucleotide binding; GO:1901363 heterocyclic compound binding; GO:0097159 organic cyclic compound binding; GO:0003729 mRNA binding; GO:0005488 binding; GO:0003676 nucleic acid binding; GO:0017069 sn…	K11093	SNRP70; U1 small nuclear ribonucleoprotein 70kDa	hsa03040 Spliceosome - Homo sapiens (human);	IPR022023; IPR034143; IPR000504; IPR012677;	U1 small nuclear ribonucleoprotein of 70kDa N-terminal; snRNP70, RNA recognition motif; RNA recognition motif domain; Nucleotide-binding alpha-beta plait domain;
P08648	Integrin alpha-5 OS=Homo sapiens OX=9606 GN=ITGA5 PE=1 SV=2	ITGA5	Down	114.54	0.235	0.0187042	0.3	0.025518	nucleus	GO:0044700 single organism signaling; GO:0044085 cellular component biogenesis; GO:0044409 entry into host; GO:0010941 regulation of cell death; GO:0030335 positive regulation of cell migration; GO:0032270 positive regulation of cellular protein metabolic process; GO:0007166 cell surface receptor signaling pathway; GO:0050877 neurological system process; GO:0007610 behavior; GO:0007492 endoderm d…	GO:0016020 membrane; GO:0098636 protein complex involved in cell adhesion; GO:0005783 endoplasmic reticulum; GO:0009897 external side of plasma membrane; GO:0031410 cytoplasmic vesicle; GO:0098796 membrane protein complex; GO:0030054 cell junction; GO:0071944 cell periphery; GO:0031982 vesicle; GO:0005737 cytoplasm; GO:0032991 macromolecular complex; GO:0031224 intrinsic component of membrane; GO…	GO:0005102 receptor binding; GO:0043167 ion binding; GO:0005126 cytokine receptor binding; GO:0044877 macromolecular complex binding; GO:0070851 growth factor receptor binding; GO:0005172 vascular endothelial growth factor receptor binding; GO:0005515 protein binding; GO:0005178 integrin binding; GO:0001618 virus receptor activity; GO:0050839 cell adhesion molecule binding; GO:0005161 platelet-de…	K06484	ITGA5, CD49e; integrin alpha 5	hsa04145 Phagosome - Homo sapiens (human); hsa04151 PI3K-Akt signaling pathway - Homo sapiens (human); hsa04510 Focal adhesion - Homo sapiens (human); hsa04512 ECM-receptor interaction - Homo sapiens (human); hsa04640 Hematopoietic cell lineage - Homo sapiens (human); hsa04810 Regulation of actin cytoskeleton - Homo sapiens (human); hsa05100 Bacterial invasion of epithelial cells - Homo sapiens (…	IPR032695; IPR013649;	Integrin domain; Integrin alpha-2;
P09234	U1 small nuclear ribonucleoprotein C OS=Homo sapiens OX=9606 GN=SNRPC PE=1 SV=1	SNRPC	Up	17.394	5.892	0.041825	2.891	0.0039615	nucleus	GO:0044085 cellular component biogenesis; GO:0016043 cellular component organization; GO:0006376 mRNA splice site selection; GO:0022613 ribonucleoprotein complex biogenesis; GO:0022618 ribonucleoprotein complex assembly; GO:0006725 cellular aromatic compound metabolic process; GO:0045292 mRNA cis splicing, via spliceosome; GO:0044237 cellular metabolic process; GO:0071704 organic substance metabo…	GO:0005685 U1 snRNP; GO:0043229 intracellular organelle; GO:0044446 intracellular organelle part; GO:0005684 U2-type spliceosomal complex; GO:0031981 nuclear lumen; GO:0032991 macromolecular complex; GO:0044424 intracellular part; GO:0005681 spliceosomal complex; GO:0016604 nuclear body; GO:0005623 cell; GO:0015030 Cajal body; GO:0044422 organelle part; GO:0097525 spliceosomal snRNP complex; GO:0…	GO:0070990 snRNP binding; GO:0003723 RNA binding; GO:0044877 macromolecular complex binding; GO:0046983 protein dimerization activity; GO:0043167 ion binding; GO:0005515 protein binding; GO:0008270 zinc ion binding; GO:0003727 single-stranded RNA binding; GO:1901363 heterocyclic compound binding; GO:0097159 organic cyclic compound binding; GO:0042802 identical protein binding; GO:0046914 transiti…	K11095	SNRPC; U1 small nuclear ribonucleoprotein C	hsa03040 Spliceosome - Homo sapiens (human);	IPR013085; IPR003604; IPR000690;	Zinc finger, U1-C type; Zinc finger, U1-type; Zinc finger, C2H2-type matrin;
P09382	Galectin-1 OS=Homo sapiens OX=9606 GN=LGALS1 PE=1 SV=2	LGALS1	Down	14.716	0.642	0.0137027	0.562	0.0161004	extracellular	GO:0044700 single organism signaling; GO:0002694 regulation of leukocyte activation; GO:0010941 regulation of cell death; GO:0065008 regulation of biological quality; GO:0045321 leukocyte activation; GO:0042593 glucose homeostasis; GO:0045445 myoblast differentiation; GO:0009749 response to glucose; GO:0043122 regulation of I-kappaB kinase/NF-kappaB signaling; GO:0071333 cellular response to gluc…	GO:0043229 intracellular organelle; GO:0005615 extracellular space; GO:0044421 extracellular region part; GO:0031982 vesicle; GO:0005737 cytoplasm; GO:0044424 intracellular part; GO:0005829 cytosol; GO:0005623 cell; GO:0005576 extracellular region; GO:0043231 intracellular membrane-bounded organelle; GO:0031012 extracellular matrix; GO:0043226 organelle; GO:0070062 extracellular exosome; GO:00056…	GO:0003723 RNA binding; GO:0030395 lactose binding; GO:0046983 protein dimerization activity; GO:0005515 protein binding; GO:0004871 signal transducer activity; GO:0050840 extracellular matrix binding; GO:1901363 heterocyclic compound binding; GO:0097159 organic cyclic compound binding; GO:0097367 carbohydrate derivative binding; GO:0042802 identical protein binding; GO:0043236 laminin binding; G…	K06830	LGALS1; galectin-1		IPR001079; IPR013320;	Galectin, carbohydrate recognition domain; Concanavalin A-like lectin/glucanase domain;
P09417	Dihydropteridine reductase OS=Homo sapiens OX=9606 GN=QDPR PE=1 SV=2	QDPR	Down	25.789	0.567	0.00198048	0.577	0.036819	cytoplasm	GO:0051188 cofactor biosynthetic process; GO:1902222 erythrose 4-phosphate/phosphoenolpyruvate family amino acid catabolic process; GO:0042559 pteridine-containing compound biosynthetic process; GO:1901606 alpha-amino acid catabolic process; GO:0048732 gland development; GO:0044699 single-organism process; GO:0009058 biosynthetic process; GO:0044237 cellular metabolic process; GO:0006559 L-phenyl…	GO:0043229 intracellular organelle; GO:0042995 cell projection; GO:0044421 extracellular region part; GO:0031982 vesicle; GO:0005737 cytoplasm; GO:0044424 intracellular part; GO:0005623 cell; GO:0005829 cytosol; GO:0005576 extracellular region; GO:0005739 mitochondrion; GO:0043231 intracellular membrane-bounded organelle; GO:0043226 organelle; GO:0070062 extracellular exosome; GO:0005622 intracel…	GO:0016645 oxidoreductase activity, acting on the CH-NH group of donors; GO:1901265 nucleoside phosphate binding; GO:0046983 protein dimerization activity; GO:0070402 NADPH binding; GO:0043167 ion binding; GO:0005515 protein binding; GO:0000166 nucleotide binding; GO:0004155 6,7-dihydropteridine reductase activity; GO:0048037 cofactor binding; GO:0070404 NADH binding; GO:0016491 oxidoreductase ac…	K00357	QDPR; dihydropteridine reductase [EC:1.5.1.34]	hsa00790 Folate biosynthesis - Homo sapiens (human); hsa01100 Metabolic pathways - Homo sapiens (human);	IPR016040;	NAD(P)-binding domain;
P09429	High mobility group protein B1 OS=Homo sapiens OX=9606 GN=HMGB1 PE=1 SV=3	HMGB1	Up	24.893	3.436	0.00072075	1.582	0.024938	nucleus	GO:0044700 single organism signaling; GO:0002694 regulation of leukocyte activation; GO:0010941 regulation of cell death; GO:0032872 regulation of stress-activated MAPK cascade; GO:0006266 DNA ligation; GO:0002292 T cell differentiation involved in immune response; GO:0009891 positive regulation of biosynthetic process; GO:0031347 regulation of defense response; GO:0006914 autophagy; GO:0044237 c…	GO:0034774 secretory granule lumen; GO:0016020 membrane; GO:0005615 extracellular space; GO:0044421 extracellular region part; GO:0031410 cytoplasmic vesicle; GO:0071944 cell periphery; GO:0031982 vesicle; GO:0005737 cytoplasm; GO:0044433 cytoplasmic vesicle part; GO:0044424 intracellular part; GO:0005623 cell; GO:1904813 ficolin-1-rich granule lumen; GO:0044422 organelle part; GO:0043228 non-mem…	GO:0005102 receptor binding; GO:0070182 DNA polymerase binding; GO:0003690 double-stranded DNA binding; GO:0019958 C-X-C chemokine binding; GO:0003697 single-stranded DNA binding; GO:0005515 protein binding; GO:0019956 chemokine binding; GO:0000217 DNA secondary structure binding; GO:0003700 transcription factor activity, sequence-specific DNA binding; GO:0001786 phosphatidylserine binding; GO:19…	K10802	HMGB1; high mobility group protein B1	hsa03410 Base excision repair - Homo sapiens (human); hsa04140 Autophagy - animal - Homo sapiens (human); hsa04217 Necroptosis - Homo sapiens (human);	IPR009071;	High mobility group box domain;
P09471	Guanine nucleotide-binding protein G(o) subunit alpha OS=Homo sapiens OX=9606 GN=GNAO1 PE=1 SV=4	GNAO1	Down	40.05	0.143	0.00186002	0.393	0.033416	cytoplasm,mitochondria	GO:0044700 single organism signaling; GO:0003012 muscle system process; GO:0007166 cell surface receptor signaling pathway; GO:0007420 brain development; GO:0048666 neuron development; GO:0048869 cellular developmental process; GO:0022008 neurogenesis; GO:0044699 single-organism process; GO:0007610 behavior; GO:0035567 non-canonical Wnt signaling pathway; GO:0006457 protein folding; GO:0007165 si…	GO:0016020 membrane; GO:0030425 dendrite; GO:1905360 GTPase complex; GO:0042995 cell projection; GO:0019898 extrinsic component of membrane; GO:0071944 cell periphery; GO:0098796 membrane protein complex; GO:0098797 plasma membrane protein complex; GO:0019897 extrinsic component of plasma membrane; GO:0032991 macromolecular complex; GO:0044424 intracellular part; GO:0031234 extrinsic component of…	GO:0051429 corticotropin-releasing hormone receptor binding; GO:1901265 nucleoside phosphate binding; GO:0005102 receptor binding; GO:0031683 G-protein beta/gamma-subunit complex binding; GO:0016817 hydrolase activity, acting on acid anhydrides; GO:0016787 hydrolase activity; GO:0005515 protein binding; GO:0051427 hormone receptor binding; GO:0004871 signal transducer activity; GO:0032794 GTPase …	K04534	GNAO, G-ALPHA-O; guanine nucleotide-binding protein G(o) subunit alpha	hsa04015 Rap1 signaling pathway - Homo sapiens (human); hsa04713 Circadian entrainment - Homo sapiens (human); hsa04723 Retrograde endocannabinoid signaling - Homo sapiens (human); hsa04724 Glutamatergic synapse - Homo sapiens (human); hsa04725 Cholinergic synapse - Homo sapiens (human); hsa04726 Serotonergic synapse - Homo sapiens (human); hsa04727 GABAergic synapse - Homo sapiens (human); hsa04…	IPR027417; IPR011025;	P-loop containing nucleoside triphosphate hydrolase; G protein alpha subunit, helical insertion;
P09493	Tropomyosin alpha-1 chain OS=Homo sapiens OX=9606 GN=TPM1 PE=1 SV=2	TPM1	Down	32.708	0.473	0.016777	0.217	0.0010404	cytoplasm	GO:0044085 cellular component biogenesis; GO:0065008 regulation of biological quality; GO:0045777 positive regulation of blood pressure; GO:0003065 positive regulation of heart rate by epinephrine; GO:0043009 chordate embryonic development; GO:0060415 muscle tissue morphogenesis; GO:0032989 cellular component morphogenesis; GO:0008285 negative regulation of cell proliferation; GO:0030036 actin cy…	GO:0016020 membrane; GO:0071944 cell periphery; GO:0030016 myofibril; GO:0032587 ruffle membrane; GO:0005737 cytoplasm; GO:0032991 macromolecular complex; GO:0044424 intracellular part; GO:0099512 supramolecular fiber; GO:0032059 bleb; GO:0099080 supramolecular complex; GO:0005623 cell; GO:0032432 actin filament bundle; GO:0044422 organelle part; GO:0005862 muscle thin filament tropomyosin; GO:00…	GO:0051015 actin filament binding; GO:0008092 cytoskeletal protein binding; GO:0005200 structural constituent of cytoskeleton; GO:0005488 binding; GO:0044877 macromolecular complex binding; GO:0003779 actin binding; GO:0005515 protein binding; GO:0008307 structural constituent of muscle; GO:0005198 structural molecule activity; GO:0032403 protein complex binding;	K10373	TPM1; tropomyosin 1	hsa04260 Cardiac muscle contraction - Homo sapiens (human); hsa04261 Adrenergic signaling in cardiomyocytes - Homo sapiens (human); hsa05206 MicroRNAs in cancer - Homo sapiens (human); hsa05410 Hypertrophic cardiomyopathy (HCM) - Homo sapiens (human); hsa05414 Dilated cardiomyopathy (DCM) - Homo sapiens (human);
P09651	Heterogeneous nuclear ribonucleoprotein A1 OS=Homo sapiens OX=9606 GN=HNRNPA1 PE=1 SV=5	HNRNPA1	Up	38.746	2.088	0.00134404	1.788	0.0151166	nucleus	GO:0044700 single organism signaling; GO:0050658 RNA transport; GO:0065008 regulation of biological quality; GO:0007166 cell surface receptor signaling pathway; GO:0009891 positive regulation of biosynthetic process; GO:0051169 nuclear transport; GO:0046685 response to arsenic-containing substance; GO:0044237 cellular metabolic process; GO:0032204 regulation of telomere maintenance; GO:1903936 ce…	GO:0043229 intracellular organelle; GO:0016020 membrane; GO:0044421 extracellular region part; GO:0031982 vesicle; GO:0044446 intracellular organelle part; GO:0005737 cytoplasm; GO:0031981 nuclear lumen; GO:0032991 macromolecular complex; GO:0044424 intracellular part; GO:0005681 spliceosomal complex; GO:0005623 cell; GO:0005576 extracellular region; GO:0044422 organelle part; GO:0031974 membrane…	GO:0003677 DNA binding; GO:0003723 RNA binding; GO:1901265 nucleoside phosphate binding; GO:0098847 sequence-specific single stranded DNA binding; GO:0042162 telomeric DNA binding; GO:0003697 single-stranded DNA binding; GO:0005515 protein binding; GO:0000166 nucleotide binding; GO:0043565 sequence-specific DNA binding; GO:0043047 single-stranded telomeric DNA binding; GO:0003727 single-stranded …	K12741	HNRNPA1_3; heterogeneous nuclear ribonucleoprotein A1/A3	hsa03040 Spliceosome - Homo sapiens (human);	IPR000504; IPR012677;	RNA recognition motif domain; Nucleotide-binding alpha-beta plait domain;
P09661	U2 small nuclear ribonucleoprotein A' OS=Homo sapiens OX=9606 GN=SNRPA1 PE=1 SV=2	SNRPA1	Up	28.415	2.385	0.038918	2.274	0.00029755	cytoplasm,nucleus	GO:0006396 RNA processing; GO:0006725 cellular aromatic compound metabolic process; GO:1901360 organic cyclic compound metabolic process; GO:0006807 nitrogen compound metabolic process; GO:0044238 primary metabolic process; GO:0044237 cellular metabolic process; GO:0071704 organic substance metabolic process; GO:0006397 mRNA processing; GO:0016070 RNA metabolic process; GO:0000398 mRNA splicing, …	GO:0043229 intracellular organelle; GO:0005686 U2 snRNP; GO:0044446 intracellular organelle part; GO:0032991 macromolecular complex; GO:0031981 nuclear lumen; GO:0044424 intracellular part; GO:0005681 spliceosomal complex; GO:0016604 nuclear body; GO:0005623 cell; GO:0044422 organelle part; GO:0097525 spliceosomal snRNP complex; GO:0043226 organelle; GO:0043231 intracellular membrane-bounded orga…	GO:0097159 organic cyclic compound binding; GO:1901363 heterocyclic compound binding; GO:0003723 RNA binding; GO:0005488 binding; GO:0003676 nucleic acid binding; GO:0030620 U2 snRNA binding; GO:0005515 protein binding; GO:0017069 snRNA binding;	K11092	SNRPA1; U2 small nuclear ribonucleoprotein A'	hsa03040 Spliceosome - Homo sapiens (human);	IPR003603; IPR032675;	U2A'/phosphoprotein 32 family A, C-terminal; Leucine-rich repeat domain, L domain-like;
P09758	Tumor-associated calcium signal transducer 2 OS=Homo sapiens OX=9606 GN=TACSTD2 PE=1 SV=3	TACSTD2	Up	35.709	3.485	0.0105578	5.761	0.0175583	plasma membrane	GO:0072028 nephron morphogenesis; GO:0044700 single organism signaling; GO:0061333 renal tubule morphogenesis; GO:0060491 regulation of cell projection assembly; GO:0072080 nephron tubule development; GO:0007166 cell surface receptor signaling pathway; GO:0007601 visual perception; GO:0050877 neurological system process; GO:0022610 biological adhesion; GO:0050678 regulation of epithelial cell pro…	GO:0016323 basolateral plasma membrane; GO:0016020 membrane; GO:0005615 extracellular space; GO:0044421 extracellular region part; GO:0071944 cell periphery; GO:0031982 vesicle; GO:0005737 cytoplasm; GO:0031224 intrinsic component of membrane; GO:0044424 intracellular part; GO:0005887 integral component of plasma membrane; GO:0005623 cell; GO:0070062 extracellular exosome; GO:0098590 plasma membr…	GO:0060089 molecular transducer activity; GO:0005515 protein binding; GO:0004872 receptor activity; GO:0005488 binding;	K17288	TACSTD2; tumor-associated calcium signal transducer 2		IPR000716;	Thyroglobulin type-1;
P09936	Ubiquitin carboxyl-terminal hydrolase isozyme L1 OS=Homo sapiens OX=9606 GN=UCHL1 PE=1 SV=2	UCHL1	Down	24.824	0.525	0.037404	0.373	0.0107038	cytoplasm	GO:0032989 cellular component morphogenesis; GO:0044237 cellular metabolic process; GO:0050877 neurological system process; GO:0007610 behavior; GO:0071900 regulation of protein serine/threonine kinase activity; GO:0008152 metabolic process; GO:0043170 macromolecule metabolic process; GO:0019538 protein metabolic process; GO:0044765 single-organism transport; GO:0007399 nervous system development…	GO:0016020 membrane; GO:0042175 nuclear outer membrane-endoplasmic reticulum membrane network; GO:0044421 extracellular region part; GO:0005783 endoplasmic reticulum; GO:0099568 cytoplasmic region; GO:0031982 vesicle; GO:0005737 cytoplasm; GO:0032838 cell projection cytoplasm; GO:0043025 neuronal cell body; GO:0044424 intracellular part; GO:0005623 cell; GO:0044422 organelle part; GO:0031974 memb…	GO:0004843 thiol-dependent ubiquitin-specific protease activity; GO:0008238 exopeptidase activity; GO:0008233 peptidase activity; GO:0031625 ubiquitin protein ligase binding; GO:0005102 receptor binding; GO:0016874 ligase activity; GO:0019783 ubiquitin-like protein-specific protease activity; GO:0008234 cysteine-type peptidase activity; GO:0016787 hydrolase activity; GO:0005515 protein binding; G…	K05611	UCHL1; ubiquitin carboxyl-terminal hydrolase L1 [EC:3.4.19.12]	hsa05012 Parkinson disease - Homo sapiens (human);	IPR001578;	Peptidase C12, ubiquitin carboxyl-terminal hydrolase;
P10301	Ras-related protein R-Ras OS=Homo sapiens OX=9606 GN=RRAS PE=1 SV=1	RRAS	Down	23.48	0.145	6.0275e-05	0.24	0.000143359	nucleus	GO:0044700 single organism signaling; GO:0051896 regulation of protein kinase B signaling; GO:0048869 cellular developmental process; GO:0023051 regulation of signaling; GO:0044699 single-organism process; GO:0040013 negative regulation of locomotion; GO:0007165 signal transduction; GO:0010646 regulation of cell communication; GO:0007154 cell communication; GO:0051240 positive regulation of multi…	GO:0016020 membrane; GO:0044421 extracellular region part; GO:0030054 cell junction; GO:0071944 cell periphery; GO:0031982 vesicle; GO:0070161 anchoring junction; GO:0005623 cell; GO:0005576 extracellular region; GO:0005886 plasma membrane; GO:0043226 organelle; GO:0070062 extracellular exosome; GO:0005925 focal adhesion; GO:0005622 intracellular; GO:0044464 cell part; GO:0005912 adherens junctio…	GO:1901265 nucleoside phosphate binding; GO:0016817 hydrolase activity, acting on acid anhydrides; GO:0016787 hydrolase activity; GO:0005515 protein binding; GO:1901363 heterocyclic compound binding; GO:0097159 organic cyclic compound binding; GO:0016462 pyrophosphatase activity; GO:0019003 GDP binding; GO:0003824 catalytic activity; GO:0032553 ribonucleotide binding; GO:0005488 binding; GO:00039…	K07829	RRAS; Ras-related protein R-Ras	hsa04010 MAPK signaling pathway - Homo sapiens (human); hsa04014 Ras signaling pathway - Homo sapiens (human); hsa04015 Rap1 signaling pathway - Homo sapiens (human); hsa04024 cAMP signaling pathway - Homo sapiens (human); hsa04072 Phospholipase D signaling pathway - Homo sapiens (human); hsa04137 Mitophagy - animal - Homo sapiens (human); hsa04140 Autophagy - animal - Homo sapiens (human); hsa04…	IPR005225; IPR027417;	Small GTP-binding protein domain; P-loop containing nucleoside triphosphate hydrolase;
P10586	Receptor-type tyrosine-protein phosphatase F OS=Homo sapiens OX=9606 GN=PTPRF PE=1 SV=2	PTPRF	Up	212.88	4.075	0.0184793	2.968	0.031059	plasma membrane	GO:0044700 single organism signaling; GO:0051674 localization of cell; GO:0007166 cell surface receptor signaling pathway; GO:0048666 neuron development; GO:0048869 cellular developmental process; GO:0022008 neurogenesis; GO:0044699 single-organism process; GO:0032091 negative regulation of protein binding; GO:0044237 cellular metabolic process; GO:0006796 phosphate-containing compound metabolic …	GO:0016020 membrane; GO:0042995 cell projection; GO:0044421 extracellular region part; GO:0031226 intrinsic component of plasma membrane; GO:0071944 cell periphery; GO:0031982 vesicle; GO:0043025 neuronal cell body; GO:0031224 intrinsic component of membrane; GO:0005887 integral component of plasma membrane; GO:0005623 cell; GO:0005576 extracellular region; GO:0016021 integral component of membra…	GO:0038023 signaling receptor activity; GO:0016791 phosphatase activity; GO:0044877 macromolecular complex binding; GO:0043167 ion binding; GO:0043394 proteoglycan binding; GO:0016787 hydrolase activity; GO:0005515 protein binding; GO:0004721 phosphoprotein phosphatase activity; GO:0035373 chondroitin sulfate proteoglycan binding; GO:0004888 transmembrane signaling receptor activity; GO:0008201 h…	K05695	PTPRF, LAR; receptor-type tyrosine-protein phosphatase F [EC:3.1.3.48]	hsa04514 Cell adhesion molecules (CAMs) - Homo sapiens (human); hsa04520 Adherens junction - Homo sapiens (human); hsa04910 Insulin signaling pathway - Homo sapiens (human); hsa04931 Insulin resistance - Homo sapiens (human);	IPR003598; IPR000387; IPR007110; IPR003595; IPR003599; IPR003961; IPR013098; IPR029021; IPR013783; IPR000242;	Immunoglobulin subtype 2; Tyrosine specific protein phosphatases domain; Immunoglobulin-like domain; Protein-tyrosine phosphatase, catalytic; Immunoglobulin subtype; Fibronectin type III; Immunoglobulin I-set; Protein-tyrosine phosphatase-like; Immunoglobulin-like fold; PTP type protein phosphatase;
P10768	S-formylglutathione hydrolase OS=Homo sapiens OX=9606 GN=ESD PE=1 SV=2	ESD	Down	31.462	0.484	0.00082274	0.531	0.0025372	cytoplasm	GO:0006790 sulfur compound metabolic process; GO:0044711 single-organism biosynthetic process; GO:0044712 single-organism catabolic process; GO:0044281 small molecule metabolic process; GO:0044763 single-organism cellular process; GO:0006807 nitrogen compound metabolic process; GO:0006081 cellular aldehyde metabolic process; GO:0044699 single-organism process; GO:0009058 biosynthetic process; GO:…	GO:0097708 intracellular vesicle; GO:0005788 endoplasmic reticulum lumen; GO:0043229 intracellular organelle; GO:0005783 endoplasmic reticulum; GO:0044421 extracellular region part; GO:0031410 cytoplasmic vesicle; GO:0005737 cytoplasm; GO:0044446 intracellular organelle part; GO:0031982 vesicle; GO:0012505 endomembrane system; GO:0044424 intracellular part; GO:0005623 cell; GO:0005576 extracellul…	GO:0047374 methylumbelliferyl-acetate deacetylase activity; GO:0042802 identical protein binding; GO:0052689 carboxylic ester hydrolase activity; GO:0003824 catalytic activity; GO:0005488 binding; GO:0018738 S-formylglutathione hydrolase activity; GO:0016788 hydrolase activity, acting on ester bonds; GO:0019213 deacetylase activity; GO:0016787 hydrolase activity; GO:0005515 protein binding; GO:00…	K01070	frmB, ESD, fghA; S-formylglutathione hydrolase [EC:3.1.2.12]	hsa01100 Metabolic pathways - Homo sapiens (human); hsa01200 Carbon metabolism - Homo sapiens (human);	IPR029058;	Alpha/Beta hydrolase fold;
P11216	Glycogen phosphorylase, brain form OS=Homo sapiens OX=9606 GN=PYGB PE=1 SV=5	PYGB	Down	96.695	0.231	0.010201	0.355	0.0029214	cytoplasm	GO:0045321 leukocyte activation; GO:0002283 neutrophil activation involved in immune response; GO:0002252 immune effector process; GO:0044275 cellular carbohydrate catabolic process; GO:0044042 glucan metabolic process; GO:0044699 single-organism process; GO:0006112 energy reserve metabolic process; GO:0050896 response to stimulus; GO:0044237 cellular metabolic process; GO:0044264 cellular polysa…	GO:0034774 secretory granule lumen; GO:0016020 membrane; GO:0044421 extracellular region part; GO:0031410 cytoplasmic vesicle; GO:0031982 vesicle; GO:0005737 cytoplasm; GO:0044433 cytoplasmic vesicle part; GO:0044424 intracellular part; GO:0035578 azurophil granule lumen; GO:0005623 cell; GO:0044422 organelle part; GO:0005775 vacuolar lumen; GO:0070062 extracellular exosome; GO:0031974 membrane-e…	GO:0097159 organic cyclic compound binding; GO:1901363 heterocyclic compound binding; GO:0016758 transferase activity, transferring hexosyl groups; GO:0003824 catalytic activity; GO:0005488 binding; GO:0004645 phosphorylase activity; GO:0043167 ion binding; GO:0016757 transferase activity, transferring glycosyl groups; GO:0005515 protein binding; GO:0043168 anion binding; GO:0016740 transferase a…	K00688	PYG, glgP; glycogen phosphorylase [EC:2.4.1.1]	hsa00500 Starch and sucrose metabolism - Homo sapiens (human); hsa01100 Metabolic pathways - Homo sapiens (human); hsa04217 Necroptosis - Homo sapiens (human); hsa04910 Insulin signaling pathway - Homo sapiens (human); hsa04922 Glucagon signaling pathway - Homo sapiens (human); hsa04931 Insulin resistance - Homo sapiens (human);
P11217	Glycogen phosphorylase, muscle form OS=Homo sapiens OX=9606 GN=PYGM PE=1 SV=6	PYGM	Down	97.091	0.047	0.00028175	0.192	0.0047988	cytoplasm	GO:0044275 cellular carbohydrate catabolic process; GO:0044042 glucan metabolic process; GO:0044699 single-organism process; GO:0006112 energy reserve metabolic process; GO:0044237 cellular metabolic process; GO:0044264 cellular polysaccharide metabolic process; GO:0071704 organic substance metabolic process; GO:0005980 glycogen catabolic process; GO:0008152 metabolic process; GO:0006091 generati…	GO:0070062 extracellular exosome; GO:0043226 organelle; GO:0044421 extracellular region part; GO:0044464 cell part; GO:0005622 intracellular; GO:0005737 cytoplasm; GO:0031982 vesicle; GO:1903561 extracellular vesicle; GO:0044424 intracellular part; GO:0005829 cytosol; GO:0005623 cell; GO:0043227 membrane-bounded organelle; GO:0005576 extracellular region; GO:0043230 extracellular organelle; GO:00…	GO:1901265 nucleoside phosphate binding; GO:0016758 transferase activity, transferring hexosyl groups; GO:0043167 ion binding; GO:0005515 protein binding; GO:0000166 nucleotide binding; GO:0048037 cofactor binding; GO:0030170 pyridoxal phosphate binding; GO:1901363 heterocyclic compound binding; GO:0097159 organic cyclic compound binding; GO:0003824 catalytic activity; GO:0005488 binding; GO:0004…	K00688	PYG, glgP; glycogen phosphorylase [EC:2.4.1.1]	hsa00500 Starch and sucrose metabolism - Homo sapiens (human); hsa01100 Metabolic pathways - Homo sapiens (human); hsa04217 Necroptosis - Homo sapiens (human); hsa04910 Insulin signaling pathway - Homo sapiens (human); hsa04922 Glucagon signaling pathway - Homo sapiens (human); hsa04931 Insulin resistance - Homo sapiens (human);
P11387	DNA topoisomerase 1 OS=Homo sapiens OX=9606 GN=TOP1 PE=1 SV=2	TOP1	Up	90.725	3.778	0.0052388	2.686	0.0039428	nucleus	GO:0044699 single-organism process; GO:0009058 biosynthetic process; GO:0044764 multi-organism cellular process; GO:0044237 cellular metabolic process; GO:0006265 DNA topological change; GO:0006796 phosphate-containing compound metabolic process; GO:0008152 metabolic process; GO:0019538 protein metabolic process; GO:0043170 macromolecule metabolic process; GO:0044419 interspecies interaction betw…	GO:0000932 P-body; GO:0005737 cytoplasm; GO:0043025 neuronal cell body; GO:0032991 macromolecular complex; GO:0044424 intracellular part; GO:0005623 cell; GO:0044422 organelle part; GO:0036464 cytoplasmic ribonucleoprotein granule; GO:0044427 chromosomal part; GO:0043228 non-membrane-bounded organelle; GO:0031974 membrane-enclosed lumen; GO:0005654 nucleoplasm; GO:0070013 intracellular organelle …	GO:0003677 DNA binding; GO:0003723 RNA binding; GO:0003917 DNA topoisomerase type I activity; GO:0000976 transcription regulatory region sequence-specific DNA binding; GO:0003690 double-stranded DNA binding; GO:1990837 sequence-specific double-stranded DNA binding; GO:0005515 protein binding; GO:0003682 chromatin binding; GO:0043565 sequence-specific DNA binding; GO:0001047 core promoter binding;…	K03163	TOP1; DNA topoisomerase I [EC:5.99.1.2]		IPR013030; IPR008336; IPR013500; IPR014727; IPR014711; IPR013034; IPR013499; IPR011010; IPR025834;	DNA topoisomerase I, DNA binding, mixed alpha/beta motif, eukaryotic-type; DNA topoisomerase I, DNA binding, eukaryotic-type; DNA topoisomerase I, catalytic core, eukaryotic-type; DNA topoisomerase I, catalytic core, alpha/beta subdomain; DNA topoisomerase I, catalytic core, alpha-helical subdomain, eukaryotic-type; DNA topoisomerase I, domain 1; DNA topoisomerase I, eukaryotic-type; DNA breaking…
P11441	Ubiquitin-like protein 4A OS=Homo sapiens OX=9606 GN=UBL4A PE=1 SV=1	UBL4A	Up	17.776	1.758	0.021515	1.735	0.0041969	cytoplasm	GO:0016043 cellular component organization; GO:0010256 endomembrane system organization; GO:0044267 cellular protein metabolic process; GO:0044699 single-organism process; GO:0044237 cellular metabolic process; GO:0071704 organic substance metabolic process; GO:0051234 establishment of localization; GO:0008152 metabolic process; GO:0033365 protein localization to organelle; GO:0043170 macromolecu…	GO:0043229 intracellular organelle; GO:0016020 membrane; GO:0072379 ER membrane insertion complex; GO:0005737 cytoplasm; GO:0032991 macromolecular complex; GO:0044424 intracellular part; GO:0005829 cytosol; GO:0005623 cell; GO:0043231 intracellular membrane-bounded organelle; GO:0043226 organelle; GO:0005634 nucleus; GO:0005622 intracellular; GO:0044464 cell part; GO:0071818 BAT3 complex; GO:0044…	GO:0005515 protein binding; GO:0019787 ubiquitin-like protein transferase activity; GO:0051087 chaperone binding; GO:0003824 catalytic activity; GO:0016740 transferase activity; GO:0005488 binding;	K23388			IPR029071; IPR000626;	Ubiquitin-related domain; Ubiquitin domain;
P11532	Dystrophin OS=Homo sapiens OX=9606 GN=DMD PE=1 SV=3	DMD	Down	426.74	0.096	0.00175676	0.154	0.00123542	nucleus	GO:0044085 cellular component biogenesis; GO:0044700 single organism signaling; GO:0065008 regulation of biological quality; GO:0006518 peptide metabolic process; GO:0060271 cilium assembly; GO:0044237 cellular metabolic process; GO:0044782 cilium organization; GO:0010469 regulation of receptor activity; GO:0016203 muscle attachment; GO:0009605 response to external stimulus; GO:0008152 metabolic …	GO:0016020 membrane; GO:0098857 membrane microdomain; GO:0071944 cell periphery; GO:0098796 membrane protein complex; GO:0030054 cell junction; GO:0030016 myofibril; GO:0005737 cytoplasm; GO:0032991 macromolecular complex; GO:0099512 supramolecular fiber; GO:0044424 intracellular part; GO:0030018 Z disc; GO:0098858 actin-based cell projection; GO:0099080 supramolecular complex; GO:0005623 cell; G…	GO:0002162 dystroglycan binding; GO:0043167 ion binding; GO:0050998 nitric-oxide synthase binding; GO:0005515 protein binding; GO:0008270 zinc ion binding; GO:0008307 structural constituent of muscle; GO:0097367 carbohydrate derivative binding; GO:0008092 cytoskeletal protein binding; GO:0046914 transition metal ion binding; GO:0005200 structural constituent of cytoskeleton; GO:0017166 vinculin b…	K10366	DMD; dystrophin	hsa05410 Hypertrophic cardiomyopathy (HCM) - Homo sapiens (human); hsa05412 Arrhythmogenic right ventricular cardiomyopathy (ARVC) - Homo sapiens (human); hsa05414 Dilated cardiomyopathy (DCM) - Homo sapiens (human); hsa05416 Viral myocarditis - Homo sapiens (human);	IPR015154; IPR001202; IPR011992; IPR001715; IPR015153; IPR000433;	EF-hand domain, type 2; WW domain; EF-hand domain pair; Calponin homology domain; EF-hand domain, type 1; Zinc finger, ZZ-type;
P11766	Alcohol dehydrogenase class-3 OS=Homo sapiens OX=9606 GN=ADH5 PE=1 SV=4	ADH5	Down	39.724	0.341	0.00076121	0.525	0.032178	cytoplasm	GO:0045777 positive regulation of blood pressure; GO:0065008 regulation of biological quality; GO:0006066 alcohol metabolic process; GO:0044699 single-organism process; GO:0044255 cellular lipid metabolic process; GO:0044237 cellular metabolic process; GO:0009607 response to biotic stimulus; GO:0009605 response to external stimulus; GO:0051409 response to nitrosative stress; GO:0008152 metabolic …	GO:0043229 intracellular organelle; GO:0044421 extracellular region part; GO:0031982 vesicle; GO:0005737 cytoplasm; GO:0044424 intracellular part; GO:0005623 cell; GO:0005829 cytosol; GO:0005576 extracellular region; GO:0005739 mitochondrion; GO:0043231 intracellular membrane-bounded organelle; GO:0043226 organelle; GO:0070062 extracellular exosome; GO:0005622 intracellular; GO:0044464 cell part;…	GO:0046983 protein dimerization activity; GO:0016903 oxidoreductase activity, acting on the aldehyde or oxo group of donors; GO:0043167 ion binding; GO:0043177 organic acid binding; GO:0005515 protein binding; GO:0033293 monocarboxylic acid binding; GO:0008270 zinc ion binding; GO:0004029 aldehyde dehydrogenase (NAD) activity; GO:0051903 S-(hydroxymethyl)glutathione dehydrogenase activity; GO:001…	K00121	frmA, ADH5, adhC; S-(hydroxymethyl)glutathione dehydrogenase / alcohol dehydrogenase [EC:1.1.1.284 1.1.1.1]	hsa00010 Glycolysis / Gluconeogenesis - Homo sapiens (human); hsa00071 Fatty acid degradation - Homo sapiens (human); hsa00350 Tyrosine metabolism - Homo sapiens (human); hsa00830 Retinol metabolism - Homo sapiens (human); hsa00980 Metabolism of xenobiotics by cytochrome P450 - Homo sapiens (human); hsa00982 Drug metabolism - cytochrome P450 - Homo sapiens (human); hsa01100 Metabolic pathways - H…	IPR011032; IPR016040; IPR013154; IPR013149;	GroES-like; NAD(P)-binding domain; Alcohol dehydrogenase, N-terminal; Alcohol dehydrogenase, C-terminal;
P11940	Polyadenylate-binding protein 1 OS=Homo sapiens OX=9606 GN=PABPC1 PE=1 SV=2	PABPC1	Up	70.67	1.955	0.0089217	1.594	0.039118	nucleus	GO:0065008 regulation of biological quality; GO:0032270 positive regulation of cellular protein metabolic process; GO:0006518 peptide metabolic process; GO:0043489 RNA stabilization; GO:0010608 posttranscriptional regulation of gene expression; GO:0009891 positive regulation of biosynthetic process; GO:0044237 cellular metabolic process; GO:0008152 metabolic process; GO:0019538 protein metabolic …	GO:0016020 membrane; GO:0044421 extracellular region part; GO:0030054 cell junction; GO:0031982 vesicle; GO:0005737 cytoplasm; GO:0032991 macromolecular complex; GO:0044424 intracellular part; GO:0005623 cell; GO:0044422 organelle part; GO:0036464 cytoplasmic ribonucleoprotein granule; GO:0043228 non-membrane-bounded organelle; GO:0070062 extracellular exosome; GO:1902494 catalytic complex; GO:00…	GO:0008143 poly(A) binding; GO:0003723 RNA binding; GO:1901265 nucleoside phosphate binding; GO:0003730 mRNA 3'-UTR binding; GO:0090079 translation regulator activity, nucleic acid binding; GO:0005515 protein binding; GO:0000166 nucleotide binding; GO:0070717 poly-purine tract binding; GO:0045182 translation regulator activity; GO:0003727 single-stranded RNA binding; GO:1901363 heterocyclic compo…	K13126	PABPC; polyadenylate-binding protein	hsa03013 RNA transport - Homo sapiens (human); hsa03015 mRNA surveillance pathway - Homo sapiens (human); hsa03018 RNA degradation - Homo sapiens (human);	IPR002004; IPR000504; IPR012677; IPR003954;	Polyadenylate-binding protein/Hyperplastic disc protein; RNA recognition motif domain; Nucleotide-binding alpha-beta plait domain; RNA recognition motif domain, eukaryote;
P12109	Collagen alpha-1(VI) chain OS=Homo sapiens OX=9606 GN=COL6A1 PE=1 SV=3	COL6A1	Down	108.53	0.393	0.008043	0.556	0.040617	mitochondria	GO:0044085 cellular component biogenesis; GO:0001649 osteoblast differentiation; GO:0001101 response to acid chemical; GO:0048869 cellular developmental process; GO:0044236 multicellular organism metabolic process; GO:0044699 single-organism process; GO:0007492 endoderm development; GO:0022610 biological adhesion; GO:0008152 metabolic process; GO:0022607 cellular component assembly; GO:0065003 ma…	GO:0016020 membrane; GO:0005615 extracellular space; GO:0044421 extracellular region part; GO:0005783 endoplasmic reticulum; GO:0031090 organelle membrane; GO:0071944 cell periphery; GO:0031982 vesicle; GO:0005737 cytoplasm; GO:0032991 macromolecular complex; GO:0099512 supramolecular fiber; GO:0044424 intracellular part; GO:0099080 supramolecular complex; GO:0005623 cell; GO:0005581 collagen tri…	GO:0048407 platelet-derived growth factor binding; GO:0005515 protein binding; GO:0019838 growth factor binding; GO:0005488 binding;	K06238	COL6A; collagen, type VI, alpha	hsa04151 PI3K-Akt signaling pathway - Homo sapiens (human); hsa04510 Focal adhesion - Homo sapiens (human); hsa04512 ECM-receptor interaction - Homo sapiens (human); hsa04974 Protein digestion and absorption - Homo sapiens (human); hsa05165 Human papillomavirus infection - Homo sapiens (human);	IPR002035;	von Willebrand factor, type A;
P12110	Collagen alpha-2(VI) chain OS=Homo sapiens OX=9606 GN=COL6A2 PE=1 SV=4	COL6A2	Down	108.58	0.369	0.0062384	0.558	0.041777	extracellular	GO:0044085 cellular component biogenesis; GO:0044707 single-multicellular organism process; GO:0016043 cellular component organization; GO:0009746 response to hexose; GO:0044236 multicellular organism metabolic process; GO:1901700 response to oxygen-containing compound; GO:0044699 single-organism process; GO:0050896 response to stimulus; GO:0009749 response to glucose; GO:0071704 organic substanc…	GO:0016020 membrane; GO:0005615 extracellular space; GO:0044421 extracellular region part; GO:0005783 endoplasmic reticulum; GO:0071944 cell periphery; GO:0031982 vesicle; GO:0005737 cytoplasm; GO:0032991 macromolecular complex; GO:0044424 intracellular part; GO:0005623 cell; GO:0005581 collagen trimer; GO:0044422 organelle part; GO:0070062 extracellular exosome; GO:0031974 membrane-enclosed lume…	GO:0005515 protein binding; GO:0005488 binding;	K06238	COL6A; collagen, type VI, alpha	hsa04151 PI3K-Akt signaling pathway - Homo sapiens (human); hsa04510 Focal adhesion - Homo sapiens (human); hsa04512 ECM-receptor interaction - Homo sapiens (human); hsa04974 Protein digestion and absorption - Homo sapiens (human); hsa05165 Human papillomavirus infection - Homo sapiens (human);	IPR002035;	von Willebrand factor, type A;
P12270	Nucleoprotein TPR OS=Homo sapiens OX=9606 GN=TPR PE=1 SV=3	TPR	Up	267.29	1.958	0.025219	1.743	0.0062776	nucleus	GO:0050658 RNA transport; GO:0044700 single organism signaling; GO:0010608 posttranscriptional regulation of gene expression; GO:0010564 regulation of cell cycle process; GO:0044237 cellular metabolic process; GO:1905269 positive regulation of chromatin organization; GO:0033048 negative regulation of mitotic sister chromatid segregation; GO:1902583 multi-organism intracellular transport; GO:00081…	GO:0016020 membrane; GO:0031090 organelle membrane; GO:0019898 extrinsic component of membrane; GO:0005737 cytoplasm; GO:0032991 macromolecular complex; GO:0044424 intracellular part; GO:0005623 cell; GO:0044422 organelle part; GO:0043228 non-membrane-bounded organelle; GO:0044427 chromosomal part; GO:0072686 mitotic spindle; GO:0005856 cytoskeleton; GO:0031974 membrane-enclosed lumen; GO:1902494…	GO:0070840 dynein complex binding; GO:0003723 RNA binding; GO:0031072 heat shock protein binding; GO:0005487 nucleocytoplasmic transporter activity; GO:0019901 protein kinase binding; GO:0044877 macromolecular complex binding; GO:0046983 protein dimerization activity; GO:0015631 tubulin binding; GO:0051019 mitogen-activated protein kinase binding; GO:0005515 protein binding; GO:0003682 chromatin …	K09291	TPR, MLP1, MLP2; nucleoprotein TPR	hsa03013 RNA transport - Homo sapiens (human); hsa05200 Pathways in cancer - Homo sapiens (human); hsa05216 Thyroid cancer - Homo sapiens (human);	IPR015866; IPR012929;	Serine-tRNA synthetase, type1, N-terminal; Nucleoprotein TPR/MLP1;
P12277	Creatine kinase B-type OS=Homo sapiens OX=9606 GN=CKB PE=1 SV=1	CKB	Down	42.644	0.09	0.0023368	0.177	0.0063802	cytoplasm	GO:0044707 single-multicellular organism process; GO:0016310 phosphorylation; GO:0065008 regulation of biological quality; GO:0007420 brain development; GO:0030644 cellular chloride ion homeostasis; GO:0044699 single-organism process; GO:0030320 cellular monovalent inorganic anion homeostasis; GO:0044237 cellular metabolic process; GO:0055082 cellular chemical homeostasis; GO:0006796 phosphate-co…	GO:0043229 intracellular organelle; GO:0030425 dendrite; GO:0005615 extracellular space; GO:0044421 extracellular region part; GO:0042995 cell projection; GO:0031982 vesicle; GO:0005737 cytoplasm; GO:0043025 neuronal cell body; GO:0044424 intracellular part; GO:0005829 cytosol; GO:0005623 cell; GO:0005576 extracellular region; GO:0005739 mitochondrion; GO:0070062 extracellular exosome; GO:0043226…	GO:0005524 ATP binding; GO:1901265 nucleoside phosphate binding; GO:0004111 creatine kinase activity; GO:0031625 ubiquitin protein ligase binding; GO:0001882 nucleoside binding; GO:0043167 ion binding; GO:0005515 protein binding; GO:0016775 phosphotransferase activity, nitrogenous group as acceptor; GO:0000166 nucleotide binding; GO:0097159 organic cyclic compound binding; GO:1901363 heterocyclic…	K00933	E2.7.3.2; creatine kinase [EC:2.7.3.2]	hsa00330 Arginine and proline metabolism - Homo sapiens (human); hsa01100 Metabolic pathways - Homo sapiens (human);	IPR022413; IPR014746; IPR022414;	ATP:guanido phosphotransferase, N-terminal; Glutamine synthetase/guanido kinase, catalytic domain; ATP:guanido phosphotransferase, catalytic domain;
P12814	Alpha-actinin-1 OS=Homo sapiens OX=9606 GN=ACTN1 PE=1 SV=2	ACTN1	Down	103.06	0.456	0.049224	0.351	0.00129602	cytoplasm,nucleus	GO:0044085 cellular component biogenesis; GO:0010941 regulation of cell death; GO:0048869 cellular developmental process; GO:0045216 cell-cell junction organization; GO:0032989 cellular component morphogenesis; GO:0044699 single-organism process; GO:0051234 establishment of localization; GO:2001141 regulation of RNA biosynthetic process; GO:0022610 biological adhesion; GO:0030036 actin cytoskelet…	GO:0016020 membrane; GO:0098862 cluster of actin-based cell projections; GO:0044421 extracellular region part; GO:0005737 cytoplasm; GO:0044433 cytoplasmic vesicle part; GO:0005913 cell-cell adherens junction; GO:0099080 supramolecular complex; GO:0005623 cell; GO:0031674 I band; GO:0014704 intercalated disc; GO:0031143 pseudopodium; GO:0044422 organelle part; GO:0043228 non-membrane-bounded orga…	GO:0051015 actin filament binding; GO:0003723 RNA binding; GO:0005102 receptor binding; GO:0003725 double-stranded RNA binding; GO:0043167 ion binding; GO:0046983 protein dimerization activity; GO:0044877 macromolecular complex binding; GO:0005178 integrin binding; GO:0005515 protein binding; GO:0003712 transcription cofactor activity; GO:0097159 organic cyclic compound binding; GO:1901363 hetero…	K05699	ACTN1_4; actinin alpha 1/4	hsa04510 Focal adhesion - Homo sapiens (human); hsa04520 Adherens junction - Homo sapiens (human); hsa04530 Tight junction - Homo sapiens (human); hsa04670 Leukocyte transendothelial migration - Homo sapiens (human); hsa04810 Regulation of actin cytoskeleton - Homo sapiens (human); hsa05131 Shigellosis - Homo sapiens (human); hsa05146 Amoebiasis - Homo sapiens (human); hsa05203 Viral carcinogenes…	IPR014837; IPR011992; IPR002048; IPR001715;	EF-hand, Ca insensitive; EF-hand domain pair; EF-hand domain; Calponin homology domain;
P13591	Neural cell adhesion molecule 1 OS=Homo sapiens OX=9606 GN=NCAM1 PE=1 SV=3	NCAM1	Down	94.573	0.092	0.00021513	0.237	0.02586	peroxisome	GO:0044409 entry into host; GO:0044700 single organism signaling; GO:0007166 cell surface receptor signaling pathway; GO:0048869 cellular developmental process; GO:0048666 neuron development; GO:0071346 cellular response to interferon-gamma; GO:0044699 single-organism process; GO:0032989 cellular component morphogenesis; GO:0022008 neurogenesis; GO:0044764 multi-organism cellular process; GO:0044…	GO:0016020 membrane; GO:0044421 extracellular region part; GO:0009897 external side of plasma membrane; GO:0031090 organelle membrane; GO:0071944 cell periphery; GO:0031982 vesicle; GO:0005737 cytoplasm; GO:0031224 intrinsic component of membrane; GO:0044424 intracellular part; GO:0005623 cell; GO:0044422 organelle part; GO:0070062 extracellular exosome; GO:0005622 intracellular; GO:0044464 cell …	GO:0060089 molecular transducer activity; GO:0042802 identical protein binding; GO:0004872 receptor activity; GO:0005085 guanyl-nucleotide exchange factor activity; GO:0005488 binding; GO:0005515 protein binding; GO:0005088 Ras guanyl-nucleotide exchange factor activity; GO:0098772 molecular function regulator; GO:0001618 virus receptor activity;	K06491	NCAM, CD56; neural cell adhesion molecule	hsa04514 Cell adhesion molecules (CAMs) - Homo sapiens (human); hsa05020 Prion diseases - Homo sapiens (human);	IPR003598; IPR007110; IPR013783; IPR003599; IPR003961; IPR013098;	Immunoglobulin subtype 2; Immunoglobulin-like domain; Immunoglobulin-like fold; Immunoglobulin subtype; Fibronectin type III; Immunoglobulin I-set;
P13984	General transcription factor IIF subunit 2 OS=Homo sapiens OX=9606 GN=GTF2F2 PE=1 SV=2	GTF2F2	Up	28.38	3.187	0.0013637	2.972	0.00051973	cytoplasm	GO:0060260 regulation of transcription initiation from RNA polymerase II promoter; GO:0044700 single organism signaling; GO:0007166 cell surface receptor signaling pathway; GO:0097659 nucleic acid-templated transcription; GO:0009891 positive regulation of biosynthetic process; GO:0006354 DNA-templated transcription, elongation; GO:0044237 cellular metabolic process; GO:0008152 metabolic process; …	GO:0061695 transferase complex, transferring phosphorus-containing groups; GO:0005674 transcription factor TFIIF complex; GO:0032991 macromolecular complex; GO:0044424 intracellular part; GO:0005623 cell; GO:0044422 organelle part; GO:0043228 non-membrane-bounded organelle; GO:0005856 cytoskeleton; GO:0031974 membrane-enclosed lumen; GO:0005654 nucleoplasm; GO:1902494 catalytic complex; GO:007001…	GO:1901265 nucleoside phosphate binding; GO:0016817 hydrolase activity, acting on acid anhydrides; GO:0005515 protein binding; GO:0016787 hydrolase activity; GO:1901363 heterocyclic compound binding; GO:0097159 organic cyclic compound binding; GO:0016462 pyrophosphatase activity; GO:0003824 catalytic activity; GO:0032553 ribonucleotide binding; GO:0005488 binding; GO:0032550 purine ribonucleoside…	K03139	TFIIF2, GTF2F2, TFG2; transcription initiation factor TFIIF subunit beta [EC:3.6.4.12]	hsa03022 Basal transcription factors - Homo sapiens (human);	IPR011991; IPR011039;	Winged helix-turn-helix DNA-binding domain; Transcription Factor IIF, Rap30/Rap74, interaction;
P14678	Small nuclear ribonucleoprotein-associated proteins B and B' OS=Homo sapiens OX=9606 GN=SNRPB PE=1 SV=2	SNRPB	Up	24.61	3.01	0.0029792	2.218	0.00188457	cytoplasm	GO:0044085 cellular component biogenesis; GO:0022613 ribonucleoprotein complex biogenesis; GO:0022618 ribonucleoprotein complex assembly; GO:0097659 nucleic acid-templated transcription; GO:0051169 nuclear transport; GO:0009058 biosynthetic process; GO:0044237 cellular metabolic process; GO:0032259 methylation; GO:0051234 establishment of localization; GO:0006353 DNA-templated transcription, term…	GO:0005685 U1 snRNP; GO:0044421 extracellular region part; GO:0005686 U2 snRNP; GO:0031982 vesicle; GO:0005737 cytoplasm; GO:0005684 U2-type spliceosomal complex; GO:0032991 macromolecular complex; GO:0044424 intracellular part; GO:0005623 cell; GO:0044422 organelle part; GO:0097526 spliceosomal tri-snRNP complex; GO:0031974 membrane-enclosed lumen; GO:0070062 extracellular exosome; GO:1902494 ca…	GO:0097159 organic cyclic compound binding; GO:1901363 heterocyclic compound binding; GO:0003723 RNA binding; GO:0005488 binding; GO:0003676 nucleic acid binding; GO:0030620 U2 snRNA binding; GO:0005515 protein binding; GO:0071208 histone pre-mRNA DCP binding; GO:0017069 snRNA binding; GO:0070034 telomerase RNA binding;	K11086	SNRPB, SMB; small nuclear ribonucleoprotein B and B'	hsa03040 Spliceosome - Homo sapiens (human); hsa05322 Systemic lupus erythematosus - Homo sapiens (human);	IPR001163; IPR010920;	LSM domain, eukaryotic/archaea-type; LSM domain;
P14923	Junction plakoglobin OS=Homo sapiens OX=9606 GN=JUP PE=1 SV=3	JUP	Up	81.744	2.976	0.00109836	3.22	0.036716	cytoplasm	GO:0044700 single organism signaling; GO:0044085 cellular component biogenesis; GO:0065008 regulation of biological quality; GO:0045321 leukocyte activation; GO:0031424 keratinization; GO:1903533 regulation of protein targeting; GO:0071603 endothelial cell-cell adhesion; GO:0090002 establishment of protein localization to plasma membrane; GO:0009605 response to external stimulus; GO:0086073 bundl…	GO:0016020 membrane; GO:0044421 extracellular region part; GO:0019898 extrinsic component of membrane; GO:0005737 cytoplasm; GO:0044433 cytoplasmic vesicle part; GO:0032991 macromolecular complex; GO:0005913 cell-cell adherens junction; GO:0099080 supramolecular complex; GO:0005623 cell; GO:0031674 I band; GO:0009898 cytoplasmic side of plasma membrane; GO:1904813 ficolin-1-rich granule lumen; GO…	GO:0005199 structural constituent of cell wall; GO:0019903 protein phosphatase binding; GO:0019901 protein kinase binding; GO:0046983 protein dimerization activity; GO:0086083 cell adhesive protein binding involved in bundle of His cell-Purkinje myocyte communication; GO:0005515 protein binding; GO:0003712 transcription cofactor activity; GO:0098632 protein binding involved in cell-cell adhesion;…	K10056	JUP; junction plakoglobin	hsa05200 Pathways in cancer - Homo sapiens (human); hsa05202 Transcriptional misregulation in cancer - Homo sapiens (human); hsa05221 Acute myeloid leukemia - Homo sapiens (human); hsa05226 Gastric cancer - Homo sapiens (human); hsa05412 Arrhythmogenic right ventricular cardiomyopathy (ARVC) - Homo sapiens (human);	IPR011989; IPR016024;	Armadillo-like helical; Armadillo-type fold;
P15311	Ezrin OS=Homo sapiens OX=9606 GN=EZR PE=1 SV=4	EZR	Up	69.412	1.633	0.0170616	2.026	0.02952	cytoplasm	GO:0044700 single organism signaling; GO:0044085 cellular component biogenesis; GO:0032872 regulation of stress-activated MAPK cascade; GO:0046847 filopodium assembly; GO:0046683 response to organophosphorus; GO:0044237 cellular metabolic process; GO:0045927 positive regulation of growth; GO:1903364 positive regulation of cellular protein catabolic process; GO:0008152 metabolic process; GO:190289…	GO:0016020 membrane; GO:0098862 cluster of actin-based cell projections; GO:0044421 extracellular region part; GO:0019898 extrinsic component of membrane; GO:0098857 membrane microdomain; GO:0032587 ruffle membrane; GO:0099568 cytoplasmic region; GO:0005737 cytoplasm; GO:0099080 supramolecular complex; GO:0098858 actin-based cell projection; GO:0005623 cell; GO:0009898 cytoplasmic side of plasma …	GO:0051015 actin filament binding; GO:0003723 RNA binding; GO:0051018 protein kinase A binding; GO:0051117 ATPase binding; GO:0034237 protein kinase A regulatory subunit binding; GO:0019901 protein kinase binding; GO:0044877 macromolecular complex binding; GO:0015631 tubulin binding; GO:0005515 protein binding; GO:0019900 kinase binding; GO:0097159 organic cyclic compound binding; GO:1901363 hete…	K08007	VIL2; villin 2 (ezrin)	hsa04530 Tight junction - Homo sapiens (human); hsa04670 Leukocyte transendothelial migration - Homo sapiens (human); hsa04810 Regulation of actin cytoskeleton - Homo sapiens (human); hsa04971 Gastric acid secretion - Homo sapiens (human); hsa05130 Pathogenic Escherichia coli infection - Homo sapiens (human); hsa05205 Proteoglycans in cancer - Homo sapiens (human); hsa05206 MicroRNAs in cancer - …	IPR019748; IPR018980; IPR008954; IPR019749; IPR018979; IPR011993; IPR029071; IPR011259; IPR014352; IPR000299;	FERM central domain; FERM, C-terminal PH-like domain; Moesin tail domain; Band 4.1 domain; FERM, N-terminal; PH domain-like; Ubiquitin-related domain; Ezrin/radixin/moesin, C-terminal; FERM/acyl-CoA-binding protein, 3-helical bundle; FERM domain;
P15529	Membrane cofactor protein OS=Homo sapiens OX=9606 GN=CD46 PE=1 SV=3	CD46	Up	43.747	3.113	0.0155976	2.606	0.026024	plasma membrane	GO:0044409 entry into host; GO:0002694 regulation of leukocyte activation; GO:0016064 immunoglobulin mediated immune response; GO:0032944 regulation of mononuclear cell proliferation; GO:0022414 reproductive process; GO:0002698 negative regulation of immune effector process; GO:1903318 negative regulation of protein maturation; GO:0045916 negative regulation of complement activation; GO:0031347 r…	GO:0016323 basolateral plasma membrane; GO:0016020 membrane; GO:0044421 extracellular region part; GO:0031090 organelle membrane; GO:0031410 cytoplasmic vesicle; GO:0030054 cell junction; GO:0071944 cell periphery; GO:0005737 cytoplasm; GO:0031982 vesicle; GO:0044433 cytoplasmic vesicle part; GO:0031224 intrinsic component of membrane; GO:0044424 intracellular part; GO:0005887 integral component …	GO:0008233 peptidase activity; GO:0016787 hydrolase activity; GO:0005515 protein binding; GO:0098772 molecular function regulator; GO:0004857 enzyme inhibitor activity; GO:0001618 virus receptor activity; GO:0004175 endopeptidase activity; GO:0050839 cell adhesion molecule binding; GO:0060089 molecular transducer activity; GO:0004872 receptor activity; GO:0030234 enzyme regulator activity; GO:000…	K04007	CD46, MCP; membrane cofactor protein	hsa04610 Complement and coagulation cascades - Homo sapiens (human); hsa05162 Measles - Homo sapiens (human);	IPR000436;	Sushi/SCR/CCP domain;
P15924	Desmoplakin OS=Homo sapiens OX=9606 GN=DSP PE=1 SV=3	DSP	Up	331.77	2.819	0.0174809	19.047	0.0188799	nucleus	GO:0044700 single organism signaling; GO:0065008 regulation of biological quality; GO:0045321 leukocyte activation; GO:0071896 protein localization to adherens junction; GO:0031424 keratinization; GO:0060415 muscle tissue morphogenesis; GO:0044237 cellular metabolic process; GO:0022610 biological adhesion; GO:0086073 bundle of His cell-Purkinje myocyte adhesion involved in cell communication; GO:…	GO:0016323 basolateral plasma membrane; GO:0016020 membrane; GO:0044421 extracellular region part; GO:0031090 organelle membrane; GO:0031410 cytoplasmic vesicle; GO:0044291 cell-cell contact zone; GO:0030054 cell junction; GO:0071944 cell periphery; GO:0031982 vesicle; GO:0005737 cytoplasm; GO:0044433 cytoplasmic vesicle part; GO:0099512 supramolecular fiber; GO:0044424 intracellular part; GO:000…	GO:0003723 RNA binding; GO:0030674 protein binding, bridging; GO:0019901 protein kinase binding; GO:0097110 scaffold protein binding; GO:0086083 cell adhesive protein binding involved in bundle of His cell-Purkinje myocyte communication; GO:0005515 protein binding; GO:0019900 kinase binding; GO:0098632 protein binding involved in cell-cell adhesion; GO:0086080 protein binding involved in heteroty…	K10381	DSP; desmoplakin	hsa05412 Arrhythmogenic right ventricular cardiomyopathy (ARVC) - Homo sapiens (human);
P16949	Stathmin OS=Homo sapiens OX=9606 GN=STMN1 PE=1 SV=3	STMN1	Up	17.302	3.297	0.0029773	2.766	0.047485	nucleus	GO:0044700 single organism signaling; GO:0031111 negative regulation of microtubule polymerization or depolymerization; GO:0031109 microtubule polymerization or depolymerization; GO:0007420 brain development; GO:0007067 mitotic nuclear division; GO:0051129 negative regulation of cellular component organization; GO:0048666 neuron development; GO:0048869 cellular developmental process; GO:0032989 c…	GO:0043229 intracellular organelle; GO:0016020 membrane; GO:0042995 cell projection; GO:0044421 extracellular region part; GO:0099513 polymeric cytoskeletal fiber; GO:0005874 microtubule; GO:0043232 intracellular non-membrane-bounded organelle; GO:0044430 cytoskeletal part; GO:0031982 vesicle; GO:0005737 cytoplasm; GO:0044446 intracellular organelle part; GO:0044424 intracellular part; GO:0099512…	GO:0015631 tubulin binding; GO:0005515 protein binding; GO:0008092 cytoskeletal protein binding; GO:0004871 signal transducer activity; GO:0005488 binding;	K04381	STMN1; stathmin	hsa04010 MAPK signaling pathway - Homo sapiens (human); hsa05206 MicroRNAs in cancer - Homo sapiens (human);
P16989	Y-box-binding protein 3 OS=Homo sapiens OX=9606 GN=YBX3 PE=1 SV=4	YBX3	Up	40.089	2.56	0.048518	3.481	0.0042573	nucleus	GO:0065008 regulation of biological quality; GO:0060544 regulation of necroptotic process; GO:0010941 regulation of cell death; GO:0032270 positive regulation of cellular protein metabolic process; GO:0022414 reproductive process; GO:0043009 chordate embryonic development; GO:0097659 nucleic acid-templated transcription; GO:0010608 posttranscriptional regulation of gene expression; GO:0043489 RNA…	GO:0043229 intracellular organelle; GO:0030054 cell junction; GO:0005737 cytoplasm; GO:0032991 macromolecular complex; GO:0044424 intracellular part; GO:0005911 cell-cell junction; GO:0005829 cytosol; GO:0005623 cell; GO:0005923 bicellular tight junction; GO:0043296 apical junction complex; GO:0043226 organelle; GO:0043231 intracellular membrane-bounded organelle; GO:0005634 nucleus; GO:0070160 o…	GO:0000981 RNA polymerase II transcription factor activity, sequence-specific DNA binding; GO:0003690 double-stranded DNA binding; GO:0003697 single-stranded DNA binding; GO:0005515 protein binding; GO:0003700 transcription factor activity, sequence-specific DNA binding; GO:1901363 heterocyclic compound binding; GO:0097159 organic cyclic compound binding; GO:0000975 regulatory region DNA binding;…	K06099	CSDA, ZONAB; cold shock domain protein A	hsa04530 Tight junction - Homo sapiens (human);	IPR011129; IPR012340; IPR002059;	Cold shock domain; Nucleic acid-binding, OB-fold; Cold-shock protein, DNA-binding;
P17301	Integrin alpha-2 OS=Homo sapiens OX=9606 GN=ITGA2 PE=1 SV=1	ITGA2	Up	129.29	6.745	0.0076004	4.245	0.044177	plasma membrane	GO:0044085 cellular component biogenesis; GO:0044700 single organism signaling; GO:0044409 entry into host; GO:0051971 positive regulation of transmission of nerve impulse; GO:0060100 positive regulation of phagocytosis, engulfment; GO:0048732 gland development; GO:0022414 reproductive process; GO:0010608 posttranscriptional regulation of gene expression; GO:0009891 positive regulation of biosynt…	GO:0016020 membrane; GO:0098636 protein complex involved in cell adhesion; GO:0009897 external side of plasma membrane; GO:0098796 membrane protein complex; GO:0030054 cell junction; GO:0071944 cell periphery; GO:0005737 cytoplasm; GO:0032991 macromolecular complex; GO:0031224 intrinsic component of membrane; GO:0044424 intracellular part; GO:0005887 integral component of plasma membrane; GO:0005…	GO:0038023 signaling receptor activity; GO:0098639 collagen binding involved in cell-matrix adhesion; GO:0046982 protein heterodimerization activity; GO:0005102 receptor binding; GO:0043167 ion binding; GO:0046983 protein dimerization activity; GO:0044877 macromolecular complex binding; GO:0005515 protein binding; GO:0005178 integrin binding; GO:0004888 transmembrane signaling receptor activity; …	K06481	ITGA2, CD49b; integrin alpha 2	hsa04145 Phagosome - Homo sapiens (human); hsa04151 PI3K-Akt signaling pathway - Homo sapiens (human); hsa04510 Focal adhesion - Homo sapiens (human); hsa04512 ECM-receptor interaction - Homo sapiens (human); hsa04611 Platelet activation - Homo sapiens (human); hsa04640 Hematopoietic cell lineage - Homo sapiens (human); hsa04810 Regulation of actin cytoskeleton - Homo sapiens (human); hsa05165 Hu…	IPR032695; IPR013649; IPR002035;	Integrin domain; Integrin alpha-2; von Willebrand factor, type A;
P17661	Desmin OS=Homo sapiens OX=9606 GN=DES PE=1 SV=3	DES	Down	53.535	0.107	0.00196123	0.158	0.0054841	mitochondria	GO:0030048 actin filament-based movement; GO:0016043 cellular component organization; GO:0030049 muscle filament sliding; GO:0070252 actin-mediated cell contraction; GO:0003012 muscle system process; GO:0045109 intermediate filament organization; GO:0003008 system process; GO:0045104 intermediate filament cytoskeleton organization; GO:0033275 actin-myosin filament sliding; GO:1903522 regulation o…	GO:0016020 membrane; GO:0044421 extracellular region part; GO:0071944 cell periphery; GO:0044291 cell-cell contact zone; GO:0030054 cell junction; GO:0030016 myofibril; GO:0031982 vesicle; GO:0005737 cytoplasm; GO:0099512 supramolecular fiber; GO:0044424 intracellular part; GO:0005913 cell-cell adherens junction; GO:0030018 Z disc; GO:0005911 cell-cell junction; GO:0099080 supramolecular complex;…	GO:0005515 protein binding; GO:0008092 cytoskeletal protein binding; GO:0042802 identical protein binding; GO:0005200 structural constituent of cytoskeleton; GO:0005198 structural molecule activity; GO:0005488 binding;	K07610	DES; desmin	hsa05410 Hypertrophic cardiomyopathy (HCM) - Homo sapiens (human); hsa05412 Arrhythmogenic right ventricular cardiomyopathy (ARVC) - Homo sapiens (human); hsa05414 Dilated cardiomyopathy (DCM) - Homo sapiens (human);	IPR006821;	Intermediate filament head, DNA-binding domain;
P18031	Tyrosine-protein phosphatase non-receptor type 1 OS=Homo sapiens OX=9606 GN=PTPN1 PE=1 SV=1	PTPN1	Up	49.966	2.571	0.03322	1.779	0.0119999	cytoplasm	GO:0060627 regulation of vesicle-mediated transport; GO:0044700 single organism signaling; GO:0010941 regulation of cell death; GO:0048008 platelet-derived growth factor receptor signaling pathway; GO:0032872 regulation of stress-activated MAPK cascade; GO:0032270 positive regulation of cellular protein metabolic process; GO:0007166 cell surface receptor signaling pathway; GO:1903894 regulation o…	GO:0097708 intracellular vesicle; GO:0043229 intracellular organelle; GO:0016020 membrane; GO:0042175 nuclear outer membrane-endoplasmic reticulum membrane network; GO:0005783 endoplasmic reticulum; GO:0031410 cytoplasmic vesicle; GO:0098554 cytoplasmic side of endoplasmic reticulum membrane; GO:0044446 intracellular organelle part; GO:0031982 vesicle; GO:0005737 cytoplasm; GO:0012505 endomembran…	GO:1990782 protein tyrosine kinase binding; GO:0019903 protein phosphatase binding; GO:0005102 receptor binding; GO:0016791 phosphatase activity; GO:0019901 protein kinase binding; GO:0046875 ephrin receptor binding; GO:0016787 hydrolase activity; GO:0005515 protein binding; GO:0004721 phosphoprotein phosphatase activity; GO:0051721 protein phosphatase 2A binding; GO:0005158 insulin receptor bind…	K05696	PTPN1, PTP1B; tyrosine-protein phosphatase non-receptor type 1 [EC:3.1.3.48]	hsa04520 Adherens junction - Homo sapiens (human); hsa04910 Insulin signaling pathway - Homo sapiens (human); hsa04931 Insulin resistance - Homo sapiens (human);	IPR029021; IPR000387; IPR003595; IPR000242;	Protein-tyrosine phosphatase-like; Tyrosine specific protein phosphatases domain; Protein-tyrosine phosphatase, catalytic; PTP type protein phosphatase;
P18206	Vinculin OS=Homo sapiens OX=9606 GN=VCL PE=1 SV=4	VCL	Down	123.8	0.289	0.00128202	0.344	0.0004187	cytoplasm	GO:0044085 cellular component biogenesis; GO:0097581 lamellipodium organization; GO:0065008 regulation of biological quality; GO:0007596 blood coagulation; GO:0003012 muscle system process; GO:0045321 leukocyte activation; GO:0048869 cellular developmental process; GO:0048666 neuron development; GO:0045216 cell-cell junction organization; GO:0032989 cellular component morphogenesis; GO:0022008 ne…	GO:0016020 membrane; GO:0044421 extracellular region part; GO:0098862 cluster of actin-based cell projections; GO:0098857 membrane microdomain; GO:1990357 terminal web; GO:0099568 cytoplasmic region; GO:0005737 cytoplasm; GO:0044433 cytoplasmic vesicle part; GO:0032991 macromolecular complex; GO:0005913 cell-cell adherens junction; GO:0099080 supramolecular complex; GO:0005623 cell; GO:1904813 fi…	GO:0051015 actin filament binding; GO:0031625 ubiquitin protein ligase binding; GO:0002162 dystroglycan binding; GO:0044877 macromolecular complex binding; GO:0005515 protein binding; GO:0045294 alpha-catenin binding; GO:0050839 cell adhesion molecule binding; GO:0097367 carbohydrate derivative binding; GO:0008092 cytoskeletal protein binding; GO:0005488 binding; GO:0045296 cadherin binding; GO:0…	K05700	VCL; vinculin	hsa04510 Focal adhesion - Homo sapiens (human); hsa04520 Adherens junction - Homo sapiens (human); hsa04670 Leukocyte transendothelial migration - Homo sapiens (human); hsa04810 Regulation of actin cytoskeleton - Homo sapiens (human); hsa05100 Bacterial invasion of epithelial cells - Homo sapiens (human); hsa05131 Shigellosis - Homo sapiens (human); hsa05146 Amoebiasis - Homo sapiens (human);
P18583	Protein SON OS=Homo sapiens OX=9606 GN=SON PE=1 SV=4	SON	Up	263.83	2.627	0.024902	2.304	0.00057878	nucleus	GO:0050794 regulation of cellular process; GO:0016043 cellular component organization; GO:0010941 regulation of cell death; GO:0043069 negative regulation of programmed cell death; GO:0006725 cellular aromatic compound metabolic process; GO:0060255 regulation of macromolecule metabolic process; GO:0019219 regulation of nucleobase-containing compound metabolic process; GO:0043067 regulation of pro…	GO:0043229 intracellular organelle; GO:0044446 intracellular organelle part; GO:0031981 nuclear lumen; GO:0044424 intracellular part; GO:0016604 nuclear body; GO:0005623 cell; GO:0044422 organelle part; GO:0043231 intracellular membrane-bounded organelle; GO:0043226 organelle; GO:0031974 membrane-enclosed lumen; GO:0005634 nucleus; GO:0005654 nucleoplasm; GO:0070013 intracellular organelle lumen;…	GO:0097159 organic cyclic compound binding; GO:1901363 heterocyclic compound binding; GO:0003677 DNA binding; GO:0003723 RNA binding; GO:0005488 binding; GO:0003676 nucleic acid binding; GO:0050733 RS domain binding; GO:0019904 protein domain specific binding; GO:0005515 protein binding;	K23718			IPR014720; IPR017986; IPR015943; IPR000467;	Double-stranded RNA-binding domain; WD40-repeat-containing domain; WD40/YVTN repeat-like-containing domain; G-patch domain;
P18621	60S ribosomal protein L17 OS=Homo sapiens OX=9606 GN=RPL17 PE=1 SV=3	RPL17	Up	21.397	3.129	0.0027237	2.463	0.0192554	cytoplasm	GO:0044085 cellular component biogenesis; GO:0022613 ribonucleoprotein complex biogenesis; GO:0072594 establishment of protein localization to organelle; GO:0006518 peptide metabolic process; GO:0009058 biosynthetic process; GO:0044764 multi-organism cellular process; GO:0044237 cellular metabolic process; GO:0015031 protein transport; GO:0051234 establishment of localization; GO:0006605 protein …	GO:0005840 ribosome; GO:0043229 intracellular organelle; GO:0043232 intracellular non-membrane-bounded organelle; GO:0022625 cytosolic large ribosomal subunit; GO:0044446 intracellular organelle part; GO:0005737 cytoplasm; GO:0032991 macromolecular complex; GO:0044424 intracellular part; GO:0005829 cytosol; GO:0005623 cell; GO:0044422 organelle part; GO:0043228 non-membrane-bounded organelle; GO:…	GO:0097159 organic cyclic compound binding; GO:1901363 heterocyclic compound binding; GO:0003723 RNA binding; GO:0005488 binding; GO:0003676 nucleic acid binding; GO:0005515 protein binding; GO:0005198 structural molecule activity; GO:0003735 structural constituent of ribosome;	K02880	RP-L17e, RPL17; large subunit ribosomal protein L17e	hsa03010 Ribosome - Homo sapiens (human);
P18754	Regulator of chromosome condensation OS=Homo sapiens OX=9606 GN=RCC1 PE=1 SV=1	RCC1	Up	44.969	2.168	0.02212	1.992	0.0132178	nucleus	GO:0044085 cellular component biogenesis; GO:0050794 regulation of cellular process; GO:0016043 cellular component organization; GO:0007346 regulation of mitotic cell cycle; GO:0007067 mitotic nuclear division; GO:0048285 organelle fission; GO:0007051 spindle organization; GO:0044699 single-organism process; GO:0044764 multi-organism cellular process; GO:1903047 mitotic cell cycle process; GO:001…	GO:0016020 membrane; GO:0031090 organelle membrane; GO:0005737 cytoplasm; GO:0044424 intracellular part; GO:0005623 cell; GO:0044422 organelle part; GO:0044427 chromosomal part; GO:0043228 non-membrane-bounded organelle; GO:0000793 condensed chromosome; GO:0031974 membrane-enclosed lumen; GO:0005654 nucleoplasm; GO:0031965 nuclear membrane; GO:0070013 intracellular organelle lumen; GO:0044454 nuc…	GO:0042393 histone binding; GO:0003677 DNA binding; GO:0031490 chromatin DNA binding; GO:0005085 guanyl-nucleotide exchange factor activity; GO:0044877 macromolecular complex binding; GO:0005087 Ran guanyl-nucleotide exchange factor activity; GO:0005515 protein binding; GO:0003682 chromatin binding; GO:0098772 molecular function regulator; GO:1901363 heterocyclic compound binding; GO:0097159 orga…	K11493	RCC1; regulator of chromosome condensation		IPR009091;	Regulator of chromosome condensation 1/beta-lactamase-inhibitor protein II;
P18887	DNA repair protein XRCC1 OS=Homo sapiens OX=9606 GN=XRCC1 PE=1 SV=2	XRCC1	Up	69.476	3.514	0.011681	3.177	0.0194626	nucleus	GO:0065008 regulation of biological quality; GO:0006266 DNA ligation; GO:0021766 hippocampus development; GO:0007420 brain development; GO:0051129 negative regulation of cellular component organization; GO:0006289 nucleotide-excision repair; GO:1904353 regulation of telomere capping; GO:1904506 negative regulation of telomere maintenance in response to DNA damage; GO:0044699 single-organism proce…	GO:0000784 nuclear chromosome, telomeric region; GO:0000781 chromosome, telomeric region; GO:0032991 macromolecular complex; GO:0044424 intracellular part; GO:0005623 cell; GO:0044422 organelle part; GO:0044427 chromosomal part; GO:0043228 non-membrane-bounded organelle; GO:0031974 membrane-enclosed lumen; GO:0005654 nucleoplasm; GO:0070013 intracellular organelle lumen; GO:0044454 nuclear chromo…	GO:0003677 DNA binding; GO:0004536 deoxyribonuclease activity; GO:0016874 ligase activity; GO:0004520 endodeoxyribonuclease activity; GO:0016886 ligase activity, forming phosphoric ester bonds; GO:1990599 3' overhang single-stranded DNA endodeoxyribonuclease activity; GO:0016787 hydrolase activity; GO:0005515 protein binding; GO:0003909 DNA ligase activity; GO:1901363 heterocyclic compound bindin…	K10803	XRCC1; DNA-repair protein XRCC1	hsa03410 Base excision repair - Homo sapiens (human);	IPR002706; IPR008979; IPR001357;	DNA-repair protein Xrcc1, N-terminal; Galactose-binding domain-like; BRCT domain;
P20700	Lamin-B1 OS=Homo sapiens OX=9606 GN=LMNB1 PE=1 SV=2	LMNB1	Up	66.408	2.198	0.0078981	1.858	0.00039972	nucleus		GO:0016020 membrane; GO:0031090 organelle membrane; GO:0099512 supramolecular fiber; GO:0044424 intracellular part; GO:0099080 supramolecular complex; GO:0005623 cell; GO:0044422 organelle part; GO:0043228 non-membrane-bounded organelle; GO:0005652 nuclear lamina; GO:0005856 cytoskeleton; GO:0031974 membrane-enclosed lumen; GO:0005654 nucleoplasm; GO:0031965 nuclear membrane; GO:0070013 intracell…	GO:0005515 protein binding; GO:0043274 phospholipase binding; GO:0005198 structural molecule activity; GO:0005488 binding; GO:0019899 enzyme binding;	K07611	LMNB; lamin B	hsa04210 Apoptosis - Homo sapiens (human);	IPR001322;	Lamin Tail Domain;
P20701	Integrin alpha-L OS=Homo sapiens OX=9606 GN=ITGAL PE=1 SV=3	ITGAL	Up	128.77	3.279	0.0058037	3.212	0.038675	plasma membrane	GO:0044700 single organism signaling; GO:0045321 leukocyte activation; GO:0051674 localization of cell; GO:0007166 cell surface receptor signaling pathway; GO:0044699 single-organism process; GO:0051668 localization within membrane; GO:0006909 phagocytosis; GO:0051234 establishment of localization; GO:0042110 T cell activation; GO:0022610 biological adhesion; GO:0007165 signal transduction; GO:00…	GO:0016020 membrane; GO:0044421 extracellular region part; GO:0034687 integrin alphaL-beta2 complex; GO:0098636 protein complex involved in cell adhesion; GO:0031090 organelle membrane; GO:0031410 cytoplasmic vesicle; GO:0071944 cell periphery; GO:0098796 membrane protein complex; GO:0005737 cytoplasm; GO:0031982 vesicle; GO:0044433 cytoplasmic vesicle part; GO:0032991 macromolecular complex; GO:…	GO:0038023 signaling receptor activity; GO:0046982 protein heterodimerization activity; GO:0044877 macromolecular complex binding; GO:0043167 ion binding; GO:0046983 protein dimerization activity; GO:0005515 protein binding; GO:0004888 transmembrane signaling receptor activity; GO:0004871 signal transducer activity; GO:0050839 cell adhesion molecule binding; GO:0060089 molecular transducer activi…	K05718	ITGAL, CD11a; integrin alpha L	hsa04015 Rap1 signaling pathway - Homo sapiens (human); hsa04514 Cell adhesion molecules (CAMs) - Homo sapiens (human); hsa04650 Natural killer cell mediated cytotoxicity - Homo sapiens (human); hsa04670 Leukocyte transendothelial migration - Homo sapiens (human); hsa04810 Regulation of actin cytoskeleton - Homo sapiens (human); hsa05144 Malaria - Homo sapiens (human); hsa05150 Staphylococcus aur…	IPR032695; IPR013649; IPR002035;	Integrin domain; Integrin alpha-2; von Willebrand factor, type A;
P20774	Mimecan OS=Homo sapiens OX=9606 GN=OGN PE=1 SV=1	OGN	Down	33.922	0.386	0.0105815	0.279	0.0141197	extracellular	GO:0006024 glycosaminoglycan biosynthetic process; GO:0006026 aminoglycan catabolic process; GO:0048869 cellular developmental process; GO:0048666 neuron development; GO:0044699 single-organism process; GO:0032989 cellular component morphogenesis; GO:0022008 neurogenesis; GO:0009058 biosynthetic process; GO:0042340 keratan sulfate catabolic process; GO:0044237 cellular metabolic process; GO:00442…	GO:0005615 extracellular space; GO:0044421 extracellular region part; GO:0005737 cytoplasm; GO:0031982 vesicle; GO:0044424 intracellular part; GO:0005623 cell; GO:0044422 organelle part; GO:0005775 vacuolar lumen; GO:0031974 membrane-enclosed lumen; GO:0070062 extracellular exosome; GO:0070013 intracellular organelle lumen; GO:0005622 intracellular; GO:0044464 cell part; GO:0005764 lysosome; GO:1…	GO:0008083 growth factor activity; GO:0005515 protein binding; GO:0005102 receptor binding; GO:0005488 binding;	K08126	OGN; osteoglycin (osteoinductive factor, mimecan)		IPR032675;	Leucine-rich repeat domain, L domain-like;
P21291	Cysteine and glycine-rich protein 1 OS=Homo sapiens OX=9606 GN=CSRP1 PE=1 SV=3	CSRP1	Down	20.567	0.321	0.021418	0.146	0.00047546	nucleus	GO:0044707 single-multicellular organism process; GO:0065008 regulation of biological quality; GO:0007596 blood coagulation; GO:0050878 regulation of body fluid levels; GO:0006950 response to stress; GO:0030168 platelet activation; GO:0044763 single-organism cellular process; GO:0098609 cell-cell adhesion; GO:0044699 single-organism process; GO:0050896 response to stimulus; GO:0034109 homotypic c…	GO:0043229 intracellular organelle; GO:0044421 extracellular region part; GO:0030054 cell junction; GO:0031982 vesicle; GO:0070161 anchoring junction; GO:0044424 intracellular part; GO:0005623 cell; GO:0005576 extracellular region; GO:0043226 organelle; GO:0070062 extracellular exosome; GO:0043231 intracellular membrane-bounded organelle; GO:0005634 nucleus; GO:0005925 focal adhesion; GO:0005622 …	GO:0097159 organic cyclic compound binding; GO:1901363 heterocyclic compound binding; GO:0003723 RNA binding; GO:0046914 transition metal ion binding; GO:0005488 binding; GO:0003676 nucleic acid binding; GO:0043167 ion binding; GO:0043169 cation binding; GO:0046872 metal ion binding; GO:0008270 zinc ion binding;	K09377	CSRP; cysteine and glycine-rich protein		IPR001781;	Zinc finger, LIM-type;
P21333	Filamin-A OS=Homo sapiens OX=9606 GN=FLNA PE=1 SV=4	FLNA	Down	280.74	0.233	0.00158056	0.245	0.00028307	cytoplasm	GO:0044700 single organism signaling; GO:0044085 cellular component biogenesis; GO:0010941 regulation of cell death; GO:0098910 regulation of atrial cardiac muscle cell action potential; GO:0044237 cellular metabolic process; GO:0044782 cilium organization; GO:0021932 hindbrain radial glia guided cell migration; GO:0008152 metabolic process; GO:1905031 regulation of membrane repolarization during…	GO:0030425 dendrite; GO:0016020 membrane; GO:0044421 extracellular region part; GO:0099568 cytoplasmic region; GO:0005737 cytoplasm; GO:0043025 neuronal cell body; GO:0032991 macromolecular complex; GO:0099080 supramolecular complex; GO:0005623 cell; GO:0031674 I band; GO:0044422 organelle part; GO:0043228 non-membrane-bounded organelle; GO:0070062 extracellular exosome; GO:0005925 focal adhesion…	GO:0051015 actin filament binding; GO:0048365 Rac GTPase binding; GO:0005102 receptor binding; GO:0046983 protein dimerization activity; GO:0099106 ion channel regulator activity; GO:0005515 protein binding; GO:0098772 molecular function regulator; GO:0004871 signal transducer activity; GO:0017160 Ral GTPase binding; GO:0097159 organic cyclic compound binding; GO:1901363 heterocyclic compound bin…	K04437	FLNA; filamin	hsa04010 MAPK signaling pathway - Homo sapiens (human); hsa04510 Focal adhesion - Homo sapiens (human); hsa05132 Salmonella infection - Homo sapiens (human); hsa05205 Proteoglycans in cancer - Homo sapiens (human);	IPR013783; IPR014756; IPR001715;	Immunoglobulin-like fold; Immunoglobulin E-set; Calponin homology domain;
P21399	Cytoplasmic aconitate hydratase OS=Homo sapiens OX=9606 GN=ACO1 PE=1 SV=3	ACO1	Down	98.398	0.529	0.033881	0.529	0.0162373	cytoplasm	GO:0065008 regulation of biological quality; GO:0007586 digestion; GO:0010608 posttranscriptional regulation of gene expression; GO:0050892 intestinal absorption; GO:0044699 single-organism process; GO:0044237 cellular metabolic process; GO:0051234 establishment of localization; GO:0008152 metabolic process; GO:0006091 generation of precursor metabolites and energy; GO:0055065 metal ion homeostas…	GO:0043229 intracellular organelle; GO:0044421 extracellular region part; GO:0005783 endoplasmic reticulum; GO:0031982 vesicle; GO:0005737 cytoplasm; GO:0012505 endomembrane system; GO:0044424 intracellular part; GO:0005829 cytosol; GO:0005623 cell; GO:0005576 extracellular region; GO:0005739 mitochondrion; GO:0043231 intracellular membrane-bounded organelle; GO:0043226 organelle; GO:0070062 extr…	GO:0003723 RNA binding; GO:0043167 ion binding; GO:0003994 aconitate hydratase activity; GO:0016829 lyase activity; GO:0005515 protein binding; GO:0016836 hydro-lyase activity; GO:0051539 4 iron, 4 sulfur cluster binding; GO:0016835 carbon-oxygen lyase activity; GO:1901363 heterocyclic compound binding; GO:0097159 organic cyclic compound binding; GO:0003729 mRNA binding; GO:0003824 catalytic acti…	K01681	ACO, acnA; aconitate hydratase [EC:4.2.1.3]	hsa00020 Citrate cycle (TCA cycle) - Homo sapiens (human); hsa00630 Glyoxylate and dicarboxylate metabolism - Homo sapiens (human); hsa01100 Metabolic pathways - Homo sapiens (human); hsa01200 Carbon metabolism - Homo sapiens (human); hsa01210 2-Oxocarboxylic acid metabolism - Homo sapiens (human); hsa01230 Biosynthesis of amino acids - Homo sapiens (human);	IPR001030; IPR000573; IPR015928; IPR015932; IPR015931;	Aconitase/3-isopropylmalate dehydratase large subunit, alpha/beta/alpha domain; Aconitase A/isopropylmalate dehydratase small subunit, swivel domain; Aconitase/3-isopropylmalate dehydratase, swivel; Aconitase/3-isopropylmalate dehydratase large subunit, alpha/beta/alpha, subdomain 2; Aconitase/3-isopropylmalate dehydratase large subunit, alpha/beta/alpha, subdomain 1/3;
P21589	5'-nucleotidase OS=Homo sapiens OX=9606 GN=NT5E PE=1 SV=1	NT5E	Down	63.367	0.473	0.0145958	0.593	0.028215	peroxisome	GO:0042278 purine nucleoside metabolic process; GO:0046135 pyrimidine nucleoside catabolic process; GO:0009116 nucleoside metabolic process; GO:0019362 pyridine nucleotide metabolic process; GO:0009167 purine ribonucleoside monophosphate metabolic process; GO:0009117 nucleotide metabolic process; GO:0006196 AMP catabolic process; GO:0044699 single-organism process; GO:0009163 nucleoside biosynthe…	GO:0016020 membrane; GO:0044421 extracellular region part; GO:0071944 cell periphery; GO:0031982 vesicle; GO:0005737 cytoplasm; GO:0031225 anchored component of membrane; GO:0031224 intrinsic component of membrane; GO:0044424 intracellular part; GO:0005623 cell; GO:0005829 cytosol; GO:0005576 extracellular region; GO:0005886 plasma membrane; GO:0043226 organelle; GO:0070062 extracellular exosome;…	GO:1901265 nucleoside phosphate binding; GO:0016791 phosphatase activity; GO:0008252 nucleotidase activity; GO:0043167 ion binding; GO:0016787 hydrolase activity; GO:0000166 nucleotide binding; GO:1901363 heterocyclic compound binding; GO:0097159 organic cyclic compound binding; GO:0008253 5'-nucleotidase activity; GO:0003824 catalytic activity; GO:0042578 phosphoric ester hydrolase activity; GO:…	K19970	NT5E, CD73; 5'-nucleotidase [EC:3.1.3.5]	hsa00230 Purine metabolism - Homo sapiens (human); hsa00240 Pyrimidine metabolism - Homo sapiens (human); hsa00760 Nicotinate and nicotinamide metabolism - Homo sapiens (human); hsa01100 Metabolic pathways - Homo sapiens (human);	IPR029052; IPR004843; IPR008334;	Metallo-dependent phosphatase-like; Calcineurin-like phosphoesterase domain, ApaH type; 5'-Nucleotidase, C-terminal;
P21695	Glycerol-3-phosphate dehydrogenase [NAD(+)], cytoplasmic OS=Homo sapiens OX=9606 GN=GPD1 PE=1 SV=4	GPD1	Down	37.567	0.109	0.0139815	0.029	0.0023974	cytoplasm	GO:0019362 pyridine nucleotide metabolic process; GO:0046683 response to organophosphorus; GO:0044255 cellular lipid metabolic process; GO:0051194 positive regulation of cofactor metabolic process; GO:0071345 cellular response to cytokine stimulus; GO:0044237 cellular metabolic process; GO:0019432 triglyceride biosynthetic process; GO:0008610 lipid biosynthetic process; GO:0006006 glucose metabol…	GO:0043229 intracellular organelle; GO:0044421 extracellular region part; GO:0031982 vesicle; GO:0005737 cytoplasm; GO:0032991 macromolecular complex; GO:0044424 intracellular part; GO:0005623 cell; GO:0005829 cytosol; GO:0005576 extracellular region; GO:0005739 mitochondrion; GO:0043231 intracellular membrane-bounded organelle; GO:0043226 organelle; GO:0070062 extracellular exosome; GO:1902494 c…	GO:1901265 nucleoside phosphate binding; GO:0046983 protein dimerization activity; GO:0005515 protein binding; GO:0000166 nucleotide binding; GO:0048037 cofactor binding; GO:0004368 glycerol-3-phosphate dehydrogenase activity; GO:0016491 oxidoreductase activity; GO:0016614 oxidoreductase activity, acting on CH-OH group of donors; GO:1901363 heterocyclic compound binding; GO:0097159 organic cyclic…	K00006	GPD1; glycerol-3-phosphate dehydrogenase (NAD+) [EC:1.1.1.8]	hsa00564 Glycerophospholipid metabolism - Homo sapiens (human);	IPR013328; IPR008927; IPR016040; IPR011128; IPR006109;	6-phosphogluconate dehydrogenase, domain 2; 6-phosphogluconate dehydrogenase C-terminal domain-like; NAD(P)-binding domain; Glycerol-3-phosphate dehydrogenase, NAD-dependent, N-terminal; Glycerol-3-phosphate dehydrogenase, NAD-dependent, C-terminal;
P22105	Tenascin-X OS=Homo sapiens OX=9606 GN=TNXB PE=1 SV=5	TNXB	Down	458.38	0.288	0.0064354	0.368	0.0172031	extracellular	GO:0044085 cellular component biogenesis; GO:0044707 single-multicellular organism process; GO:0016043 cellular component organization; GO:0071822 protein complex subunit organization; GO:0030199 collagen fibril organization; GO:0048251 elastic fiber assembly; GO:0044236 multicellular organism metabolic process; GO:0044763 single-organism cellular process; GO:0044699 single-organism process; GO:0…	GO:0031012 extracellular matrix; GO:0070062 extracellular exosome; GO:0043226 organelle; GO:0005615 extracellular space; GO:0044421 extracellular region part; GO:0005622 intracellular; GO:0044464 cell part; GO:0031982 vesicle; GO:1903561 extracellular vesicle; GO:0005578 proteinaceous extracellular matrix; GO:0005623 cell; GO:0043227 membrane-bounded organelle; GO:0005576 extracellular region; GO…	GO:0050839 cell adhesion molecule binding; GO:0097367 carbohydrate derivative binding; GO:0005102 receptor binding; GO:0005488 binding; GO:0043167 ion binding; GO:0044877 macromolecular complex binding; GO:0043168 anion binding; GO:0005515 protein binding; GO:0005178 integrin binding; GO:0008201 heparin binding; GO:0005539 glycosaminoglycan binding; GO:1901681 sulfur compound binding; GO:0032403 …	K06252	TN; tenascin	hsa04151 PI3K-Akt signaling pathway - Homo sapiens (human); hsa04510 Focal adhesion - Homo sapiens (human); hsa04512 ECM-receptor interaction - Homo sapiens (human); hsa05165 Human papillomavirus infection - Homo sapiens (human); hsa05206 MicroRNAs in cancer - Homo sapiens (human);	IPR002181; IPR013111; IPR013783; IPR000742; IPR003961; IPR014716; IPR014715;	Fibrinogen, alpha/beta/gamma chain, C-terminal globular domain; EGF-like domain, extracellular; Immunoglobulin-like fold; EGF-like domain; Fibronectin type III; Fibrinogen, alpha/beta/gamma chain, C-terminal globular, subdomain 1; Fibrinogen, alpha/beta/gamma chain, C-terminal globular, subdomain 2;
P22223	Cadherin-3 OS=Homo sapiens OX=9606 GN=CDH3 PE=1 SV=2	CDH3	Up	91.417	11.89	0.0136637	8.829	0.039362	endoplasmic reticulum	GO:0044700 single organism signaling; GO:0065008 regulation of biological quality; GO:0010837 regulation of keratinocyte proliferation; GO:0060901 regulation of hair cycle by canonical Wnt signaling pathway; GO:0007601 visual perception; GO:0031424 keratinization; GO:0007166 cell surface receptor signaling pathway; GO:0032912 negative regulation of transforming growth factor beta2 production; GO:…	GO:0016020 membrane; GO:0071944 cell periphery; GO:0030054 cell junction; GO:0005737 cytoplasm; GO:0070161 anchoring junction; GO:0031224 intrinsic component of membrane; GO:0044424 intracellular part; GO:0005913 cell-cell adherens junction; GO:0005623 cell; GO:0005911 cell-cell junction; GO:0016021 integral component of membrane; GO:0005886 plasma membrane; GO:0005622 intracellular; GO:0044464 c…	GO:0046872 metal ion binding; GO:0043169 cation binding; GO:0005509 calcium ion binding; GO:0005488 binding; GO:0043167 ion binding;	K06796	CDH3; cadherin 3, type 1, P-cadherin	hsa04514 Cell adhesion molecules (CAMs) - Homo sapiens (human);	IPR015919; IPR027397; IPR000233; IPR014868; IPR002126;	Cadherin-like; Catenin binding domain; Cadherin, cytoplasmic domain; Cadherin prodomain; Cadherin;
P22352	Glutathione peroxidase 3 OS=Homo sapiens OX=9606 GN=GPX3 PE=1 SV=2	GPX3	Down	25.552	0.425	0.0030414	0.401	0.0130805	extracellular	GO:0044085 cellular component biogenesis; GO:0016043 cellular component organization; GO:0033194 response to hydroperoxide; GO:0051260 protein homooligomerization; GO:1901700 response to oxygen-containing compound; GO:0044699 single-organism process; GO:0050896 response to stimulus; GO:0044237 cellular metabolic process; GO:0051259 protein oligomerization; GO:0008152 metabolic process; GO:0051289…	GO:0070062 extracellular exosome; GO:0043226 organelle; GO:0005615 extracellular space; GO:0044421 extracellular region part; GO:0031982 vesicle; GO:1903561 extracellular vesicle; GO:0043227 membrane-bounded organelle; GO:0005576 extracellular region; GO:0043230 extracellular organelle;	GO:0004602 glutathione peroxidase activity; GO:0003824 catalytic activity; GO:0005488 binding; GO:0016209 antioxidant activity; GO:0005515 protein binding; GO:0004601 peroxidase activity; GO:0008430 selenium binding; GO:0008134 transcription factor binding; GO:0016684 oxidoreductase activity, acting on peroxide as acceptor; GO:0016491 oxidoreductase activity;	K00432	gpx; glutathione peroxidase [EC:1.11.1.9]	hsa00480 Glutathione metabolism - Homo sapiens (human); hsa00590 Arachidonic acid metabolism - Homo sapiens (human); hsa01100 Metabolic pathways - Homo sapiens (human); hsa04918 Thyroid hormone synthesis - Homo sapiens (human);	IPR012336;	Thioredoxin-like fold;
P22626	Heterogeneous nuclear ribonucleoproteins A2/B1 OS=Homo sapiens OX=9606 GN=HNRNPA2B1 PE=1 SV=2	HNRNPA2B1	Up	37.429	1.906	0.003821	1.668	0.0141151	nucleus	GO:0050658 RNA transport; GO:0065008 regulation of biological quality; GO:0051973 positive regulation of telomerase activity; GO:0010608 posttranscriptional regulation of gene expression; GO:0009891 positive regulation of biosynthetic process; GO:0050686 negative regulation of mRNA processing; GO:0051169 nuclear transport; GO:0032204 regulation of telomere maintenance; GO:0044237 cellular metabol…	GO:0016020 membrane; GO:0044421 extracellular region part; GO:0000781 chromosome, telomeric region; GO:0031982 vesicle; GO:0005737 cytoplasm; GO:0032991 macromolecular complex; GO:0044424 intracellular part; GO:0016604 nuclear body; GO:0005623 cell; GO:0015030 Cajal body; GO:0044422 organelle part; GO:0044427 chromosomal part; GO:0043228 non-membrane-bounded organelle; GO:0070062 extracellular ex…	GO:0003677 DNA binding; GO:0003723 RNA binding; GO:1901265 nucleoside phosphate binding; GO:0097157 pre-mRNA intronic binding; GO:0003730 mRNA 3'-UTR binding; GO:0098847 sequence-specific single stranded DNA binding; GO:0042162 telomeric DNA binding; GO:0003697 single-stranded DNA binding; GO:0005515 protein binding; GO:0000166 nucleotide binding; GO:0043565 sequence-specific DNA binding; GO:0043…	K13158	HNRNPA2B1; heterogeneous nuclear ribonucleoprotein A2/B1		IPR000504; IPR012677;	RNA recognition motif domain; Nucleotide-binding alpha-beta plait domain;
P22694	cAMP-dependent protein kinase catalytic subunit beta OS=Homo sapiens OX=9606 GN=PRKACB PE=1 SV=2	PRKACB	Down	40.622	0.35	0.0005648	0.518	0.024418	cytoplasm,mitochondria	GO:0044700 single organism signaling; GO:0007596 blood coagulation; GO:0065008 regulation of biological quality; GO:0032270 positive regulation of cellular protein metabolic process; GO:0002220 innate immune response activating cell surface receptor signaling pathway; GO:0007166 cell surface receptor signaling pathway; GO:0035148 tube formation; GO:0043009 chordate embryonic development; GO:00313…	GO:0016020 membrane; GO:0044421 extracellular region part; GO:0071944 cell periphery; GO:0031982 vesicle; GO:0005737 cytoplasm; GO:0032991 macromolecular complex; GO:0044424 intracellular part; GO:0005623 cell; GO:0044422 organelle part; GO:0043228 non-membrane-bounded organelle; GO:0005856 cytoskeleton; GO:0031974 membrane-enclosed lumen; GO:0070062 extracellular exosome; GO:0005815 microtubule …	GO:1901265 nucleoside phosphate binding; GO:0016773 phosphotransferase activity, alcohol group as acceptor; GO:0031625 ubiquitin protein ligase binding; GO:0005515 protein binding; GO:0004672 protein kinase activity; GO:1901363 heterocyclic compound binding; GO:0097159 organic cyclic compound binding; GO:0016301 kinase activity; GO:0032553 ribonucleotide binding; GO:0003824 catalytic activity; GO…	K04345	PKA; protein kinase A [EC:2.7.11.11]	hsa01522 Endocrine resistance - Homo sapiens (human); hsa04010 MAPK signaling pathway - Homo sapiens (human); hsa04014 Ras signaling pathway - Homo sapiens (human); hsa04020 Calcium signaling pathway - Homo sapiens (human); hsa04024 cAMP signaling pathway - Homo sapiens (human); hsa04062 Chemokine signaling pathway - Homo sapiens (human); hsa04114 Oocyte meiosis - Homo sapiens (human); hsa04140 A…	IPR000719; IPR000961; IPR011009;	Protein kinase domain; AGC-kinase, C-terminal; Protein kinase-like domain;
P23141	Liver carboxylesterase 1 OS=Homo sapiens OX=9606 GN=CES1 PE=1 SV=2	CES1	Down	62.52	0.14	0.00122238	0.255	0.0080607	extracellular	GO:0015850 organic hydroxy compound transport; GO:0006066 alcohol metabolic process; GO:0030301 cholesterol transport; GO:0048869 cellular developmental process; GO:0044699 single-organism process; GO:0044255 cellular lipid metabolic process; GO:0009058 biosynthetic process; GO:0044237 cellular metabolic process; GO:0090119 vesicle-mediated cholesterol transport; GO:0008610 lipid biosynthetic pro…	GO:0005788 endoplasmic reticulum lumen; GO:0043229 intracellular organelle; GO:0005783 endoplasmic reticulum; GO:0005737 cytoplasm; GO:0044446 intracellular organelle part; GO:0012505 endomembrane system; GO:0044424 intracellular part; GO:0005829 cytosol; GO:0005623 cell; GO:0044422 organelle part; GO:0043226 organelle; GO:0043231 intracellular membrane-bounded organelle; GO:0031974 membrane-encl…	GO:0047374 methylumbelliferyl-acetate deacetylase activity; GO:0016787 hydrolase activity; GO:0019213 deacetylase activity; GO:0052689 carboxylic ester hydrolase activity; GO:0016298 lipase activity; GO:0003824 catalytic activity; GO:0004771 sterol esterase activity; GO:0016788 hydrolase activity, acting on ester bonds;	K01044	CES1; carboxylesterase 1 [EC:3.1.1.1]	hsa00983 Drug metabolism - other enzymes - Homo sapiens (human);	IPR029058; IPR002018;	Alpha/Beta hydrolase fold; Carboxylesterase, type B;
P23193	Transcription elongation factor A protein 1 OS=Homo sapiens OX=9606 GN=TCEA1 PE=1 SV=2	TCEA1	Up	33.969	2.747	2.4792e-06	1.988	0.0020045	nucleus	GO:0050794 regulation of cellular process; GO:0033554 cellular response to stress; GO:0006283 transcription-coupled nucleotide-excision repair; GO:0006725 cellular aromatic compound metabolic process; GO:0097659 nucleic acid-templated transcription; GO:0006259 DNA metabolic process; GO:0060255 regulation of macromolecule metabolic process; GO:0006289 nucleotide-excision repair; GO:0019219 regulat…	GO:0061695 transferase complex, transferring phosphorus-containing groups; GO:0032991 macromolecular complex; GO:0044424 intracellular part; GO:0005623 cell; GO:0044422 organelle part; GO:0043228 non-membrane-bounded organelle; GO:0031974 membrane-enclosed lumen; GO:1902494 catalytic complex; GO:0005654 nucleoplasm; GO:0070013 intracellular organelle lumen; GO:0044464 cell part; GO:0005622 intrac…	GO:0097159 organic cyclic compound binding; GO:1901363 heterocyclic compound binding; GO:0003677 DNA binding; GO:0046914 transition metal ion binding; GO:0005488 binding; GO:0043167 ion binding; GO:0003676 nucleic acid binding; GO:0043169 cation binding; GO:0046872 metal ion binding; GO:0005515 protein binding; GO:0008270 zinc ion binding;	K03145	TFIIS; transcription elongation factor S-II		IPR003617; IPR017923; IPR001222; IPR003618;	Transcription elongation factor, TFIIS/CRSP70, N-terminal, sub-type; Transcription factor IIS, N-terminal; Zinc finger, TFIIS-type; Transcription elongation factor S-II, central domain;
P23246	Splicing factor, proline- and glutamine-rich OS=Homo sapiens OX=9606 GN=SFPQ PE=1 SV=2	SFPQ	Up	76.149	2.483	0.0058402	1.849	0.038442	nucleus	GO:0010941 regulation of cell death; GO:0097659 nucleic acid-templated transcription; GO:0009891 positive regulation of biosynthetic process; GO:0010564 regulation of cell cycle process; GO:0044237 cellular metabolic process; GO:0008152 metabolic process; GO:0019538 protein metabolic process; GO:0043170 macromolecule metabolic process; GO:0010558 negative regulation of macromolecule biosynthetic …	GO:0044421 extracellular region part; GO:0005737 cytoplasm; GO:0032991 macromolecular complex; GO:0044424 intracellular part; GO:0016604 nuclear body; GO:0005623 cell; GO:0044422 organelle part; GO:0044427 chromosomal part; GO:0043228 non-membrane-bounded organelle; GO:0031974 membrane-enclosed lumen; GO:0005654 nucleoplasm; GO:0070013 intracellular organelle lumen; GO:0016607 nuclear speck; GO:0…	GO:0003723 RNA binding; GO:0003677 DNA binding; GO:1901265 nucleoside phosphate binding; GO:0001158 enhancer sequence-specific DNA binding; GO:0000976 transcription regulatory region sequence-specific DNA binding; GO:0003690 double-stranded DNA binding; GO:0046983 protein dimerization activity; GO:1990837 sequence-specific double-stranded DNA binding; GO:0001012 RNA polymerase II regulatory regio…	K13219	SFPQ, PSF; splicing factor, proline- and glutamine-rich		IPR012975; IPR000504; IPR012677;	NOPS; RNA recognition motif domain; Nucleotide-binding alpha-beta plait domain;
P23634	Plasma membrane calcium-transporting ATPase 4 OS=Homo sapiens OX=9606 GN=ATP2B4 PE=1 SV=2	ATP2B4	Down	137.92	0.254	0.00067969	0.459	0.0160019	plasma membrane	GO:0021766 hippocampus development; GO:0022414 reproductive process; GO:0010612 regulation of cardiac muscle adaptation; GO:0003407 neural retina development; GO:0010564 regulation of cell cycle process; GO:1901204 regulation of adrenergic receptor signaling pathway involved in heart process; GO:0071900 regulation of protein serine/threonine kinase activity; GO:0014743 regulation of muscle hypert…	GO:0016323 basolateral plasma membrane; GO:0016020 membrane; GO:0098857 membrane microdomain; GO:0071944 cell periphery; GO:0030016 myofibril; GO:0005737 cytoplasm; GO:0032991 macromolecular complex; GO:0031224 intrinsic component of membrane; GO:0036126 sperm flagellum; GO:0097729 9+2 motile cilium; GO:0044424 intracellular part; GO:0099512 supramolecular fiber; GO:0005887 integral component of …	GO:0042625 ATPase coupled ion transmembrane transporter activity; GO:0019903 protein phosphatase binding; GO:0050998 nitric-oxide synthase binding; GO:0022891 substrate-specific transmembrane transporter activity; GO:0097159 organic cyclic compound binding; GO:0019829 cation-transporting ATPase activity; GO:0032553 ribonucleotide binding; GO:0003824 catalytic activity; GO:0043492 ATPase activity,…	K05850	ATP2B; Ca2+ transporting ATPase, plasma membrane [EC:3.6.3.8]	hsa04020 Calcium signaling pathway - Homo sapiens (human); hsa04022 cGMP-PKG signaling pathway - Homo sapiens (human); hsa04024 cAMP signaling pathway - Homo sapiens (human); hsa04261 Adrenergic signaling in cardiomyocytes - Homo sapiens (human); hsa04925 Aldosterone synthesis and secretion - Homo sapiens (human); hsa04961 Endocrine and other factor-regulated calcium reabsorption - Homo sapiens (…	IPR023298; IPR004014; IPR022141; IPR023299; IPR008250; IPR023214; IPR006068;	P-type ATPase, transmembrane domain; Cation-transporting P-type ATPase, N-terminal; Plasma membrane calcium transporting P-type ATPase, C-terminal; P-type ATPase, cytoplasmic domain N; P-type ATPase, A domain; HAD-like domain; Cation-transporting P-type ATPase, C-terminal;
P24844	Myosin regulatory light polypeptide 9 OS=Homo sapiens OX=9606 GN=MYL9 PE=1 SV=4	MYL9	Down	19.827	0.28	0.0050159	0.288	0.00089554	mitochondria	GO:0044707 single-multicellular organism process; GO:0065008 regulation of biological quality; GO:0007596 blood coagulation; GO:0003012 muscle system process; GO:0044699 single-organism process; GO:0050896 response to stimulus; GO:0034109 homotypic cell-cell adhesion; GO:0007599 hemostasis; GO:0051239 regulation of multicellular organismal process; GO:0009611 response to wounding; GO:0022610 biol…	GO:0030016 myofibril; GO:0005737 cytoplasm; GO:0032991 macromolecular complex; GO:0099512 supramolecular fiber; GO:0044424 intracellular part; GO:0030018 Z disc; GO:0099080 supramolecular complex; GO:0005623 cell; GO:0031674 I band; GO:0032432 actin filament bundle; GO:0044422 organelle part; GO:0043228 non-membrane-bounded organelle; GO:0005856 cytoskeleton; GO:0044464 cell part; GO:0005622 intr…	GO:0008092 cytoskeletal protein binding; GO:0032036 myosin heavy chain binding; GO:0005488 binding; GO:0043167 ion binding; GO:0043169 cation binding; GO:0046872 metal ion binding; GO:0005515 protein binding; GO:0005509 calcium ion binding; GO:0017022 myosin binding; GO:0008307 structural constituent of muscle; GO:0005198 structural molecule activity;	K12755	MYL9; myosin regulatory light chain 9	hsa04022 cGMP-PKG signaling pathway - Homo sapiens (human); hsa04024 cAMP signaling pathway - Homo sapiens (human); hsa04270 Vascular smooth muscle contraction - Homo sapiens (human); hsa04360 Axon guidance - Homo sapiens (human); hsa04510 Focal adhesion - Homo sapiens (human); hsa04530 Tight junction - Homo sapiens (human); hsa04670 Leukocyte transendothelial migration - Homo sapiens (human); hs…	IPR002048; IPR011992;	EF-hand domain; EF-hand domain pair;
P25205	DNA replication licensing factor MCM3 OS=Homo sapiens OX=9606 GN=MCM3 PE=1 SV=3	MCM3	Up	90.98	9.202	0.00078043	5.481	0.0125589	nucleus	GO:0016043 cellular component organization; GO:0006260 DNA replication; GO:0006725 cellular aromatic compound metabolic process; GO:0006259 DNA metabolic process; GO:0032392 DNA geometric change; GO:0044699 single-organism process; GO:0009058 biosynthetic process; GO:1903047 mitotic cell cycle process; GO:0044237 cellular metabolic process; GO:0071704 organic substance metabolic process; GO:00081…	GO:0016020 membrane; GO:0000784 nuclear chromosome, telomeric region; GO:0000781 chromosome, telomeric region; GO:0061695 transferase complex, transferring phosphorus-containing groups; GO:0043601 nuclear replisome; GO:0005737 cytoplasm; GO:0032991 macromolecular complex; GO:0044424 intracellular part; GO:0042555 MCM complex; GO:0005623 cell; GO:0044422 organelle part; GO:0044427 chromosomal part…	GO:0003677 DNA binding; GO:0005524 ATP binding; GO:1901265 nucleoside phosphate binding; GO:0004386 helicase activity; GO:0001882 nucleoside binding; GO:0043167 ion binding; GO:0016817 hydrolase activity, acting on acid anhydrides; GO:0005515 protein binding; GO:0016787 hydrolase activity; GO:0000166 nucleotide binding; GO:0017111 nucleoside-triphosphatase activity; GO:1901363 heterocyclic compou…	K02541	MCM3; DNA replication licensing factor MCM3 [EC:3.6.4.12]	hsa03030 DNA replication - Homo sapiens (human); hsa04110 Cell cycle - Homo sapiens (human);	IPR012340; IPR003593; IPR001208; IPR033762; IPR027417; IPR027925;	Nucleic acid-binding, OB-fold; AAA+ ATPase domain; MCM domain; MCM OB domain; P-loop containing nucleoside triphosphate hydrolase; MCM N-terminal domain;
P25398	40S ribosomal protein S12 OS=Homo sapiens OX=9606 GN=RPS12 PE=1 SV=3	RPS12	Up	14.515	2.285	0.0100002	1.543	0.0130182	cytoplasm	GO:0044085 cellular component biogenesis; GO:0022613 ribonucleoprotein complex biogenesis; GO:0072594 establishment of protein localization to organelle; GO:0006518 peptide metabolic process; GO:0009058 biosynthetic process; GO:0044764 multi-organism cellular process; GO:0044237 cellular metabolic process; GO:0015031 protein transport; GO:0051234 establishment of localization; GO:0006605 protein …	GO:0016020 membrane; GO:0015935 small ribosomal subunit; GO:0005737 cytoplasm; GO:0032991 macromolecular complex; GO:0044424 intracellular part; GO:0005623 cell; GO:0044422 organelle part; GO:0043228 non-membrane-bounded organelle; GO:0031974 membrane-enclosed lumen; GO:0005654 nucleoplasm; GO:0070013 intracellular organelle lumen; GO:0044391 ribosomal subunit; GO:0005622 intracellular; GO:004446…	GO:0097159 organic cyclic compound binding; GO:1901363 heterocyclic compound binding; GO:0003723 RNA binding; GO:0005488 binding; GO:0003676 nucleic acid binding; GO:0005198 structural molecule activity; GO:0003735 structural constituent of ribosome;	K02951	RP-S12e, RPS12; small subunit ribosomal protein S12e	hsa03010 Ribosome - Homo sapiens (human);	IPR029064; IPR004038;	50S ribosomal protein L30e-like; Ribosomal protein L7Ae/L30e/S12e/Gadd45;
P25789	Proteasome subunit alpha type-4 OS=Homo sapiens OX=9606 GN=PSMA4 PE=1 SV=1	PSMA4	Up	29.483	1.553	0.00037539	1.526	0.00111788	mitochondria	GO:0044700 single organism signaling; GO:0065008 regulation of biological quality; GO:0032270 positive regulation of cellular protein metabolic process; GO:0002220 innate immune response activating cell surface receptor signaling pathway; GO:0007166 cell surface receptor signaling pathway; GO:0010608 posttranscriptional regulation of gene expression; GO:0051443 positive regulation of ubiquitin-pr…	GO:0044421 extracellular region part; GO:0031982 vesicle; GO:0000932 P-body; GO:0005737 cytoplasm; GO:0032991 macromolecular complex; GO:0044424 intracellular part; GO:0005623 cell; GO:0044422 organelle part; GO:0036464 cytoplasmic ribonucleoprotein granule; GO:1905369 endopeptidase complex; GO:0043228 non-membrane-bounded organelle; GO:0031974 membrane-enclosed lumen; GO:0070062 extracellular ex…	GO:0004175 endopeptidase activity; GO:0004298 threonine-type endopeptidase activity; GO:0008233 peptidase activity; GO:0070003 threonine-type peptidase activity; GO:0003824 catalytic activity; GO:0005488 binding; GO:0070011 peptidase activity, acting on L-amino acid peptides; GO:0016787 hydrolase activity; GO:0005515 protein binding;	K02728	PSMA4; 20S proteasome subunit alpha 3 [EC:3.4.25.1]	hsa03050 Proteasome - Homo sapiens (human);	IPR029055; IPR000426;	Nucleophile aminohydrolases, N-terminal; Proteasome alpha-subunit, N-terminal domain;
P26373	60S ribosomal protein L13 OS=Homo sapiens OX=9606 GN=RPL13 PE=1 SV=4	RPL13	Up	24.261	2.995	0.029144	9.181	0.0099613	cytoplasm	GO:0044085 cellular component biogenesis; GO:0022613 ribonucleoprotein complex biogenesis; GO:0072594 establishment of protein localization to organelle; GO:0006518 peptide metabolic process; GO:0009058 biosynthetic process; GO:0044764 multi-organism cellular process; GO:0044237 cellular metabolic process; GO:0015031 protein transport; GO:0051234 establishment of localization; GO:0006605 protein …	GO:0005840 ribosome; GO:0043229 intracellular organelle; GO:0016020 membrane; GO:0043232 intracellular non-membrane-bounded organelle; GO:0022625 cytosolic large ribosomal subunit; GO:0044446 intracellular organelle part; GO:0005737 cytoplasm; GO:0032991 macromolecular complex; GO:0044424 intracellular part; GO:0005829 cytosol; GO:0005623 cell; GO:0044422 organelle part; GO:0043228 non-membrane-b…	GO:0097159 organic cyclic compound binding; GO:1901363 heterocyclic compound binding; GO:0003723 RNA binding; GO:0005488 binding; GO:0003676 nucleic acid binding; GO:0005515 protein binding; GO:0005198 structural molecule activity; GO:0003735 structural constituent of ribosome;	K02873	RP-L13e, RPL13; large subunit ribosomal protein L13e	hsa03010 Ribosome - Homo sapiens (human);
P26583	High mobility group protein B2 OS=Homo sapiens OX=9606 GN=HMGB2 PE=1 SV=2	HMGB2	Up	24.033	3.926	0.00177801	2.769	0.0056632	nucleus	GO:0044085 cellular component biogenesis; GO:0010941 regulation of cell death; GO:0006266 DNA ligation; GO:0022414 reproductive process; GO:0098542 defense response to other organism; GO:0009891 positive regulation of biosynthetic process; GO:0031347 regulation of defense response; GO:0044237 cellular metabolic process; GO:0009607 response to biotic stimulus; GO:0008152 metabolic process; GO:0007…	GO:0005615 extracellular space; GO:0044421 extracellular region part; GO:0005737 cytoplasm; GO:0032991 macromolecular complex; GO:0044424 intracellular part; GO:0005623 cell; GO:0044422 organelle part; GO:0044427 chromosomal part; GO:0043228 non-membrane-bounded organelle; GO:0031974 membrane-enclosed lumen; GO:0000793 condensed chromosome; GO:0005654 nucleoplasm; GO:0070013 intracellular organel…	GO:0001158 enhancer sequence-specific DNA binding; GO:0005102 receptor binding; GO:0003690 double-stranded DNA binding; GO:0003697 single-stranded DNA binding; GO:0005515 protein binding; GO:0035326 enhancer binding; GO:0000217 DNA secondary structure binding; GO:0003700 transcription factor activity, sequence-specific DNA binding; GO:1901363 heterocyclic compound binding; GO:0097159 organic cycl…	K11295	HMGB2; high mobility group protein B2		IPR009071;	High mobility group box domain;
P27144	Adenylate kinase 4, mitochondrial OS=Homo sapiens OX=9606 GN=AK4 PE=1 SV=1	AK4	Down	25.268	0.32	0.011079	0.28	0.03252	mitochondria	GO:0009116 nucleoside metabolic process; GO:0042278 purine nucleoside metabolic process; GO:0048732 gland development; GO:0006165 nucleoside diphosphate phosphorylation; GO:0009167 purine ribonucleoside monophosphate metabolic process; GO:0007420 brain development; GO:0009117 nucleotide metabolic process; GO:0044699 single-organism process; GO:0009058 biosynthetic process; GO:0046939 nucleotide p…	GO:0005759 mitochondrial matrix; GO:0043229 intracellular organelle; GO:0044421 extracellular region part; GO:0044429 mitochondrial part; GO:0031982 vesicle; GO:0005737 cytoplasm; GO:0044446 intracellular organelle part; GO:0044424 intracellular part; GO:0005623 cell; GO:0005576 extracellular region; GO:0005739 mitochondrion; GO:0044422 organelle part; GO:0070062 extracellular exosome; GO:0031974…	GO:1901265 nucleoside phosphate binding; GO:0004017 adenylate kinase activity; GO:0019205 nucleobase-containing compound kinase activity; GO:0019201 nucleotide kinase activity; GO:0016776 phosphotransferase activity, phosphate group as acceptor; GO:0097159 organic cyclic compound binding; GO:1901363 heterocyclic compound binding; GO:0050145 nucleoside phosphate kinase activity; GO:0016301 kinase …	K00939	adk, AK; adenylate kinase [EC:2.7.4.3]	hsa00230 Purine metabolism - Homo sapiens (human); hsa00730 Thiamine metabolism - Homo sapiens (human); hsa01100 Metabolic pathways - Homo sapiens (human);	IPR007862; IPR027417;	Adenylate kinase, active site lid domain; P-loop containing nucleoside triphosphate hydrolase;
P27338	Amine oxidase [flavin-containing] B OS=Homo sapiens OX=9606 GN=MAOB PE=1 SV=3	MAOB	Down	58.762	0.109	1.60516e-05	0.165	0.0014226	cytoplasm	GO:0001505 regulation of neurotransmitter levels; GO:0065008 regulation of biological quality; GO:0007420 brain development; GO:0042053 regulation of dopamine metabolic process; GO:0051046 regulation of secretion; GO:0044699 single-organism process; GO:0009058 biosynthetic process; GO:0045915 positive regulation of catecholamine metabolic process; GO:0044237 cellular metabolic process; GO:0009607…	GO:0016020 membrane; GO:0044421 extracellular region part; GO:0019867 outer membrane; GO:0031090 organelle membrane; GO:0031982 vesicle; GO:0005737 cytoplasm; GO:0031224 intrinsic component of membrane; GO:0044424 intracellular part; GO:0005623 cell; GO:0044422 organelle part; GO:0070062 extracellular exosome; GO:0005740 mitochondrial envelope; GO:0044425 membrane part; GO:0005622 intracellular; …	GO:1901265 nucleoside phosphate binding; GO:0050660 flavin adenine dinucleotide binding; GO:0046983 protein dimerization activity; GO:0043167 ion binding; GO:0005515 protein binding; GO:0000166 nucleotide binding; GO:0048037 cofactor binding; GO:0016491 oxidoreductase activity; GO:1901363 heterocyclic compound binding; GO:0097159 organic cyclic compound binding; GO:0009055 electron carrier activi…	K00274	MAO, aofH; monoamine oxidase [EC:1.4.3.4]	hsa00260 Glycine, serine and threonine metabolism - Homo sapiens (human); hsa00330 Arginine and proline metabolism - Homo sapiens (human); hsa00340 Histidine metabolism - Homo sapiens (human); hsa00350 Tyrosine metabolism - Homo sapiens (human); hsa00360 Phenylalanine metabolism - Homo sapiens (human); hsa00380 Tryptophan metabolism - Homo sapiens (human); hsa00982 Drug metabolism - cytochrome P4…	IPR002937; IPR023753;	Amine oxidase; FAD/NAD(P)-binding domain;
P27635	60S ribosomal protein L10 OS=Homo sapiens OX=9606 GN=RPL10 PE=1 SV=4	RPL10	Up	24.604	3.308	0.0048232	2.667	0.040216	cytoplasm	GO:0044085 cellular component biogenesis; GO:0022613 ribonucleoprotein complex biogenesis; GO:0072594 establishment of protein localization to organelle; GO:0006518 peptide metabolic process; GO:0022618 ribonucleoprotein complex assembly; GO:0009058 biosynthetic process; GO:0044764 multi-organism cellular process; GO:0044237 cellular metabolic process; GO:0015031 protein transport; GO:0042273 rib…	GO:0005840 ribosome; GO:0043229 intracellular organelle; GO:0016020 membrane; GO:0005783 endoplasmic reticulum; GO:0043232 intracellular non-membrane-bounded organelle; GO:0022625 cytosolic large ribosomal subunit; GO:0044446 intracellular organelle part; GO:0005737 cytoplasm; GO:0012505 endomembrane system; GO:0032991 macromolecular complex; GO:0044424 intracellular part; GO:0005829 cytosol; GO:…	GO:0097159 organic cyclic compound binding; GO:1901363 heterocyclic compound binding; GO:0003723 RNA binding; GO:0005488 binding; GO:0003676 nucleic acid binding; GO:0005515 protein binding; GO:0005198 structural molecule activity; GO:0003735 structural constituent of ribosome;	K02866	RP-L10e, RPL10; large subunit ribosomal protein L10e	hsa03010 Ribosome - Homo sapiens (human);	IPR016180;	Ribosomal protein L10e/L16;
P28066	Proteasome subunit alpha type-5 OS=Homo sapiens OX=9606 GN=PSMA5 PE=1 SV=3	PSMA5	Up	26.411	1.639	6.9879e-08	1.561	0.00071565	cytoplasm	GO:0044700 single organism signaling; GO:0010608 posttranscriptional regulation of gene expression; GO:0051443 positive regulation of ubiquitin-protein transferase activity; GO:0031347 regulation of defense response; GO:0010564 regulation of cell cycle process; GO:0044237 cellular metabolic process; GO:1903364 positive regulation of cellular protein catabolic process; GO:0008152 metabolic process…	GO:0034774 secretory granule lumen; GO:0044421 extracellular region part; GO:0031410 cytoplasmic vesicle; GO:0031982 vesicle; GO:0005737 cytoplasm; GO:0044433 cytoplasmic vesicle part; GO:0032991 macromolecular complex; GO:0044424 intracellular part; GO:0005623 cell; GO:1904813 ficolin-1-rich granule lumen; GO:0044422 organelle part; GO:1905369 endopeptidase complex; GO:0070062 extracellular exos…	GO:0004175 endopeptidase activity; GO:0004298 threonine-type endopeptidase activity; GO:0008233 peptidase activity; GO:0070003 threonine-type peptidase activity; GO:0003824 catalytic activity; GO:0005488 binding; GO:0070011 peptidase activity, acting on L-amino acid peptides; GO:0016787 hydrolase activity; GO:0005515 protein binding;	K02729	PSMA5; 20S proteasome subunit alpha 5 [EC:3.4.25.1]	hsa03050 Proteasome - Homo sapiens (human);	IPR029055; IPR000426;	Nucleophile aminohydrolases, N-terminal; Proteasome alpha-subunit, N-terminal domain;
P28799	Progranulin OS=Homo sapiens OX=9606 GN=GRN PE=1 SV=2	GRN	Up	63.544	1.969	0.034738	1.846	0.022083	extracellular	GO:0050794 regulation of cellular process; GO:0044700 single organism signaling; GO:0045321 leukocyte activation; GO:0002283 neutrophil activation involved in immune response; GO:0002252 immune effector process; GO:0044699 single-organism process; GO:0050896 response to stimulus; GO:0051234 establishment of localization; GO:0007165 signal transduction; GO:0002275 myeloid cell activation involved …	GO:0034774 secretory granule lumen; GO:0005615 extracellular space; GO:0005783 endoplasmic reticulum; GO:0044421 extracellular region part; GO:0031410 cytoplasmic vesicle; GO:0005737 cytoplasm; GO:0031982 vesicle; GO:0044433 cytoplasmic vesicle part; GO:0044424 intracellular part; GO:0035578 azurophil granule lumen; GO:0005623 cell; GO:0044422 organelle part; GO:0005775 vacuolar lumen; GO:0031974…	GO:0097159 organic cyclic compound binding; GO:1901363 heterocyclic compound binding; GO:0003723 RNA binding; GO:0008083 growth factor activity; GO:0005125 cytokine activity; GO:0005102 receptor binding; GO:0005488 binding; GO:0003676 nucleic acid binding; GO:0005515 protein binding;				IPR000118;	Granulin;
P29350	Tyrosine-protein phosphatase non-receptor type 6 OS=Homo sapiens OX=9606 GN=PTPN6 PE=1 SV=1	PTPN6	Up	67.56	1.677	0.044496	1.7	0.0120806	cytoplasm	GO:0044700 single organism signaling; GO:0002694 regulation of leukocyte activation; GO:0050672 negative regulation of lymphocyte proliferation; GO:0002698 negative regulation of immune effector process; GO:0018212 peptidyl-tyrosine modification; GO:0031347 regulation of defense response; GO:0044237 cellular metabolic process; GO:0050855 regulation of B cell receptor signaling pathway; GO:0010564…	GO:0034774 secretory granule lumen; GO:0016020 membrane; GO:1904724 tertiary granule lumen; GO:0044421 extracellular region part; GO:0031410 cytoplasmic vesicle; GO:0071944 cell periphery; GO:0030054 cell junction; GO:0005737 cytoplasm; GO:0031982 vesicle; GO:0044433 cytoplasmic vesicle part; GO:0032991 macromolecular complex; GO:0044424 intracellular part; GO:0005911 cell-cell junction; GO:00056…	GO:0038023 signaling receptor activity; GO:0016791 phosphatase activity; GO:0019901 protein kinase binding; GO:0045309 protein phosphorylated amino acid binding; GO:0016787 hydrolase activity; GO:0005515 protein binding; GO:0004721 phosphoprotein phosphatase activity; GO:0004888 transmembrane signaling receptor activity; GO:0019900 kinase binding; GO:0004871 signal transducer activity; GO:0017124…	K05697	PTPN6, SHP-1; tyrosine-protein phosphatase non-receptor type 6 [EC:3.1.3.48]	hsa04520 Adherens junction - Homo sapiens (human); hsa04630 JAK-STAT signaling pathway - Homo sapiens (human); hsa04650 Natural killer cell mediated cytotoxicity - Homo sapiens (human); hsa04660 T cell receptor signaling pathway - Homo sapiens (human); hsa04662 B cell receptor signaling pathway - Homo sapiens (human); hsa05130 Pathogenic Escherichia coli infection - Homo sapiens (human); hsa05140…	IPR029021; IPR000387; IPR000980; IPR000242; IPR003595;	Protein-tyrosine phosphatase-like; Tyrosine specific protein phosphatases domain; SH2 domain; PTP type protein phosphatase; Protein-tyrosine phosphatase, catalytic;
P29372	DNA-3-methyladenine glycosylase OS=Homo sapiens OX=9606 GN=MPG PE=1 SV=3	MPG	Up	32.868	1.628	0.027419	2.215	0.041483	nucleus	GO:0033554 cellular response to stress; GO:0051716 cellular response to stimulus; GO:0006284 base-excision repair; GO:0006725 cellular aromatic compound metabolic process; GO:0006950 response to stress; GO:0006259 DNA metabolic process; GO:0006307 DNA dealkylation involved in DNA repair; GO:0006285 base-excision repair, AP site formation; GO:0045007 depurination; GO:1901360 organic cyclic compoun…	GO:0043229 intracellular organelle; GO:0005759 mitochondrial matrix; GO:0042645 mitochondrial nucleoid; GO:0044429 mitochondrial part; GO:0043232 intracellular non-membrane-bounded organelle; GO:0005737 cytoplasm; GO:0044446 intracellular organelle part; GO:0031981 nuclear lumen; GO:0044424 intracellular part; GO:0005623 cell; GO:0044422 organelle part; GO:0005739 mitochondrion; GO:0043228 non-me…	GO:0003677 DNA binding; GO:0052821 DNA-7-methyladenine glycosylase activity; GO:0043916 DNA-7-methylguanine glycosylase activity; GO:0005515 protein binding; GO:0008725 DNA-3-methyladenine glycosylase activity; GO:0016787 hydrolase activity; GO:0052822 DNA-3-methylguanine glycosylase activity; GO:1901363 heterocyclic compound binding; GO:0097159 organic cyclic compound binding; GO:0016799 hydrola…	K03652	MPG; DNA-3-methyladenine glycosylase [EC:3.2.2.21]	hsa03410 Base excision repair - Homo sapiens (human);	IPR011034;	Formyl transferase, C-terminal-like;
P29536	Leiomodin-1 OS=Homo sapiens OX=9606 GN=LMOD1 PE=1 SV=3	LMOD1	Down	67.029	0.186	0.00184284	0.194	0.0077637	nucleus	GO:0050794 regulation of cellular process; GO:0030833 regulation of actin filament polymerization; GO:0016043 cellular component organization; GO:0003012 muscle system process; GO:0065008 regulation of biological quality; GO:0032273 positive regulation of protein polymerization; GO:0051694 pointed-end actin filament capping; GO:0030835 negative regulation of actin filament depolymerization; GO:00…	GO:0043229 intracellular organelle; GO:0016020 membrane; GO:0099513 polymeric cytoskeletal fiber; GO:0043232 intracellular non-membrane-bounded organelle; GO:0044430 cytoskeletal part; GO:0030016 myofibril; GO:0044446 intracellular organelle part; GO:0005737 cytoplasm; GO:0099512 supramolecular fiber; GO:0044424 intracellular part; GO:0005829 cytosol; GO:0099080 supramolecular complex; GO:0005623…	GO:0003779 actin binding; GO:0005523 tropomyosin binding; GO:0005515 protein binding; GO:0008092 cytoskeletal protein binding; GO:0005488 binding;	K22030	LMOD; leiomodin		IPR003124; IPR032675;	WH2 domain; Leucine-rich repeat domain, L domain-like;
P29728	2'-5'-oligoadenylate synthase 2 OS=Homo sapiens OX=9606 GN=OAS2 PE=1 SV=3	OAS2	Up	82.43	2.664	0.0136371	2.405	0.007659	mitochondria	GO:0044700 single organism signaling; GO:0043413 macromolecule glycosylation; GO:0007166 cell surface receptor signaling pathway; GO:0009117 nucleotide metabolic process; GO:0098542 defense response to other organism; GO:0071346 cellular response to interferon-gamma; GO:0044699 single-organism process; GO:0009058 biosynthetic process; GO:0044764 multi-organism cellular process; GO:0044237 cellula…	GO:0043229 intracellular organelle; GO:0016020 membrane; GO:0005783 endoplasmic reticulum; GO:0044446 intracellular organelle part; GO:0005737 cytoplasm; GO:0031981 nuclear lumen; GO:0012505 endomembrane system; GO:0044424 intracellular part; GO:0005829 cytosol; GO:0005623 cell; GO:0044422 organelle part; GO:0005739 mitochondrion; GO:0031974 membrane-enclosed lumen; GO:0043231 intracellular membr…	GO:1901265 nucleoside phosphate binding; GO:0005515 protein binding; GO:1901363 heterocyclic compound binding; GO:0097159 organic cyclic compound binding; GO:0003824 catalytic activity; GO:0032553 ribonucleotide binding; GO:0005488 binding; GO:0032550 purine ribonucleoside binding; GO:0043169 cation binding; GO:0043168 anion binding; GO:0032559 adenyl ribonucleotide binding; GO:0030554 adenyl nuc…	K14216	OAS; 2'-5'-oligoadenylate synthetase [EC:2.7.7.84]	hsa04621 NOD-like receptor signaling pathway - Homo sapiens (human); hsa05160 Hepatitis C - Homo sapiens (human); hsa05162 Measles - Homo sapiens (human); hsa05164 Influenza A - Homo sapiens (human); hsa05168 Herpes simplex virus 1 infection - Homo sapiens (human); hsa05169 Epstein-Barr virus infection - Homo sapiens (human);	IPR002934; IPR018952; IPR006116;	Polymerase, nucleotidyl transferase domain; 2'-5'-oligoadenylate synthetase 1, domain 2/C-terminal; 2-5-oligoadenylate synthetase, N-terminal;
P29972	Aquaporin-1 OS=Homo sapiens OX=9606 GN=AQP1 PE=1 SV=3	AQP1	Down	28.526	0.346	0.0120039	0.308	0.0043023	plasma membrane	GO:0010941 regulation of cell death; GO:0071384 cellular response to corticosteroid stimulus; GO:0046683 response to organophosphorus; GO:0030185 nitric oxide transport; GO:0044237 cellular metabolic process; GO:0048145 regulation of fibroblast proliferation; GO:0010466 negative regulation of peptidase activity; GO:0008152 metabolic process; GO:1901137 carbohydrate derivative biosynthetic process…	GO:0016323 basolateral plasma membrane; GO:0016020 membrane; GO:0098862 cluster of actin-based cell projections; GO:0044421 extracellular region part; GO:0016324 apical plasma membrane; GO:0005903 brush border; GO:0031090 organelle membrane; GO:0044216 other organism cell; GO:0071944 cell periphery; GO:0031982 vesicle; GO:0005737 cytoplasm; GO:0031224 intrinsic component of membrane; GO:0044424 i…	GO:0008519 ammonium transmembrane transporter activity; GO:0015168 glycerol transmembrane transporter activity; GO:1901476 carbohydrate transporter activity; GO:0022803 passive transmembrane transporter activity; GO:0022892 substrate-specific transporter activity; GO:0015077 monovalent inorganic cation transmembrane transporter activity; GO:0005515 protein binding; GO:0015267 channel activity; GO…	K09864	AQP1; aquaporin-1	hsa04924 Renin secretion - Homo sapiens (human); hsa04964 Proximal tubule bicarbonate reclamation - Homo sapiens (human); hsa04976 Bile secretion - Homo sapiens (human);	IPR023271;	Aquaporin-like;
P29992	Guanine nucleotide-binding protein subunit alpha-11 OS=Homo sapiens OX=9606 GN=GNA11 PE=1 SV=2	GNA11	Down	42.123	0.393	6.3393e-05	0.445	0.00117866	cytoplasm	GO:0044700 single organism signaling; GO:0065008 regulation of biological quality; GO:0007596 blood coagulation; GO:0045634 regulation of melanocyte differentiation; GO:0044699 single-organism process; GO:0009611 response to wounding; GO:0009605 response to external stimulus; GO:0007213 G-protein coupled acetylcholine receptor signaling pathway; GO:0007165 signal transduction; GO:0007507 heart de…	GO:0016020 membrane; GO:0044421 extracellular region part; GO:0019898 extrinsic component of membrane; GO:0031090 organelle membrane; GO:0098796 membrane protein complex; GO:0071944 cell periphery; GO:0031982 vesicle; GO:0005737 cytoplasm; GO:0097730 non-motile cilium; GO:0032991 macromolecular complex; GO:0044424 intracellular part; GO:0031234 extrinsic component of cytoplasmic side of plasma me…	GO:1901265 nucleoside phosphate binding; GO:0005102 receptor binding; GO:0031683 G-protein beta/gamma-subunit complex binding; GO:0016817 hydrolase activity, acting on acid anhydrides; GO:0016787 hydrolase activity; GO:0031826 type 2A serotonin receptor binding; GO:0005515 protein binding; GO:0004871 signal transducer activity; GO:1901363 heterocyclic compound binding; GO:0097159 organic cyclic c…	K04635	GNA11; guanine nucleotide-binding protein subunit alpha-11	hsa04020 Calcium signaling pathway - Homo sapiens (human); hsa04022 cGMP-PKG signaling pathway - Homo sapiens (human); hsa04270 Vascular smooth muscle contraction - Homo sapiens (human); hsa04540 Gap junction - Homo sapiens (human); hsa04725 Cholinergic synapse - Homo sapiens (human); hsa04730 Long-term depression - Homo sapiens (human); hsa04911 Insulin secretion - Homo sapiens (human); hsa04912…	IPR027417; IPR011025;	P-loop containing nucleoside triphosphate hydrolase; G protein alpha subunit, helical insertion;
P30837	Aldehyde dehydrogenase X, mitochondrial OS=Homo sapiens OX=9606 GN=ALDH1B1 PE=1 SV=3	ALDH1B1	Down	57.206	0.187	0.033679	0.218	0.00142301	mitochondria	GO:0006069 ethanol oxidation; GO:1901615 organic hydroxy compound metabolic process; GO:0044712 single-organism catabolic process; GO:0006066 alcohol metabolic process; GO:0055114 oxidation-reduction process; GO:0044281 small molecule metabolic process; GO:0034310 primary alcohol catabolic process; GO:0044699 single-organism process; GO:0044282 small molecule catabolic process; GO:0046164 alcohol…	GO:0005759 mitochondrial matrix; GO:0043229 intracellular organelle; GO:0044429 mitochondrial part; GO:0005737 cytoplasm; GO:0044446 intracellular organelle part; GO:0031981 nuclear lumen; GO:0044424 intracellular part; GO:0005623 cell; GO:0044422 organelle part; GO:0005739 mitochondrion; GO:0043226 organelle; GO:0043231 intracellular membrane-bounded organelle; GO:0031974 membrane-enclosed lumen…	GO:0016620 oxidoreductase activity, acting on the aldehyde or oxo group of donors, NAD or NADP as acceptor; GO:0003824 catalytic activity; GO:0004029 aldehyde dehydrogenase (NAD) activity; GO:0016491 oxidoreductase activity; GO:0016903 oxidoreductase activity, acting on the aldehyde or oxo group of donors;	K00128	ALDH; aldehyde dehydrogenase (NAD+) [EC:1.2.1.3]	hsa00010 Glycolysis / Gluconeogenesis - Homo sapiens (human); hsa00053 Ascorbate and aldarate metabolism - Homo sapiens (human); hsa00071 Fatty acid degradation - Homo sapiens (human); hsa00280 Valine, leucine and isoleucine degradation - Homo sapiens (human); hsa00310 Lysine degradation - Homo sapiens (human); hsa00330 Arginine and proline metabolism - Homo sapiens (human); hsa00340 Histidine me…	IPR016161; IPR015590; IPR016162; IPR016163;	Aldehyde/histidinol dehydrogenase; Aldehyde dehydrogenase domain; Aldehyde dehydrogenase N-terminal domain; Aldehyde dehydrogenase, C-terminal;
P31483	Nucleolysin TIA-1 isoform p40 OS=Homo sapiens OX=9606 GN=TIA1 PE=1 SV=3	TIA1	Up	42.963	2.474	6.1582e-05	2.406	0.006302	nucleus	GO:0044700 single organism signaling; GO:0010941 regulation of cell death; GO:1903608 protein localization to cytoplasmic stress granule; GO:0007166 cell surface receptor signaling pathway; GO:0010608 posttranscriptional regulation of gene expression; GO:0044699 single-organism process; GO:0051241 negative regulation of multicellular organismal process; GO:0071363 cellular response to growth fact…	GO:0010494 cytoplasmic stress granule; GO:0043229 intracellular organelle; GO:0097165 nuclear stress granule; GO:0043232 intracellular non-membrane-bounded organelle; GO:0044446 intracellular organelle part; GO:0005737 cytoplasm; GO:0031981 nuclear lumen; GO:0032991 macromolecular complex; GO:0044424 intracellular part; GO:0005829 cytosol; GO:0005623 cell; GO:0044422 organelle part; GO:0036464 cy…	GO:0008143 poly(A) binding; GO:0097159 organic cyclic compound binding; GO:1901363 heterocyclic compound binding; GO:0003723 RNA binding; GO:0017091 AU-rich element binding; GO:1901265 nucleoside phosphate binding; GO:0005488 binding; GO:0003676 nucleic acid binding; GO:0005515 protein binding; GO:0000166 nucleotide binding; GO:0070717 poly-purine tract binding; GO:0036094 small molecule binding;…	K13201	TIA1, TIAL1; nucleolysin TIA-1/TIAR		IPR000504; IPR012677; IPR003954;	RNA recognition motif domain; Nucleotide-binding alpha-beta plait domain; RNA recognition motif domain, eukaryote;
P31689	DnaJ homolog subfamily A member 1 OS=Homo sapiens OX=9606 GN=DNAJA1 PE=1 SV=2	DNAJA1	Up	44.868	2.632	0.025019	1.701	0.03882	cytoplasm	GO:0044700 single organism signaling; GO:1905258 regulation of nitrosative stress-induced intrinsic apoptotic signaling pathway; GO:0032872 regulation of stress-activated MAPK cascade; GO:0010941 regulation of cell death; GO:0022414 reproductive process; GO:0043506 regulation of JUN kinase activity; GO:0071900 regulation of protein serine/threonine kinase activity; GO:0035966 response to topologi…	GO:0016020 membrane; GO:0042175 nuclear outer membrane-endoplasmic reticulum membrane network; GO:0044421 extracellular region part; GO:0005783 endoplasmic reticulum; GO:0031982 vesicle; GO:0005737 cytoplasm; GO:0044424 intracellular part; GO:0005623 cell; GO:0098562 cytoplasmic side of membrane; GO:0044422 organelle part; GO:0043228 non-membrane-bounded organelle; GO:0005856 cytoskeleton; GO:007…	GO:0055131 C3HC4-type RING finger domain binding; GO:1901265 nucleoside phosphate binding; GO:0031625 ubiquitin protein ligase binding; GO:0005102 receptor binding; GO:0060589 nucleoside-triphosphatase regulator activity; GO:0005515 protein binding; GO:0098772 molecular function regulator; GO:0030544 Hsp70 protein binding; GO:1901363 heterocyclic compound binding; GO:0097159 organic cyclic compou…	K09502	DNAJA1; DnaJ homolog subfamily A member 1	hsa04141 Protein processing in endoplasmic reticulum - Homo sapiens (human);	IPR008971; IPR002939; IPR001623; IPR001305;	HSP40/DnaJ peptide-binding; Chaperone DnaJ, C-terminal; DnaJ domain; Heat shock protein DnaJ, cysteine-rich domain;
P32418	Sodium/calcium exchanger 1 OS=Homo sapiens OX=9606 GN=SLC8A1 PE=1 SV=3	SLC8A1	Down	108.55	0.38	0.036299	0.348	0.021924	plasma membrane	GO:0044700 single organism signaling; GO:0030335 positive regulation of cell migration; GO:0065008 regulation of biological quality; GO:0010762 regulation of fibroblast migration; GO:0007420 brain development; GO:0070169 positive regulation of biomineral tissue development; GO:0046683 response to organophosphorus; GO:0030004 cellular monovalent inorganic cation homeostasis; GO:0030500 regulation …	GO:0030425 dendrite; GO:0016020 membrane; GO:0005737 cytoplasm; GO:0005887 integral component of plasma membrane; GO:0099080 supramolecular complex; GO:0005623 cell; GO:0031674 I band; GO:0044422 organelle part; GO:0014704 intercalated disc; GO:0043197 dendritic spine; GO:0043228 non-membrane-bounded organelle; GO:0030315 T-tubule; GO:0005654 nucleoplasm; GO:0098590 plasma membrane region; GO:000…	GO:0022892 substrate-specific transporter activity; GO:0015077 monovalent inorganic cation transmembrane transporter activity; GO:0005515 protein binding; GO:0030506 ankyrin binding; GO:0015297 antiporter activity; GO:0099516 ion antiporter activity; GO:0022891 substrate-specific transmembrane transporter activity; GO:0046873 metal ion transmembrane transporter activity; GO:0099580 ion antiporter…	K05849	SLC8A, NCX; solute carrier family 8 (sodium/calcium exchanger)	hsa04020 Calcium signaling pathway - Homo sapiens (human); hsa04022 cGMP-PKG signaling pathway - Homo sapiens (human); hsa04260 Cardiac muscle contraction - Homo sapiens (human); hsa04261 Adrenergic signaling in cardiomyocytes - Homo sapiens (human); hsa04371 Apelin signaling pathway - Homo sapiens (human); hsa04740 Olfactory transduction - Homo sapiens (human); hsa04961 Endocrine and other facto…	IPR003644; IPR004837; IPR001623; IPR032452;	Na-Ca exchanger/integrin-beta4; Sodium/calcium exchanger membrane region; DnaJ domain; Sodium/calcium exchanger domain, C-terminal extension;
P32969	60S ribosomal protein L9 OS=Homo sapiens OX=9606 GN=RPL9 PE=1 SV=1	RPL9	Up	21.863	3.37	0.0027783	3.019	0.0180434	cytoplasm	GO:0044085 cellular component biogenesis; GO:0022613 ribonucleoprotein complex biogenesis; GO:0072594 establishment of protein localization to organelle; GO:0006518 peptide metabolic process; GO:0009058 biosynthetic process; GO:0044764 multi-organism cellular process; GO:0044237 cellular metabolic process; GO:0015031 protein transport; GO:0051234 establishment of localization; GO:0006605 protein …	GO:0016020 membrane; GO:0044421 extracellular region part; GO:0030054 cell junction; GO:0005737 cytoplasm; GO:0032991 macromolecular complex; GO:0044424 intracellular part; GO:0005623 cell; GO:0044422 organelle part; GO:0043228 non-membrane-bounded organelle; GO:0005925 focal adhesion; GO:0044391 ribosomal subunit; GO:0005622 intracellular; GO:0044464 cell part; GO:0005912 adherens junction; GO:0…	GO:0097159 organic cyclic compound binding; GO:1901363 heterocyclic compound binding; GO:0003723 RNA binding; GO:0005488 binding; GO:0003676 nucleic acid binding; GO:0005515 protein binding; GO:0005198 structural molecule activity; GO:0003735 structural constituent of ribosome; GO:0019843 rRNA binding;	K02940	RP-L9e, RPL9; large subunit ribosomal protein L9e	hsa03010 Ribosome - Homo sapiens (human);	IPR020040;	Ribosomal protein L6, alpha-beta domain;
P33991	DNA replication licensing factor MCM4 OS=Homo sapiens OX=9606 GN=MCM4 PE=1 SV=5	MCM4	Up	96.557	13.029	0.0156786	9.436	0.0076814	nucleus	GO:0016043 cellular component organization; GO:0006260 DNA replication; GO:0006268 DNA unwinding involved in DNA replication; GO:0006725 cellular aromatic compound metabolic process; GO:0006259 DNA metabolic process; GO:0032392 DNA geometric change; GO:0044699 single-organism process; GO:0009058 biosynthetic process; GO:1903047 mitotic cell cycle process; GO:0044237 cellular metabolic process; GO…	GO:0043229 intracellular organelle; GO:0016020 membrane; GO:0000784 nuclear chromosome, telomeric region; GO:0000781 chromosome, telomeric region; GO:0043232 intracellular non-membrane-bounded organelle; GO:0044446 intracellular organelle part; GO:0032991 macromolecular complex; GO:0031981 nuclear lumen; GO:0044424 intracellular part; GO:0042555 MCM complex; GO:0005623 cell; GO:0044422 organelle …	GO:1901265 nucleoside phosphate binding; GO:0003697 single-stranded DNA binding; GO:0016817 hydrolase activity, acting on acid anhydrides; GO:0005515 protein binding; GO:0016787 hydrolase activity; GO:1901363 heterocyclic compound binding; GO:0097159 organic cyclic compound binding; GO:0016462 pyrophosphatase activity; GO:0003824 catalytic activity; GO:0032553 ribonucleotide binding; GO:0005488 b…	K02212	MCM4, CDC54; DNA replication licensing factor MCM4 [EC:3.6.4.12]	hsa03030 DNA replication - Homo sapiens (human); hsa04110 Cell cycle - Homo sapiens (human);	IPR001208; IPR012340; IPR004039; IPR033762; IPR027417; IPR027925;	MCM domain; Nucleic acid-binding, OB-fold; Rubredoxin-type fold; MCM OB domain; P-loop containing nucleoside triphosphate hydrolase; MCM N-terminal domain;
P35268	60S ribosomal protein L22 OS=Homo sapiens OX=9606 GN=RPL22 PE=1 SV=2	RPL22	Up	14.787	8.006	0.00050077	2.398	0.03906	nucleus	GO:0044085 cellular component biogenesis; GO:0022613 ribonucleoprotein complex biogenesis; GO:0006518 peptide metabolic process; GO:0045321 leukocyte activation; GO:0044237 cellular metabolic process; GO:0015031 protein transport; GO:0042110 T cell activation; GO:0008152 metabolic process; GO:0044033 multi-organism metabolic process; GO:0002181 cytoplasmic translation; GO:0070972 protein localiza…	GO:0044421 extracellular region part; GO:0030054 cell junction; GO:0031982 vesicle; GO:0005737 cytoplasm; GO:0032991 macromolecular complex; GO:0044424 intracellular part; GO:0005623 cell; GO:0044422 organelle part; GO:0043228 non-membrane-bounded organelle; GO:0070062 extracellular exosome; GO:0005925 focal adhesion; GO:0044391 ribosomal subunit; GO:0005622 intracellular; GO:0044464 cell part; G…	GO:0097159 organic cyclic compound binding; GO:1901363 heterocyclic compound binding; GO:0003723 RNA binding; GO:0097367 carbohydrate derivative binding; GO:0005488 binding; GO:0043167 ion binding; GO:0003676 nucleic acid binding; GO:0005515 protein binding; GO:0043168 anion binding; GO:0008201 heparin binding; GO:0005539 glycosaminoglycan binding; GO:0003735 structural constituent of ribosome; G…	K02891	RP-L22e, RPL22; large subunit ribosomal protein L22e	hsa03010 Ribosome - Homo sapiens (human);
P35555	Fibrillin-1 OS=Homo sapiens OX=9606 GN=FBN1 PE=1 SV=4	FBN1	Down	312.3	0.521	0.028104	0.303	0.0081203	nucleus	GO:0048569 post-embryonic animal organ development; GO:0044700 single organism signaling; GO:0065008 regulation of biological quality; GO:0032270 positive regulation of cellular protein metabolic process; GO:0002762 negative regulation of myeloid leukocyte differentiation; GO:0042593 glucose homeostasis; GO:0035582 sequestering of BMP in extracellular matrix; GO:1903845 negative regulation of cel…	GO:0005615 extracellular space; GO:0044421 extracellular region part; GO:0031982 vesicle; GO:0099512 supramolecular fiber; GO:0005623 cell; GO:0001527 microfibril; GO:0099080 supramolecular complex; GO:0044420 extracellular matrix component; GO:0005576 extracellular region; GO:0099081 supramolecular polymer; GO:0005604 basement membrane; GO:0031012 extracellular matrix; GO:0043226 organelle; GO:0…	GO:0005102 receptor binding; GO:0043167 ion binding; GO:0044877 macromolecular complex binding; GO:0005179 hormone activity; GO:0030023 extracellular matrix constituent conferring elasticity; GO:0005178 integrin binding; GO:0005515 protein binding; GO:0008201 heparin binding; GO:1901681 sulfur compound binding; GO:0097493 structural molecule activity conferring elasticity; GO:0005201 extracellula…	K06825	FBN1; fibrillin 1	hsa04350 TGF-beta signaling pathway - Homo sapiens (human);	IPR017878; IPR026823; IPR001881; IPR000742; IPR009030;	TB domain; Complement Clr-like EGF domain; EGF-like calcium-binding domain; EGF-like domain; Growth factor receptor cysteine-rich domain;
P35749	Myosin-11 OS=Homo sapiens OX=9606 GN=MYH11 PE=1 SV=3	MYH11	Down	227.34	0.151	0.003135	0.248	0.0031829	nucleus	GO:0044085 cellular component biogenesis; GO:0003012 muscle system process; GO:0048747 muscle fiber development; GO:0048869 cellular developmental process; GO:0032989 cellular component morphogenesis; GO:0044699 single-organism process; GO:0030036 actin cytoskeleton organization; GO:0007507 heart development; GO:0022607 cellular component assembly; GO:0065003 macromolecular complex assembly; GO:0…	GO:0044421 extracellular region part; GO:0031410 cytoplasmic vesicle; GO:0005737 cytoplasm; GO:0031982 vesicle; GO:0032991 macromolecular complex; GO:0099512 supramolecular fiber; GO:0044424 intracellular part; GO:0099080 supramolecular complex; GO:0005623 cell; GO:0044422 organelle part; GO:0048770 pigment granule; GO:0043228 non-membrane-bounded organelle; GO:0070062 extracellular exosome; GO:0…	GO:0051015 actin filament binding; GO:0003774 motor activity; GO:1901265 nucleoside phosphate binding; GO:0016817 hydrolase activity, acting on acid anhydrides; GO:0016787 hydrolase activity; GO:0005515 protein binding; GO:0008307 structural constituent of muscle; GO:0097159 organic cyclic compound binding; GO:1901363 heterocyclic compound binding; GO:0016462 pyrophosphatase activity; GO:0008092 …	K10352	MYH; myosin heavy chain	hsa04530 Tight junction - Homo sapiens (human); hsa05130 Pathogenic Escherichia coli infection - Homo sapiens (human);	IPR002928; IPR004009; IPR027417; IPR001609; IPR008989; IPR027401;	Myosin tail; Myosin, N-terminal, SH3-like; P-loop containing nucleoside triphosphate hydrolase; Myosin head, motor domain; Myosin S1 fragment, N-terminal; Myosin-like IQ motif-containing domain;
P36639	7,8-dihydro-8-oxoguanine triphosphatase OS=Homo sapiens OX=9606 GN=NUDT1 PE=1 SV=3	NUDT1	Up	22.519	2.641	0.00072119	2.807	0.00121921	nucleus	GO:0022414 reproductive process; GO:0008584 male gonad development; GO:0009117 nucleotide metabolic process; GO:0044699 single-organism process; GO:0009262 deoxyribonucleotide metabolic process; GO:0044237 cellular metabolic process; GO:0006796 phosphate-containing compound metabolic process; GO:0009605 response to external stimulus; GO:0008152 metabolic process; GO:1901292 nucleoside phosphate c…	GO:0016020 membrane; GO:0005615 extracellular space; GO:0044421 extracellular region part; GO:0031410 cytoplasmic vesicle; GO:0031090 organelle membrane; GO:0071944 cell periphery; GO:0031982 vesicle; GO:0005737 cytoplasm; GO:0044424 intracellular part; GO:0005623 cell; GO:0044422 organelle part; GO:0031974 membrane-enclosed lumen; GO:0070062 extracellular exosome; GO:0031965 nuclear membrane; GO…	GO:0003723 RNA binding; GO:0035539 8-oxo-7,8-dihydrodeoxyguanosine triphosphate pyrophosphatase activity; GO:0044714 2-hydroxy-(deoxy)adenosine-triphosphate pyrophosphatase activity; GO:0043167 ion binding; GO:0036219 GTP diphosphatase activity; GO:0016817 hydrolase activity, acting on acid anhydrides; GO:0016787 hydrolase activity; GO:0005515 protein binding; GO:0044713 2-hydroxy-adenosine triph…	K17816	NUDT1, MTH1; 8-oxo-dGTP diphosphatase / 2-hydroxy-dATP diphosphatase [EC:3.6.1.55 3.6.1.56]		IPR015797; IPR020476; IPR000086;	NUDIX hydrolase domain-like; NUDIX hydrolase; NUDIX hydrolase domain;
P36952	Serpin B5 OS=Homo sapiens OX=9606 GN=SERPINB5 PE=1 SV=2	SERPINB5	Up	42.1	4.75	0.00197827	8.354	0.0104842	cytoplasm	GO:0048732 gland development; GO:0022414 reproductive process; GO:0044699 single-organism process; GO:0010466 negative regulation of peptidase activity; GO:0048729 tissue morphogenesis; GO:0050678 regulation of epithelial cell proliferation; GO:0044702 single organism reproductive process; GO:0030198 extracellular matrix organization; GO:0032502 developmental process; GO:0052548 regulation of end…	GO:0070062 extracellular exosome; GO:0043226 organelle; GO:0005615 extracellular space; GO:0044421 extracellular region part; GO:0044464 cell part; GO:0005622 intracellular; GO:0005737 cytoplasm; GO:0031982 vesicle; GO:1903561 extracellular vesicle; GO:0044424 intracellular part; GO:0005623 cell; GO:0043227 membrane-bounded organelle; GO:0005576 extracellular region; GO:0043230 extracellular orga…	GO:0004867 serine-type endopeptidase inhibitor activity; GO:0030234 enzyme regulator activity; GO:0005488 binding; GO:0030414 peptidase inhibitor activity; GO:0061134 peptidase regulator activity; GO:0005515 protein binding; GO:0061135 endopeptidase regulator activity; GO:0098772 molecular function regulator; GO:0004857 enzyme inhibitor activity; GO:0004866 endopeptidase inhibitor activity;	K10139	SERPINB5; serpin B5	hsa04115 p53 signaling pathway - Homo sapiens (human); hsa05206 MicroRNAs in cancer - Homo sapiens (human);	IPR033836; IPR023796;	Maspin; Serpin domain;
P37108	Signal recognition particle 14 kDa protein OS=Homo sapiens OX=9606 GN=SRP14 PE=1 SV=2	SRP14	Up	14.57	2.403	0.0166191	2.166	0.0115205	cytoplasm	GO:0046907 intracellular transport; GO:0045321 leukocyte activation; GO:0002283 neutrophil activation involved in immune response; GO:0072594 establishment of protein localization to organelle; GO:0002252 immune effector process; GO:0044699 single-organism process; GO:0006613 cotranslational protein targeting to membrane; GO:0050896 response to stimulus; GO:0015031 protein transport; GO:0051234 e…	GO:0034774 secretory granule lumen; GO:0044421 extracellular region part; GO:0031410 cytoplasmic vesicle; GO:0031982 vesicle; GO:0005737 cytoplasm; GO:0044433 cytoplasmic vesicle part; GO:0032991 macromolecular complex; GO:0044424 intracellular part; GO:0005623 cell; GO:1904813 ficolin-1-rich granule lumen; GO:0044422 organelle part; GO:0070062 extracellular exosome; GO:0101002 ficolin-1-rich gra…	GO:0005048 signal sequence binding; GO:0097159 organic cyclic compound binding; GO:1901363 heterocyclic compound binding; GO:0003723 RNA binding; GO:0042277 peptide binding; GO:0005488 binding; GO:0003676 nucleic acid binding; GO:0005515 protein binding; GO:0033218 amide binding; GO:0030942 endoplasmic reticulum signal peptide binding; GO:0008312 7S RNA binding;	K03104	SRP14; signal recognition particle subunit SRP14	hsa03060 Protein export - Homo sapiens (human);	IPR009018;	Signal recognition particle, SRP9/SRP14 subunit;
P37198	Nuclear pore glycoprotein p62 OS=Homo sapiens OX=9606 GN=NUP62 PE=1 SV=3	NUP62	Up	53.254	2.072	0.000124206	1.994	0.00139568	nucleus	GO:0044085 cellular component biogenesis; GO:0050658 RNA transport; GO:0044700 single organism signaling; GO:0010941 regulation of cell death; GO:0022414 reproductive process; GO:1901185 negative regulation of ERBB signaling pathway; GO:0009891 positive regulation of biosynthetic process; GO:0044237 cellular metabolic process; GO:0045742 positive regulation of epidermal growth factor receptor sig…	GO:0016020 membrane; GO:0042175 nuclear outer membrane-endoplasmic reticulum membrane network; GO:0031090 organelle membrane; GO:0098796 membrane protein complex; GO:0044613 nuclear pore central transport channel; GO:0005737 cytoplasm; GO:0031224 intrinsic component of membrane; GO:0032991 macromolecular complex; GO:0044424 intracellular part; GO:0005623 cell; GO:0044422 organelle part; GO:003107…	GO:0046966 thyroid hormone receptor binding; GO:0005487 nucleocytoplasmic transporter activity; GO:0031072 heat shock protein binding; GO:0005102 receptor binding; GO:0043167 ion binding; GO:0051879 Hsp90 protein binding; GO:0005515 protein binding; GO:0003682 chromatin binding; GO:0051427 hormone receptor binding; GO:0030544 Hsp70 protein binding; GO:0032182 ubiquitin-like protein binding; GO:00…	K14306	NUP62, NSP1; nuclear pore complex protein Nup62	hsa03013 RNA transport - Homo sapiens (human);	IPR007758;	Nucleoporin, NSP1-like, C-terminal;
P38919	Eukaryotic initiation factor 4A-III OS=Homo sapiens OX=9606 GN=EIF4A3 PE=1 SV=4	EIF4A3	Up	46.871	2.18	0.006221	1.761	0.0045436	nucleus	GO:0044085 cellular component biogenesis; GO:0050658 RNA transport; GO:0065008 regulation of biological quality; GO:0022613 ribonucleoprotein complex biogenesis; GO:0032270 positive regulation of cellular protein metabolic process; GO:0043009 chordate embryonic development; GO:0097659 nucleic acid-templated transcription; GO:0010608 posttranscriptional regulation of gene expression; GO:0009891 po…	GO:0016020 membrane; GO:0030425 dendrite; GO:0005737 cytoplasm; GO:0043025 neuronal cell body; GO:0032991 macromolecular complex; GO:0044424 intracellular part; GO:0016604 nuclear body; GO:0005623 cell; GO:0044422 organelle part; GO:0031974 membrane-enclosed lumen; GO:1902494 catalytic complex; GO:0005654 nucleoplasm; GO:0070013 intracellular organelle lumen; GO:0016607 nuclear speck; GO:0044464 …	GO:1901265 nucleoside phosphate binding; GO:0008026 ATP-dependent helicase activity; GO:0016817 hydrolase activity, acting on acid anhydrides; GO:0016787 hydrolase activity; GO:0005515 protein binding; GO:0016887 ATPase activity; GO:1901363 heterocyclic compound binding; GO:0097159 organic cyclic compound binding; GO:0003729 mRNA binding; GO:0016462 pyrophosphatase activity; GO:0032553 ribonucleo…	K13025	EIF4A3, FAL1; ATP-dependent RNA helicase [EC:3.6.4.13]	hsa03013 RNA transport - Homo sapiens (human); hsa03015 mRNA surveillance pathway - Homo sapiens (human); hsa03040 Spliceosome - Homo sapiens (human);	IPR014014; IPR011545; IPR027417; IPR014001; IPR001650;	RNA helicase, DEAD-box type, Q motif; DEAD/DEAH box helicase domain; P-loop containing nucleoside triphosphate hydrolase; Helicase superfamily 1/2, ATP-binding domain; Helicase, C-terminal;
P39748	Flap endonuclease 1 OS=Homo sapiens OX=9606 GN=FEN1 PE=1 SV=1	FEN1	Up	42.592	5.716	0.00091832	3.988	0.0093964	nucleus	GO:0065008 regulation of biological quality; GO:0044699 single-organism process; GO:0009058 biosynthetic process; GO:0010564 regulation of cell cycle process; GO:0044237 cellular metabolic process; GO:0050877 neurological system process; GO:0051130 positive regulation of cellular component organization; GO:0007610 behavior; GO:0008152 metabolic process; GO:1901361 organic cyclic compound cataboli…	GO:0016020 membrane; GO:0000784 nuclear chromosome, telomeric region; GO:0000781 chromosome, telomeric region; GO:0005737 cytoplasm; GO:0032991 macromolecular complex; GO:0044424 intracellular part; GO:0005623 cell; GO:0044422 organelle part; GO:0044427 chromosomal part; GO:0043228 non-membrane-bounded organelle; GO:0031974 membrane-enclosed lumen; GO:0005654 nucleoplasm; GO:0070013 intracellular…	GO:0016895 exodeoxyribonuclease activity, producing 5'-phosphomonoesters; GO:0003690 double-stranded DNA binding; GO:0004521 endoribonuclease activity; GO:0016787 hydrolase activity; GO:0005515 protein binding; GO:0016796 exonuclease activity, active with either ribo- or deoxyribonucleic acids and producing 5'-phosphomonoesters; GO:1901363 heterocyclic compound binding; GO:0097159 organic cyclic …	K04799	FEN1, RAD2; flap endonuclease-1 [EC:3.-.-.-]	hsa03030 DNA replication - Homo sapiens (human); hsa03410 Base excision repair - Homo sapiens (human); hsa03450 Non-homologous end-joining - Homo sapiens (human);	IPR006085; IPR020045; IPR029060; IPR006086;	XPG N-terminal; 5'-3' exonuclease, C-terminal domain; PIN domain-like; XPG-I domain;
P40123	Adenylyl cyclase-associated protein 2 OS=Homo sapiens OX=9606 GN=CAP2 PE=1 SV=1	CAP2	Down	52.823	0.171	0.0176591	0.217	0.00197807	cytoplasm	GO:0044700 single organism signaling; GO:0051349 positive regulation of lyase activity; GO:0048869 cellular developmental process; GO:0009891 positive regulation of biosynthetic process; GO:0032989 cellular component morphogenesis; GO:0044699 single-organism process; GO:0030819 positive regulation of cAMP biosynthetic process; GO:0030036 actin cytoskeleton organization; GO:0030810 positive regula…	GO:0043229 intracellular organelle; GO:0016020 membrane; GO:0005938 cell cortex; GO:0043232 intracellular non-membrane-bounded organelle; GO:0071944 cell periphery; GO:0044430 cytoskeletal part; GO:0005737 cytoplasm; GO:0099568 cytoplasmic region; GO:0044446 intracellular organelle part; GO:0030863 cortical cytoskeleton; GO:0030864 cortical actin cytoskeleton; GO:0044424 intracellular part; GO:00…	GO:0008092 cytoskeletal protein binding; GO:0042802 identical protein binding; GO:0008179 adenylate cyclase binding; GO:0005488 binding; GO:0003779 actin binding; GO:0005515 protein binding; GO:0019899 enzyme binding;	K17261	CAP1_2, SRV2; adenylyl cyclase-associated protein		IPR006599; IPR013992; IPR016098; IPR013912; IPR017901;	CARP motif; Adenylate cyclase-associated CAP, N-terminal; Cyclase-associated protein CAP/septum formation inhibitor MinC, C-terminal; Adenylate cyclase-associated CAP, C-terminal; C-CAP/cofactor C-like domain;
P40938	Replication factor C subunit 3 OS=Homo sapiens OX=9606 GN=RFC3 PE=1 SV=2	RFC3	Up	40.556	3.504	0.0038621	3.312	0.026681	cytoplasm	GO:0065008 regulation of biological quality; GO:0006296 nucleotide-excision repair, DNA incision, 5'-to lesion; GO:0023051 regulation of signaling; GO:0006289 nucleotide-excision repair; GO:0009891 positive regulation of biosynthetic process; GO:0046683 response to organophosphorus; GO:0009058 biosynthetic process; GO:0090329 regulation of DNA-dependent DNA replication; GO:0044237 cellular metabo…	GO:0043229 intracellular organelle; GO:0005663 DNA replication factor C complex; GO:0031390 Ctf18 RFC-like complex; GO:0043232 intracellular non-membrane-bounded organelle; GO:0044446 intracellular organelle part; GO:0031981 nuclear lumen; GO:0032991 macromolecular complex; GO:0044424 intracellular part; GO:0005623 cell; GO:0044422 organelle part; GO:0044427 chromosomal part; GO:0043228 non-membr…	GO:0003677 DNA binding; GO:0016817 hydrolase activity, acting on acid anhydrides; GO:0005515 protein binding; GO:0003689 DNA clamp loader activity; GO:0016787 hydrolase activity; GO:0017111 nucleoside-triphosphatase activity; GO:0016887 ATPase activity; GO:1901363 heterocyclic compound binding; GO:0097159 organic cyclic compound binding; GO:0016462 pyrophosphatase activity; GO:0003824 catalytic a…	K10756	RFC3_5; replication factor C subunit 3/5	hsa03030 DNA replication - Homo sapiens (human); hsa03420 Nucleotide excision repair - Homo sapiens (human); hsa03430 Mismatch repair - Homo sapiens (human);	IPR003593; IPR008921; IPR027417;	AAA+ ATPase domain; DNA polymerase III, clamp loader complex, gamma/delta/delta subunit, C-terminal; P-loop containing nucleoside triphosphate hydrolase;
P41217	OX-2 membrane glycoprotein OS=Homo sapiens OX=9606 GN=CD200 PE=1 SV=4	CD200	Down	31.264	0.34	0.0044818	0.333	0.0067618	extracellular	GO:0050794 regulation of cellular process; GO:0002694 regulation of leukocyte activation; GO:0043030 regulation of macrophage activation; GO:0044763 single-organism cellular process; GO:0098609 cell-cell adhesion; GO:0044699 single-organism process; GO:0048519 negative regulation of biological process; GO:0048523 negative regulation of cellular process; GO:0008037 cell recognition; GO:0050776 reg…	GO:0016020 membrane; GO:0031226 intrinsic component of plasma membrane; GO:0044459 plasma membrane part; GO:0030054 cell junction; GO:0044425 membrane part; GO:0044464 cell part; GO:0071944 cell periphery; GO:0005912 adherens junction; GO:0070161 anchoring junction; GO:0031224 intrinsic component of membrane; GO:0005913 cell-cell adherens junction; GO:0005887 integral component of plasma membrane…	GO:0050839 cell adhesion molecule binding; GO:0060089 molecular transducer activity; GO:0042802 identical protein binding; GO:0004872 receptor activity; GO:0005102 receptor binding; GO:0042803 protein homodimerization activity; GO:0005488 binding; GO:0046983 protein dimerization activity; GO:0005515 protein binding;	K06556	CD200; CD200 antigen		IPR007110; IPR013783; IPR003599; IPR013106; IPR013151;	Immunoglobulin-like domain; Immunoglobulin-like fold; Immunoglobulin subtype; Immunoglobulin V-set domain; Immunoglobulin;
P41219	Peripherin OS=Homo sapiens OX=9606 GN=PRPH PE=1 SV=2	PRPH	Down	53.65	0.404	0.035143	0.054	0.0068772	nucleus		GO:0043229 intracellular organelle; GO:0016020 membrane; GO:0099513 polymeric cytoskeletal fiber; GO:0044421 extracellular region part; GO:0043232 intracellular non-membrane-bounded organelle; GO:0044430 cytoskeletal part; GO:0044446 intracellular organelle part; GO:0031982 vesicle; GO:0045098 type III intermediate filament; GO:0044424 intracellular part; GO:0099512 supramolecular fiber; GO:00056…	GO:0005515 protein binding; GO:0005198 structural molecule activity; GO:0005488 binding;	K07607	PRPH; peripherin	hsa05014 Amyotrophic lateral sclerosis (ALS) - Homo sapiens (human);	IPR006821;	Intermediate filament head, DNA-binding domain;
P42224	Signal transducer and activator of transcription 1-alpha/beta OS=Homo sapiens OX=9606 GN=STAT1 PE=1 SV=2	STAT1	Up	87.334	3.254	0.042005	2.259	0.047858	nucleus	GO:0044700 single organism signaling; GO:0010941 regulation of cell death; GO:0098542 defense response to other organism; GO:0009891 positive regulation of biosynthetic process; GO:0046683 response to organophosphorus; GO:0031347 regulation of defense response; GO:0044237 cellular metabolic process; GO:0009607 response to biotic stimulus; GO:0008152 metabolic process; GO:0002053 positive regulati…	GO:0030425 dendrite; GO:0005737 cytoplasm; GO:0044424 intracellular part; GO:0005623 cell; GO:0044422 organelle part; GO:0044427 chromosomal part; GO:0043228 non-membrane-bounded organelle; GO:0031974 membrane-enclosed lumen; GO:0005654 nucleoplasm; GO:0070013 intracellular organelle lumen; GO:0044454 nuclear chromosome part; GO:0044464 cell part; GO:0005622 intracellular; GO:0005694 chromosome; …	GO:0000981 RNA polymerase II transcription factor activity, sequence-specific DNA binding; GO:0005102 receptor binding; GO:0032813 tumor necrosis factor receptor superfamily binding; GO:0003690 double-stranded DNA binding; GO:0046983 protein dimerization activity; GO:0005515 protein binding; GO:0051427 hormone receptor binding; GO:0000987 core promoter proximal region sequence-specific DNA bindin…	K11220	STAT1; signal transducer and activator of transcription 1	hsa04062 Chemokine signaling pathway - Homo sapiens (human); hsa04217 Necroptosis - Homo sapiens (human); hsa04380 Osteoclast differentiation - Homo sapiens (human); hsa04620 Toll-like receptor signaling pathway - Homo sapiens (human); hsa04621 NOD-like receptor signaling pathway - Homo sapiens (human); hsa04625 C-type lectin receptor signaling pathway - Homo sapiens (human); hsa04630 JAK-STAT si…	IPR022752; IPR000980; IPR013801; IPR012345; IPR008967; IPR011992; IPR013799; IPR013800; IPR015988;	Signal transducer and activation of transcription 1, TAZ2 binding domain, C-terminal; SH2 domain; STAT transcription factor, DNA-binding; STAT transcription factor, DNA-binding, subdomain; p53-like transcription factor, DNA-binding; EF-hand domain pair; STAT transcription factor, protein interaction; STAT transcription factor, all-alpha domain; STAT transcription factor, coiled coil;
P42285	Exosome RNA helicase MTR4 OS=Homo sapiens OX=9606 GN=MTREX PE=1 SV=3	MTREX	Up	117.8	1.906	0.0152008	3.668	0.00024434	cytoplasm	GO:0044085 cellular component biogenesis; GO:0022613 ribonucleoprotein complex biogenesis; GO:0006725 cellular aromatic compound metabolic process; GO:0000460 maturation of 5.8S rRNA; GO:0044237 cellular metabolic process; GO:0071704 organic substance metabolic process; GO:0044270 cellular nitrogen compound catabolic process; GO:0000398 mRNA splicing, via spliceosome; GO:0008152 metabolic process…	GO:0043229 intracellular organelle; GO:0043232 intracellular non-membrane-bounded organelle; GO:0044446 intracellular organelle part; GO:0032991 macromolecular complex; GO:0031981 nuclear lumen; GO:0044424 intracellular part; GO:0005681 spliceosomal complex; GO:0005730 nucleolus; GO:0005623 cell; GO:0044422 organelle part; GO:0043228 non-membrane-bounded organelle; GO:0043226 organelle; GO:004323…	GO:1901265 nucleoside phosphate binding; GO:0008026 ATP-dependent helicase activity; GO:0016817 hydrolase activity, acting on acid anhydrides; GO:0005515 protein binding; GO:0016787 hydrolase activity; GO:0016887 ATPase activity; GO:1901363 heterocyclic compound binding; GO:0097159 organic cyclic compound binding; GO:0016462 pyrophosphatase activity; GO:0003824 catalytic activity; GO:0032553 ribo…	K12598	MTR4, SKIV2L2; ATP-dependent RNA helicase DOB1 [EC:3.6.4.13]	hsa03018 RNA degradation - Homo sapiens (human);	IPR011545; IPR012961; IPR014001; IPR025696; IPR027417; IPR001650;	DEAD/DEAH box helicase domain; ATP-dependent RNA helicase Ski2, C-terminal; Helicase superfamily 1/2, ATP-binding domain; rRNA-processing arch domain; P-loop containing nucleoside triphosphate hydrolase; Helicase, C-terminal;
P42574	Caspase-3 OS=Homo sapiens OX=9606 GN=CASP3 PE=1 SV=2	CASP3	Up	31.608	2.142	0.0079355	1.952	0.00042029	cytoplasm	GO:0044700 single organism signaling; GO:0002694 regulation of leukocyte activation; GO:0050672 negative regulation of lymphocyte proliferation; GO:0035094 response to nicotine; GO:0010941 regulation of cell death; GO:0021766 hippocampus development; GO:0043523 regulation of neuron apoptotic process; GO:0044237 cellular metabolic process; GO:0009607 response to biotic stimulus; GO:0030888 regulat…	GO:0016020 membrane; GO:0098796 membrane protein complex; GO:0098857 membrane microdomain; GO:0071944 cell periphery; GO:0005737 cytoplasm; GO:0032991 macromolecular complex; GO:0044424 intracellular part; GO:0005623 cell; GO:0044422 organelle part; GO:0031974 membrane-enclosed lumen; GO:0005654 nucleoplasm; GO:0070013 intracellular organelle lumen; GO:0044425 membrane part; GO:0005622 intracellu…	GO:0030291 protein serine/threonine kinase inhibitor activity; GO:0008233 peptidase activity; GO:0016538 cyclin-dependent protein serine/threonine kinase regulator activity; GO:0005102 receptor binding; GO:0032813 tumor necrosis factor receptor superfamily binding; GO:0061134 peptidase regulator activity; GO:0043028 cysteine-type endopeptidase regulator activity involved in apoptotic process; GO:…	K02187	CASP3; caspase 3 [EC:3.4.22.56]	hsa01524 Platinum drug resistance - Homo sapiens (human); hsa04010 MAPK signaling pathway - Homo sapiens (human); hsa04115 p53 signaling pathway - Homo sapiens (human); hsa04210 Apoptosis - Homo sapiens (human); hsa04215 Apoptosis - multiple species - Homo sapiens (human); hsa04650 Natural killer cell mediated cytotoxicity - Homo sapiens (human); hsa04657 IL-17 signaling pathway - Homo sapiens (h…	IPR001309; IPR029030; IPR015917; IPR002138;	Peptidase C14, p20 domain; Caspase-like domain; Peptidase C14A, caspase catalytic domain; Peptidase C14, caspase non-catalytic subunit p10;
P42677	40S ribosomal protein S27 OS=Homo sapiens OX=9606 GN=RPS27 PE=1 SV=3	RPS27	Up	9.461	2.303	0.018995	1.935	0.043523	extracellular	GO:0044085 cellular component biogenesis; GO:0022613 ribonucleoprotein complex biogenesis; GO:0072594 establishment of protein localization to organelle; GO:0006518 peptide metabolic process; GO:0022618 ribonucleoprotein complex assembly; GO:0044699 single-organism process; GO:0009058 biosynthetic process; GO:0044764 multi-organism cellular process; GO:0044237 cellular metabolic process; GO:00150…	GO:0015935 small ribosomal subunit; GO:0005737 cytoplasm; GO:0032991 macromolecular complex; GO:0044424 intracellular part; GO:0005623 cell; GO:0044422 organelle part; GO:0043228 non-membrane-bounded organelle; GO:0031974 membrane-enclosed lumen; GO:0005654 nucleoplasm; GO:0070013 intracellular organelle lumen; GO:0044391 ribosomal subunit; GO:0005622 intracellular; GO:0044464 cell part; GO:00444…	GO:0097159 organic cyclic compound binding; GO:1901363 heterocyclic compound binding; GO:0003677 DNA binding; GO:0003723 RNA binding; GO:0046914 transition metal ion binding; GO:0005488 binding; GO:0043167 ion binding; GO:0003676 nucleic acid binding; GO:0043169 cation binding; GO:0046872 metal ion binding; GO:0005515 protein binding; GO:0008270 zinc ion binding; GO:0003735 structural constituent…	K02978	RP-S27e, RPS27; small subunit ribosomal protein S27e	hsa03010 Ribosome - Homo sapiens (human);	IPR011332; IPR023407;	Zinc-binding ribosomal protein; Ribosomal protein S27e, zinc-binding domain;
P43121	Cell surface glycoprotein MUC18 OS=Homo sapiens OX=9606 GN=MCAM PE=1 SV=2	MCAM	Down	71.607	0.282	0.00187555	0.258	0.00032227	extracellular,plasma membrane	GO:0050794 regulation of cellular process; GO:0072359 circulatory system development; GO:0061042 vascular wound healing; GO:0044707 single-multicellular organism process; GO:0030335 positive regulation of cell migration; GO:0060055 angiogenesis involved in wound healing; GO:0001568 blood vessel development; GO:0040017 positive regulation of locomotion; GO:0044699 single-organism process; GO:20001…	GO:0043229 intracellular organelle; GO:0016020 membrane; GO:0005615 extracellular space; GO:0044421 extracellular region part; GO:0009897 external side of plasma membrane; GO:0030054 cell junction; GO:0071944 cell periphery; GO:0070161 anchoring junction; GO:0031224 intrinsic component of membrane; GO:0044424 intracellular part; GO:0005623 cell; GO:0016021 integral component of membrane; GO:00055…	GO:0005515 protein binding; GO:0005488 binding;	K06534	MCAM, CD146; melanoma cell adhesion molecule		IPR003598; IPR007110; IPR013783; IPR013162; IPR013106; IPR003599; IPR013151;	Immunoglobulin subtype 2; Immunoglobulin-like domain; Immunoglobulin-like fold; CD80-like, immunoglobulin C2-set; Immunoglobulin V-set domain; Immunoglobulin subtype; Immunoglobulin;
P43246	DNA mismatch repair protein Msh2 OS=Homo sapiens OX=9606 GN=MSH2 PE=1 SV=1	MSH2	Up	104.74	2.975	0.0070959	3.579	0.0119236	nucleus	GO:0044700 single organism signaling; GO:0009116 nucleoside metabolic process; GO:0010941 regulation of cell death; GO:0016064 immunoglobulin mediated immune response; GO:0045321 leukocyte activation; GO:0022414 reproductive process; GO:0043009 chordate embryonic development; GO:0008584 male gonad development; GO:0043523 regulation of neuron apoptotic process; GO:0044237 cellular metabolic proces…	GO:0016020 membrane; GO:0000784 nuclear chromosome, telomeric region; GO:0000781 chromosome, telomeric region; GO:0032991 macromolecular complex; GO:0044424 intracellular part; GO:0005623 cell; GO:0044422 organelle part; GO:0044427 chromosomal part; GO:0043228 non-membrane-bounded organelle; GO:0031974 membrane-enclosed lumen; GO:0005654 nucleoplasm; GO:0070013 intracellular organelle lumen; GO:0…	GO:1901265 nucleoside phosphate binding; GO:0003690 double-stranded DNA binding; GO:0046983 protein dimerization activity; GO:0019901 protein kinase binding; GO:0016817 hydrolase activity, acting on acid anhydrides; GO:0005515 protein binding; GO:0016787 hydrolase activity; GO:0016887 ATPase activity; GO:1901363 heterocyclic compound binding; GO:0097159 organic cyclic compound binding; GO:0042802…	K08735	MSH2; DNA mismatch repair protein MSH2	hsa01524 Platinum drug resistance - Homo sapiens (human); hsa03430 Mismatch repair - Homo sapiens (human); hsa05200 Pathways in cancer - Homo sapiens (human); hsa05210 Colorectal cancer - Homo sapiens (human);	IPR007860; IPR007861; IPR007696; IPR000432; IPR027417; IPR007695;	DNA mismatch repair protein MutS, connector domain; DNA mismatch repair protein MutS, clamp; DNA mismatch repair protein MutS, core; DNA mismatch repair protein MutS, C-terminal; P-loop containing nucleoside triphosphate hydrolase; DNA mismatch repair protein MutS-like, N-terminal;
P43304	Glycerol-3-phosphate dehydrogenase, mitochondrial OS=Homo sapiens OX=9606 GN=GPD2 PE=1 SV=3	GPD2	Up	80.852	2.503	0.0101824	2.284	0.00102065	mitochondria	GO:0019319 hexose biosynthetic process; GO:0006066 alcohol metabolic process; GO:0044699 single-organism process; GO:0044255 cellular lipid metabolic process; GO:0009058 biosynthetic process; GO:0044237 cellular metabolic process; GO:0006796 phosphate-containing compound metabolic process; GO:0006006 glucose metabolic process; GO:0008152 metabolic process; GO:0006094 gluconeogenesis; GO:0044262 c…	GO:0016020 membrane; GO:0043229 intracellular organelle; GO:0044429 mitochondrial part; GO:0031090 organelle membrane; GO:0031967 organelle envelope; GO:0044446 intracellular organelle part; GO:0005737 cytoplasm; GO:0032991 macromolecular complex; GO:0044424 intracellular part; GO:0005623 cell; GO:0044422 organelle part; GO:0005739 mitochondrion; GO:0043226 organelle; GO:0043231 intracellular mem…	GO:0016614 oxidoreductase activity, acting on CH-OH group of donors; GO:0016901 oxidoreductase activity, acting on the CH-OH group of donors, quinone or similar compound as acceptor; GO:0052590 sn-glycerol-3-phosphate:ubiquinone oxidoreductase activity; GO:0003824 catalytic activity; GO:0005488 binding; GO:0043167 ion binding; GO:0046872 metal ion binding; GO:0043169 cation binding; GO:0005509 ca…	K00111	glpA, glpD; glycerol-3-phosphate dehydrogenase [EC:1.1.5.3]	hsa00564 Glycerophospholipid metabolism - Homo sapiens (human);	IPR006076; IPR031656; IPR011992; IPR002048; IPR023753;	FAD dependent oxidoreductase; Alpha-glycerophosphate oxidase, C-terminal; EF-hand domain pair; EF-hand domain; FAD/NAD(P)-binding domain;
P43307	Translocon-associated protein subunit alpha OS=Homo sapiens OX=9606 GN=SSR1 PE=1 SV=3	SSR1	Up	32.235	1.888	0.025242	1.762	0.044404	endoplasmic reticulum	GO:0050794 regulation of cellular process; GO:0044700 single organism signaling; GO:0046907 intracellular transport; GO:0033554 cellular response to stress; GO:0042127 regulation of cell proliferation; GO:0034976 response to endoplasmic reticulum stress; GO:0035967 cellular response to topologically incorrect protein; GO:0071310 cellular response to organic substance; GO:0044699 single-organism p…	GO:0043229 intracellular organelle; GO:0016020 membrane; GO:0042175 nuclear outer membrane-endoplasmic reticulum membrane network; GO:0005783 endoplasmic reticulum; GO:0044446 intracellular organelle part; GO:0005737 cytoplasm; GO:0031224 intrinsic component of membrane; GO:0012505 endomembrane system; GO:0044424 intracellular part; GO:0005623 cell; GO:0016021 integral component of membrane; GO:0…	GO:0005515 protein binding; GO:0005488 binding;	K13249	SSR1; translocon-associated protein subunit alpha	hsa04141 Protein processing in endoplasmic reticulum - Homo sapiens (human);
P45381	Aspartoacylase OS=Homo sapiens OX=9606 GN=ASPA PE=1 SV=1	ASPA	Down	35.735	0.08	0.00036113	0.314	0.047401	cytoplasm	GO:1901606 alpha-amino acid catabolic process; GO:0014013 regulation of gliogenesis; GO:0016053 organic acid biosynthetic process; GO:0007272 ensheathment of neurons; GO:0048869 cellular developmental process; GO:0022008 neurogenesis; GO:0044699 single-organism process; GO:0009058 biosynthetic process; GO:0014003 oligodendrocyte development; GO:0044237 cellular metabolic process; GO:0045687 posit…	GO:0043229 intracellular organelle; GO:0044421 extracellular region part; GO:0005737 cytoplasm; GO:0031982 vesicle; GO:0044424 intracellular part; GO:0005829 cytosol; GO:0005623 cell; GO:0005576 extracellular region; GO:0043226 organelle; GO:0070062 extracellular exosome; GO:0043231 intracellular membrane-bounded organelle; GO:0005634 nucleus; GO:0005622 intracellular; GO:0044464 cell part; GO:19…	GO:0019807 aspartoacylase activity; GO:0003824 catalytic activity; GO:0005488 binding; GO:0043167 ion binding; GO:0016788 hydrolase activity, acting on ester bonds; GO:0043169 cation binding; GO:0046872 metal ion binding; GO:0005515 protein binding; GO:0016787 hydrolase activity; GO:0004046 aminoacylase activity; GO:0016811 hydrolase activity, acting on carbon-nitrogen (but not peptide) bonds, in…	K01437	ASPA, aspA; aspartoacylase [EC:3.5.1.15]	hsa00250 Alanine, aspartate and glutamate metabolism - Homo sapiens (human); hsa00340 Histidine metabolism - Homo sapiens (human); hsa01100 Metabolic pathways - Homo sapiens (human);
P46060	Ran GTPase-activating protein 1 OS=Homo sapiens OX=9606 GN=RANGAP1 PE=1 SV=1	RANGAP1	Up	63.541	1.95	0.042956	1.892	0.0032206	cytoplasm	GO:0044700 single organism signaling; GO:0090317 negative regulation of intracellular protein transport; GO:0044699 single-organism process; GO:0044237 cellular metabolic process; GO:0009611 response to wounding; GO:0000819 sister chromatid segregation; GO:0007165 signal transduction; GO:0008152 metabolic process; GO:1901653 cellular response to peptide; GO:0007154 cell communication; GO:1904117 …	GO:0016020 membrane; GO:0030425 dendrite; GO:0031090 organelle membrane; GO:0099568 cytoplasmic region; GO:0005737 cytoplasm; GO:0032838 cell projection cytoplasm; GO:0032991 macromolecular complex; GO:0044424 intracellular part; GO:0005623 cell; GO:0000777 condensed chromosome kinetochore; GO:0044422 organelle part; GO:0043228 non-membrane-bounded organelle; GO:0044427 chromosomal part; GO:00058…	GO:0031267 small GTPase binding; GO:0031625 ubiquitin protein ligase binding; GO:0060589 nucleoside-triphosphatase regulator activity; GO:0030695 GTPase regulator activity; GO:0005515 protein binding; GO:0098772 molecular function regulator; GO:0050839 cell adhesion molecule binding; GO:0030234 enzyme regulator activity; GO:0017016 Ras GTPase binding; GO:0005488 binding; GO:0045296 cadherin bindi…	K14319	RANGAP1; Ran GTPase-activating protein 1	hsa03013 RNA transport - Homo sapiens (human);	IPR032675; IPR009109;	Leucine-rich repeat domain, L domain-like; Ran-GTPase activating protein 1, C-terminal;
P46087	Probable 28S rRNA (cytosine(4447)-C(5))-methyltransferase OS=Homo sapiens OX=9606 GN=NOP2 PE=1 SV=2	NOP2	Up	89.301	9.812	0.00140209	3.707	0.030356	nucleus	GO:0050794 regulation of cellular process; GO:0044085 cellular component biogenesis; GO:0022613 ribonucleoprotein complex biogenesis; GO:0042127 regulation of cell proliferation; GO:0006725 cellular aromatic compound metabolic process; GO:0060255 regulation of macromolecule metabolic process; GO:0019219 regulation of nucleobase-containing compound metabolic process; GO:0000154 rRNA modification; …	GO:0043229 intracellular organelle; GO:0043232 intracellular non-membrane-bounded organelle; GO:0044446 intracellular organelle part; GO:0031981 nuclear lumen; GO:0044424 intracellular part; GO:0005730 nucleolus; GO:0005623 cell; GO:0044422 organelle part; GO:0043228 non-membrane-bounded organelle; GO:0043226 organelle; GO:0043231 intracellular membrane-bounded organelle; GO:0031974 membrane-encl…	GO:0003723 RNA binding; GO:0008757 S-adenosylmethionine-dependent methyltransferase activity; GO:0016434 rRNA (cytosine) methyltransferase activity; GO:0008168 methyltransferase activity; GO:0016741 transferase activity, transferring one-carbon groups; GO:0005515 protein binding; GO:0008169 C-methyltransferase activity; GO:1901363 heterocyclic compound binding; GO:0097159 organic cyclic compound …	K14835	NOP2; 25S rRNA (cytosine2870-C5)-methyltransferase [EC:2.1.1.310]		IPR001678; IPR011023; IPR029063; IPR031341;	SAM-dependent methyltransferase RsmB/NOP2-type; Nop2p; S-adenosyl-L-methionine-dependent methyltransferase; Ribosomal RNA small subunit methyltransferase F, N-terminal;
P46781	40S ribosomal protein S9 OS=Homo sapiens OX=9606 GN=RPS9 PE=1 SV=3	RPS9	Up	22.591	2.923	0.025344	2.252	0.0040361	cytoplasm	GO:0044085 cellular component biogenesis; GO:0065008 regulation of biological quality; GO:0022613 ribonucleoprotein complex biogenesis; GO:0032270 positive regulation of cellular protein metabolic process; GO:0006518 peptide metabolic process; GO:0010608 posttranscriptional regulation of gene expression; GO:0009891 positive regulation of biosynthetic process; GO:0044237 cellular metabolic process…	GO:0016020 membrane; GO:0044421 extracellular region part; GO:0030054 cell junction; GO:0031982 vesicle; GO:0015935 small ribosomal subunit; GO:0005737 cytoplasm; GO:0032991 macromolecular complex; GO:0044424 intracellular part; GO:0005623 cell; GO:0044422 organelle part; GO:0043228 non-membrane-bounded organelle; GO:0070062 extracellular exosome; GO:0031974 membrane-enclosed lumen; GO:0005654 nu…	GO:0097159 organic cyclic compound binding; GO:1901363 heterocyclic compound binding; GO:0003723 RNA binding; GO:0005488 binding; GO:0003676 nucleic acid binding; GO:0005515 protein binding; GO:0045182 translation regulator activity; GO:0005198 structural molecule activity; GO:0003735 structural constituent of ribosome; GO:0019843 rRNA binding;	K02997	RP-S9e, RPS9; small subunit ribosomal protein S9e	hsa03010 Ribosome - Homo sapiens (human);	IPR001912; IPR002942;	Ribosomal protein S4/S9, N-terminal; RNA-binding S4 domain;
P46783	40S ribosomal protein S10 OS=Homo sapiens OX=9606 GN=RPS10 PE=1 SV=1	RPS10	Up	18.898	1.774	0.032303	3.114	0.0059411	nucleus	GO:0044085 cellular component biogenesis; GO:0022613 ribonucleoprotein complex biogenesis; GO:0072594 establishment of protein localization to organelle; GO:0006518 peptide metabolic process; GO:0022618 ribonucleoprotein complex assembly; GO:0009058 biosynthetic process; GO:0044764 multi-organism cellular process; GO:0044237 cellular metabolic process; GO:0015031 protein transport; GO:0051234 est…	GO:0016020 membrane; GO:0044421 extracellular region part; GO:0030054 cell junction; GO:0015935 small ribosomal subunit; GO:0031982 vesicle; GO:0005737 cytoplasm; GO:0032991 macromolecular complex; GO:0044424 intracellular part; GO:0005623 cell; GO:0044422 organelle part; GO:0043228 non-membrane-bounded organelle; GO:0070062 extracellular exosome; GO:0031974 membrane-enclosed lumen; GO:0005654 nu…	GO:0097159 organic cyclic compound binding; GO:1901363 heterocyclic compound binding; GO:0003723 RNA binding; GO:0005488 binding; GO:0003676 nucleic acid binding; GO:0005515 protein binding; GO:0005198 structural molecule activity; GO:0003735 structural constituent of ribosome;	K02947	RP-S10e, RPS10; small subunit ribosomal protein S10e	hsa03010 Ribosome - Homo sapiens (human);	IPR005326;	Plectin/S10, N-terminal;
P46821	Microtubule-associated protein 1B OS=Homo sapiens OX=9606 GN=MAP1B PE=1 SV=2	MAP1B	Down	270.63	0.303	0.0032826	0.199	0.0023974	nucleus	GO:0065008 regulation of biological quality; GO:0045666 positive regulation of neuron differentiation; GO:0061162 establishment of monopolar cell polarity; GO:0048869 cellular developmental process; GO:0048666 neuron development; GO:0032989 cellular component morphogenesis; GO:0022008 neurogenesis; GO:0044699 single-organism process; GO:0051234 establishment of localization; GO:0045927 positive r…	GO:0016020 membrane; GO:0030425 dendrite; GO:0005874 microtubule; GO:0071944 cell periphery; GO:0030054 cell junction; GO:0005737 cytoplasm; GO:0097730 non-motile cilium; GO:0032991 macromolecular complex; GO:0044424 intracellular part; GO:0099512 supramolecular fiber; GO:0099080 supramolecular complex; GO:0005623 cell; GO:0097731 9+0 non-motile cilium; GO:0032279 asymmetric synapse; GO:0043197 d…	GO:0015631 tubulin binding; GO:0005515 protein binding; GO:0008092 cytoskeletal protein binding; GO:0005198 structural molecule activity; GO:0008017 microtubule binding; GO:0005488 binding;	K10429	MAP1; microtubule-associated protein 1		IPR001279;	Metallo-beta-lactamase;
P48651	Phosphatidylserine synthase 1 OS=Homo sapiens OX=9606 GN=PTDSS1 PE=1 SV=1	PTDSS1	Up	55.527	3.272	0.0045619	1.64	0.00124498	plasma membrane	GO:0046486 glycerolipid metabolic process; GO:0008654 phospholipid biosynthetic process; GO:0042398 cellular modified amino acid biosynthetic process; GO:0044699 single-organism process; GO:0009058 biosynthetic process; GO:0044255 cellular lipid metabolic process; GO:1901566 organonitrogen compound biosynthetic process; GO:0044237 cellular metabolic process; GO:0006796 phosphate-containing compou…	GO:0043229 intracellular organelle; GO:0016020 membrane; GO:0042175 nuclear outer membrane-endoplasmic reticulum membrane network; GO:0005783 endoplasmic reticulum; GO:0044446 intracellular organelle part; GO:0005737 cytoplasm; GO:0031224 intrinsic component of membrane; GO:0012505 endomembrane system; GO:0044424 intracellular part; GO:0005623 cell; GO:0016021 integral component of membrane; GO:0…	GO:0016740 transferase activity; GO:0003824 catalytic activity;	K08729	PTDSS1; phosphatidylserine synthase 1 [EC:2.7.8.-]	hsa00564 Glycerophospholipid metabolism - Homo sapiens (human); hsa01100 Metabolic pathways - Homo sapiens (human);
P49458	Signal recognition particle 9 kDa protein OS=Homo sapiens OX=9606 GN=SRP9 PE=1 SV=2	SRP9	Up	10.112	2.15	0.00141705	2.089	0.010199	cytoplasm	GO:0072594 establishment of protein localization to organelle; GO:0010608 posttranscriptional regulation of gene expression; GO:0015031 protein transport; GO:0051234 establishment of localization; GO:0006605 protein targeting; GO:0006612 protein targeting to membrane; GO:0051649 establishment of localization in cell; GO:0070972 protein localization to endoplasmic reticulum; GO:0065002 intracellul…	GO:0016020 membrane; GO:0005783 endoplasmic reticulum; GO:0042175 nuclear outer membrane-endoplasmic reticulum membrane network; GO:0044421 extracellular region part; GO:0030867 rough endoplasmic reticulum membrane; GO:0031090 organelle membrane; GO:0098796 membrane protein complex; GO:0005737 cytoplasm; GO:0031982 vesicle; GO:0032991 macromolecular complex; GO:0044424 intracellular part; GO:0005…	GO:0097159 organic cyclic compound binding; GO:1901363 heterocyclic compound binding; GO:0003723 RNA binding; GO:0005047 signal recognition particle binding; GO:0005488 binding; GO:0044877 macromolecular complex binding; GO:0003676 nucleic acid binding; GO:0005515 protein binding; GO:0043021 ribonucleoprotein complex binding; GO:0008312 7S RNA binding;	K03109	SRP9; signal recognition particle subunit SRP9	hsa03060 Protein export - Homo sapiens (human);	IPR009018;	Signal recognition particle, SRP9/SRP14 subunit;
P49736	DNA replication licensing factor MCM2 OS=Homo sapiens OX=9606 GN=MCM2 PE=1 SV=4	MCM2	Up	101.89	16.208	0.0002623	6.198	0.024756	nucleus	GO:0044085 cellular component biogenesis; GO:0006268 DNA unwinding involved in DNA replication; GO:0032392 DNA geometric change; GO:0044699 single-organism process; GO:0009058 biosynthetic process; GO:0071345 cellular response to cytokine stimulus; GO:0044237 cellular metabolic process; GO:0008152 metabolic process; GO:0006334 nucleosome assembly; GO:0022607 cellular component assembly; GO:006500…	GO:0000784 nuclear chromosome, telomeric region; GO:0000781 chromosome, telomeric region; GO:0005737 cytoplasm; GO:0032991 macromolecular complex; GO:0044424 intracellular part; GO:0042555 MCM complex; GO:0005623 cell; GO:0044422 organelle part; GO:0044427 chromosomal part; GO:0043228 non-membrane-bounded organelle; GO:0005856 cytoskeleton; GO:0031974 membrane-enclosed lumen; GO:0005654 nucleopla…	GO:1901265 nucleoside phosphate binding; GO:0003690 double-stranded DNA binding; GO:0016817 hydrolase activity, acting on acid anhydrides; GO:0016787 hydrolase activity; GO:0005515 protein binding; GO:1901363 heterocyclic compound binding; GO:0097159 organic cyclic compound binding; GO:0016462 pyrophosphatase activity; GO:0003824 catalytic activity; GO:0032553 ribonucleotide binding; GO:0005488 b…	K02540	MCM2; DNA replication licensing factor MCM2 [EC:3.6.4.12]	hsa03030 DNA replication - Homo sapiens (human); hsa04110 Cell cycle - Homo sapiens (human);	IPR012340; IPR001208; IPR033762; IPR027417; IPR027925;	Nucleic acid-binding, OB-fold; MCM domain; MCM OB domain; P-loop containing nucleoside triphosphate hydrolase; MCM N-terminal domain;
P49750	YLP motif-containing protein 1 OS=Homo sapiens OX=9606 GN=YLPM1 PE=1 SV=4	YLPM1	Up	241.64	2.479	0.036	2.547	0.0017982	nucleus	GO:0050794 regulation of cellular process; GO:0006725 cellular aromatic compound metabolic process; GO:0097659 nucleic acid-templated transcription; GO:0060255 regulation of macromolecule metabolic process; GO:0019219 regulation of nucleobase-containing compound metabolic process; GO:0009058 biosynthetic process; GO:0044237 cellular metabolic process; GO:0071704 organic substance metabolic proces…	GO:0043229 intracellular organelle; GO:0005737 cytoplasm; GO:0044446 intracellular organelle part; GO:0031981 nuclear lumen; GO:0044424 intracellular part; GO:0016604 nuclear body; GO:0005829 cytosol; GO:0005623 cell; GO:0044422 organelle part; GO:0043226 organelle; GO:0043231 intracellular membrane-bounded organelle; GO:0031974 membrane-enclosed lumen; GO:0005654 nucleoplasm; GO:0005634 nucleus;…	GO:0097159 organic cyclic compound binding; GO:1901363 heterocyclic compound binding; GO:0003723 RNA binding; GO:0005515 protein binding; GO:0005488 binding; GO:0003676 nucleic acid binding;	K17602	YLPM1; YLP motif-containing protein 1		IPR027417;	P-loop containing nucleoside triphosphate hydrolase;
P49756	RNA-binding protein 25 OS=Homo sapiens OX=9606 GN=RBM25 PE=1 SV=3	RBM25	Up	100.18	3.769	0.0053367	2.307	0.0042801	cytoplasm	GO:0050794 regulation of cellular process; GO:0010941 regulation of cell death; GO:0000381 regulation of alternative mRNA splicing, via spliceosome; GO:0006725 cellular aromatic compound metabolic process; GO:0060255 regulation of macromolecule metabolic process; GO:0019219 regulation of nucleobase-containing compound metabolic process; GO:0043067 regulation of programmed cell death; GO:0044237 c…	GO:0043229 intracellular organelle; GO:0005737 cytoplasm; GO:0044446 intracellular organelle part; GO:0032991 macromolecular complex; GO:0031981 nuclear lumen; GO:0044424 intracellular part; GO:0005681 spliceosomal complex; GO:0016604 nuclear body; GO:0005623 cell; GO:0044422 organelle part; GO:0043231 intracellular membrane-bounded organelle; GO:0043226 organelle; GO:0031974 membrane-enclosed lu…	GO:0097159 organic cyclic compound binding; GO:1901363 heterocyclic compound binding; GO:0003729 mRNA binding; GO:0003723 RNA binding; GO:1901265 nucleoside phosphate binding; GO:0005488 binding; GO:0003676 nucleic acid binding; GO:0005515 protein binding; GO:0000166 nucleotide binding; GO:0036094 small molecule binding;	K12822	RBM25, S164; RNA-binding protein 25	hsa03040 Spliceosome - Homo sapiens (human);	IPR034268; IPR000504; IPR012677; IPR002483;	RBM25, RNA recognition motif; RNA recognition motif domain; Nucleotide-binding alpha-beta plait domain; PWI domain;
P49916	DNA ligase 3 OS=Homo sapiens OX=9606 GN=LIG3 PE=1 SV=2	LIG3	Up	112.91	3.816	0.04664	3.146	0.035938	nucleus	GO:0006266 DNA ligation; GO:1901859 negative regulation of mitochondrial DNA metabolic process; GO:0051129 negative regulation of cellular component organization; GO:0006289 nucleotide-excision repair; GO:0044699 single-organism process; GO:0009058 biosynthetic process; GO:0090329 regulation of DNA-dependent DNA replication; GO:0010821 regulation of mitochondrion organization; GO:0044237 cellular…	GO:0043229 intracellular organelle; GO:0005737 cytoplasm; GO:0044446 intracellular organelle part; GO:0031981 nuclear lumen; GO:0032991 macromolecular complex; GO:0070421 DNA ligase III-XRCC1 complex; GO:0044424 intracellular part; GO:0005623 cell; GO:0005739 mitochondrion; GO:0044422 organelle part; GO:0031974 membrane-enclosed lumen; GO:0043231 intracellular membrane-bounded organelle; GO:00432…	GO:0003677 DNA binding; GO:0005524 ATP binding; GO:1901265 nucleoside phosphate binding; GO:0003910 DNA ligase (ATP) activity; GO:0001882 nucleoside binding; GO:0043167 ion binding; GO:0016874 ligase activity; GO:0016886 ligase activity, forming phosphoric ester bonds; GO:0005515 protein binding; GO:0000166 nucleotide binding; GO:0003909 DNA ligase activity; GO:0008270 zinc ion binding; GO:190136…	K10776	LIG3; DNA ligase 3 [EC:6.5.1.1]	hsa03410 Base excision repair - Homo sapiens (human);	IPR012340; IPR012308; IPR012310; IPR001510; IPR012309; IPR031916; IPR001357;	Nucleic acid-binding, OB-fold; DNA ligase, ATP-dependent, N-terminal; DNA ligase, ATP-dependent, central; Zinc finger, PARP-type; DNA ligase, ATP-dependent, C-terminal; DNA ligase 3, BRCT domain; BRCT domain;
P49961	Ectonucleoside triphosphate diphosphohydrolase 1 OS=Homo sapiens OX=9606 GN=ENTPD1 PE=1 SV=1	ENTPD1	Down	57.964	0.478	0.032577	0.439	0.0050955	plasma membrane	GO:0044707 single-multicellular organism process; GO:0007596 blood coagulation; GO:0065008 regulation of biological quality; GO:0050878 regulation of body fluid levels; GO:0006725 cellular aromatic compound metabolic process; GO:0006950 response to stress; GO:0044281 small molecule metabolic process; GO:0044763 single-organism cellular process; GO:0006807 nitrogen compound metabolic process; GO:1…	GO:0016020 membrane; GO:0031226 intrinsic component of plasma membrane; GO:0044421 extracellular region part; GO:0071944 cell periphery; GO:0031982 vesicle; GO:0031224 intrinsic component of membrane; GO:0005887 integral component of plasma membrane; GO:0005623 cell; GO:0016021 integral component of membrane; GO:0005576 extracellular region; GO:0005886 plasma membrane; GO:0043226 organelle; GO:00…	GO:0005524 ATP binding; GO:1901265 nucleoside phosphate binding; GO:0102490 8-oxo-dGTP phosphohydrolase activity; GO:0001882 nucleoside binding; GO:0043167 ion binding; GO:0016817 hydrolase activity, acting on acid anhydrides; GO:0005515 protein binding; GO:0016787 hydrolase activity; GO:0000166 nucleotide binding; GO:0017111 nucleoside-triphosphatase activity; GO:0017110 nucleoside-diphosphatase…	K01510	ENTPD1_3_8, CD39; apyrase [EC:3.6.1.5]	hsa00230 Purine metabolism - Homo sapiens (human); hsa00240 Pyrimidine metabolism - Homo sapiens (human); hsa01100 Metabolic pathways - Homo sapiens (human); hsa05169 Epstein-Barr virus infection - Homo sapiens (human);
P50148	Guanine nucleotide-binding protein G(q) subunit alpha OS=Homo sapiens OX=9606 GN=GNAQ PE=1 SV=4	GNAQ	Down	42.142	0.252	0.00029821	0.459	0.0050813	cytoskeleton	GO:0044700 single organism signaling; GO:0021700 developmental maturation; GO:0007596 blood coagulation; GO:0065008 regulation of biological quality; GO:0022414 reproductive process; GO:0007166 cell surface receptor signaling pathway; GO:1903533 regulation of protein targeting; GO:0007420 brain development; GO:0045634 regulation of melanocyte differentiation; GO:0007215 glutamate receptor signali…	GO:0016020 membrane; GO:0030425 dendrite; GO:0044421 extracellular region part; GO:0019898 extrinsic component of membrane; GO:0031090 organelle membrane; GO:0005737 cytoplasm; GO:0032991 macromolecular complex; GO:0005623 cell; GO:0009898 cytoplasmic side of plasma membrane; GO:0044422 organelle part; GO:0005765 lysosomal membrane; GO:0070062 extracellular exosome; GO:0031965 nuclear membrane; G…	GO:1901265 nucleoside phosphate binding; GO:0005102 receptor binding; GO:0060589 nucleoside-triphosphatase regulator activity; GO:0030695 GTPase regulator activity; GO:0031683 G-protein beta/gamma-subunit complex binding; GO:0016817 hydrolase activity, acting on acid anhydrides; GO:0016787 hydrolase activity; GO:0031826 type 2A serotonin receptor binding; GO:0005515 protein binding; GO:0098772 mo…	K04634	GNAQ; guanine nucleotide-binding protein G(q) subunit alpha	hsa04015 Rap1 signaling pathway - Homo sapiens (human); hsa04020 Calcium signaling pathway - Homo sapiens (human); hsa04022 cGMP-PKG signaling pathway - Homo sapiens (human); hsa04071 Sphingolipid signaling pathway - Homo sapiens (human); hsa04261 Adrenergic signaling in cardiomyocytes - Homo sapiens (human); hsa04270 Vascular smooth muscle contraction - Homo sapiens (human); hsa04371 Apelin sign…	IPR027417; IPR011025;	P-loop containing nucleoside triphosphate hydrolase; G protein alpha subunit, helical insertion;
P50851	Lipopolysaccharide-responsive and beige-like anchor protein OS=Homo sapiens OX=9606 GN=LRBA PE=1 SV=4	LRBA	Up	319.1	2.619	0.0083048	2.068	0.038722	plasma membrane		GO:0043229 intracellular organelle; GO:0016020 membrane; GO:0005783 endoplasmic reticulum; GO:0071944 cell periphery; GO:0005737 cytoplasm; GO:0031224 intrinsic component of membrane; GO:0012505 endomembrane system; GO:0044424 intracellular part; GO:0005623 cell; GO:0016021 integral component of membrane; GO:0005886 plasma membrane; GO:0043231 intracellular membrane-bounded organelle; GO:0043226 …	GO:0005515 protein binding; GO:0005488 binding;				IPR000409; IPR011989; IPR013320; IPR031570; IPR017986; IPR011993; IPR015943; IPR016024; IPR023362; IPR010508;	BEACH domain; Armadillo-like helical; Concanavalin A-like lectin/glucanase domain; Domain of unknown function DUF4704; WD40-repeat-containing domain; PH domain-like; WD40/YVTN repeat-like-containing domain; Armadillo-type fold; PH-BEACH domain; Domain of unknown function DUF1088;
P50914	60S ribosomal protein L14 OS=Homo sapiens OX=9606 GN=RPL14 PE=1 SV=4	RPL14	Up	23.432	2.341	0.021642	1.681	0.023739	mitochondria	GO:0044085 cellular component biogenesis; GO:0022613 ribonucleoprotein complex biogenesis; GO:0072594 establishment of protein localization to organelle; GO:0006518 peptide metabolic process; GO:0009058 biosynthetic process; GO:0044764 multi-organism cellular process; GO:0044237 cellular metabolic process; GO:0015031 protein transport; GO:0042273 ribosomal large subunit biogenesis; GO:0051234 est…	GO:0005840 ribosome; GO:0043229 intracellular organelle; GO:0016020 membrane; GO:0044421 extracellular region part; GO:0043232 intracellular non-membrane-bounded organelle; GO:0022625 cytosolic large ribosomal subunit; GO:0031982 vesicle; GO:0044446 intracellular organelle part; GO:0005737 cytoplasm; GO:0032991 macromolecular complex; GO:0044424 intracellular part; GO:0005829 cytosol; GO:0005623 …	GO:0097159 organic cyclic compound binding; GO:1901363 heterocyclic compound binding; GO:0050839 cell adhesion molecule binding; GO:0003723 RNA binding; GO:0005488 binding; GO:0045296 cadherin binding; GO:0003676 nucleic acid binding; GO:0005515 protein binding; GO:0005198 structural molecule activity; GO:0003735 structural constituent of ribosome;	K02875	RP-L14e, RPL14; large subunit ribosomal protein L14e	hsa03010 Ribosome - Homo sapiens (human);	IPR008991; IPR002784; IPR014722;	Translation protein SH3-like domain; Ribosomal protein L14e domain; Ribosomal protein L2 domain 2;
P51003	Poly(A) polymerase alpha OS=Homo sapiens OX=9606 GN=PAPOLA PE=1 SV=4	PAPOLA	Up	82.842	7.298	0.0003818	4.202	4.1986e-05	nucleus	GO:0050794 regulation of cellular process; GO:0031123 RNA 3'-end processing; GO:0006725 cellular aromatic compound metabolic process; GO:0031124 mRNA 3'-end processing; GO:0060255 regulation of macromolecule metabolic process; GO:0006378 mRNA polyadenylation; GO:0097659 nucleic acid-templated transcription; GO:0019219 regulation of nucleobase-containing compound metabolic process; GO:0009058 bios…	GO:0043229 intracellular organelle; GO:0044446 intracellular organelle part; GO:0005737 cytoplasm; GO:0031981 nuclear lumen; GO:0044424 intracellular part; GO:0005623 cell; GO:0044422 organelle part; GO:0043231 intracellular membrane-bounded organelle; GO:0043226 organelle; GO:0031974 membrane-enclosed lumen; GO:0005634 nucleus; GO:0005654 nucleoplasm; GO:0070013 intracellular organelle lumen; GO…	GO:1901265 nucleoside phosphate binding; GO:0005515 protein binding; GO:1901363 heterocyclic compound binding; GO:0097159 organic cyclic compound binding; GO:0003824 catalytic activity; GO:0032553 ribonucleotide binding; GO:0005488 binding; GO:0032550 purine ribonucleoside binding; GO:0043169 cation binding; GO:0043168 anion binding; GO:0032559 adenyl ribonucleotide binding; GO:0030554 adenyl nuc…	K14376	PAP; poly(A) polymerase [EC:2.7.7.19]	hsa03015 mRNA surveillance pathway - Homo sapiens (human);	IPR007012; IPR011068; IPR002934; IPR007010;	Poly(A) polymerase, central domain; Nucleotidyltransferase, class I, C-terminal-like; Polymerase, nucleotidyl transferase domain; Poly(A) polymerase, RNA-binding domain;
P51452	Dual specificity protein phosphatase 3 OS=Homo sapiens OX=9606 GN=DUSP3 PE=1 SV=1	DUSP3	Down	20.478	0.298	0.020982	0.384	0.0095433	cytoplasm	GO:0050863 regulation of T cell activation; GO:0002694 regulation of leukocyte activation; GO:0032872 regulation of stress-activated MAPK cascade; GO:0009968 negative regulation of signal transduction; GO:0043009 chordate embryonic development; GO:0000188 inactivation of MAPK activity; GO:0023051 regulation of signaling; GO:0044699 single-organism process; GO:0051249 regulation of lymphocyte acti…	GO:0016020 membrane; GO:0044421 extracellular region part; GO:0071944 cell periphery; GO:0031982 vesicle; GO:0005737 cytoplasm; GO:0044424 intracellular part; GO:0005623 cell; GO:0044422 organelle part; GO:0031974 membrane-enclosed lumen; GO:0070062 extracellular exosome; GO:0005654 nucleoplasm; GO:0070013 intracellular organelle lumen; GO:0044425 membrane part; GO:0005622 intracellular; GO:00444…	GO:0004725 protein tyrosine phosphatase activity; GO:0003824 catalytic activity; GO:0042578 phosphoric ester hydrolase activity; GO:0005488 binding; GO:0033549 MAP kinase phosphatase activity; GO:0016791 phosphatase activity; GO:0019901 protein kinase binding; GO:0016788 hydrolase activity, acting on ester bonds; GO:0016787 hydrolase activity; GO:0005515 protein binding; GO:0008138 protein tyrosi…	K17614	DUSP3, VHR; dual specificity phosphatase 3 [EC:3.1.3.16 3.1.3.48]	hsa04010 MAPK signaling pathway - Homo sapiens (human);	IPR029021; IPR000387; IPR000340; IPR020422;	Protein-tyrosine phosphatase-like; Tyrosine specific protein phosphatases domain; Dual specificity phosphatase, catalytic domain; Dual specificity protein phosphatase domain;
P51532	Transcription activator BRG1 OS=Homo sapiens OX=9606 GN=SMARCA4 PE=1 SV=2	SMARCA4	Up	184.64	2.935	0.00040119	2.307	0.042976	nucleus	GO:0044085 cellular component biogenesis; GO:1902807 negative regulation of cell cycle G1/S phase transition; GO:0065008 regulation of biological quality; GO:0097659 nucleic acid-templated transcription; GO:0043923 positive regulation by host of viral transcription; GO:0009891 positive regulation of biosynthetic process; GO:0003407 neural retina development; GO:0060766 negative regulation of andr…	GO:0016020 membrane; GO:0005615 extracellular space; GO:0044421 extracellular region part; GO:0032991 macromolecular complex; GO:0044424 intracellular part; GO:0070603 SWI/SNF superfamily-type complex; GO:0005623 cell; GO:0044422 organelle part; GO:0071565 nBAF complex; GO:0044427 chromosomal part; GO:0043228 non-membrane-bounded organelle; GO:0031974 membrane-enclosed lumen; GO:0005654 nucleopla…	GO:0000975 regulatory region DNA binding; GO:0097159 organic cyclic compound binding; GO:0032553 ribonucleotide binding; GO:0003824 catalytic activity; GO:0005488 binding; GO:0032550 purine ribonucleoside binding; GO:0043168 anion binding; GO:0032559 adenyl ribonucleotide binding; GO:0030554 adenyl nucleotide binding; GO:0008094 DNA-dependent ATPase activity; GO:0035639 purine ribonucleoside trip…	K11647	SMARCA2_4; SWI/SNF-related matrix-associated actin-dependent regulator of chromatin subfamily A member 2/4 [EC:3.6.4.-]	hsa04714 Thermogenesis - Homo sapiens (human); hsa05225 Hepatocellular carcinoma - Homo sapiens (human);	IPR006576; IPR027417; IPR029295; IPR014012; IPR001487; IPR000330; IPR014978; IPR014001; IPR001650;	BRK domain; P-loop containing nucleoside triphosphate hydrolase; Snf2, ATP coupling domain; Helicase/SANT-associated domain; Bromodomain; SNF2-related, N-terminal domain; Glutamine-Leucine-Glutamine, QLQ; Helicase superfamily 1/2, ATP-binding domain; Helicase, C-terminal;
P51858	Hepatoma-derived growth factor OS=Homo sapiens OX=9606 GN=HDGF PE=1 SV=1	HDGF	Up	26.788	2.405	0.000142551	1.521	0.034398	nucleus	GO:0044700 single organism signaling; GO:0097659 nucleic acid-templated transcription; GO:0044699 single-organism process; GO:0009058 biosynthetic process; GO:0044237 cellular metabolic process; GO:0051253 negative regulation of RNA metabolic process; GO:0030968 endoplasmic reticulum unfolded protein response; GO:2001141 regulation of RNA biosynthetic process; GO:0008152 metabolic process; GO:000…	GO:0043229 intracellular organelle; GO:0005615 extracellular space; GO:0044421 extracellular region part; GO:0044446 intracellular organelle part; GO:0005737 cytoplasm; GO:0031981 nuclear lumen; GO:0032991 macromolecular complex; GO:0017053 transcriptional repressor complex; GO:0044424 intracellular part; GO:0005623 cell; GO:0005576 extracellular region; GO:0044422 organelle part; GO:0031974 memb…	GO:0003677 DNA binding; GO:0003723 RNA binding; GO:0008083 growth factor activity; GO:0003714 transcription corepressor activity; GO:1901265 nucleoside phosphate binding; GO:0005102 receptor binding; GO:0043167 ion binding; GO:0005515 protein binding; GO:0000166 nucleotide binding; GO:0003712 transcription cofactor activity; GO:0008201 heparin binding; GO:1901681 sulfur compound binding; GO:19013…	K16641	HDGF; hepatoma-derived growth factor		IPR000313;	PWWP domain;
P51884	Lumican OS=Homo sapiens OX=9606 GN=LUM PE=1 SV=2	LUM	Down	38.429	0.336	0.0035361	0.475	0.026024	extracellular	GO:0030199 collagen fibril organization; GO:0007601 visual perception; GO:0051216 cartilage development; GO:0006024 glycosaminoglycan biosynthetic process; GO:0006026 aminoglycan catabolic process; GO:0009891 positive regulation of biosynthetic process; GO:0044699 single-organism process; GO:0009058 biosynthetic process; GO:0042340 keratan sulfate catabolic process; GO:0044237 cellular metabolic …	GO:0098643 banded collagen fibril; GO:0005615 extracellular space; GO:0044421 extracellular region part; GO:0031982 vesicle; GO:0005737 cytoplasm; GO:0032991 macromolecular complex; GO:0005583 fibrillar collagen trimer; GO:0099512 supramolecular fiber; GO:0044424 intracellular part; GO:0099080 supramolecular complex; GO:0005623 cell; GO:0044420 extracellular matrix component; GO:0005581 collagen …	GO:0005201 extracellular matrix structural constituent; GO:0005488 binding; GO:0044877 macromolecular complex binding; GO:0005515 protein binding; GO:0005518 collagen binding; GO:0005198 structural molecule activity; GO:0032403 protein complex binding;	K08122	LUM; lumican	hsa05205 Proteoglycans in cancer - Homo sapiens (human);	IPR000372; IPR032675;	Leucine-rich repeat N-terminal domain; Leucine-rich repeat domain, L domain-like;
P51888	Prolargin OS=Homo sapiens OX=9606 GN=PRELP PE=1 SV=1	PRELP	Down	43.809	0.298	0.0159171	0.349	0.0132586	extracellular	GO:0044707 single-multicellular organism process; GO:0006024 glycosaminoglycan biosynthetic process; GO:0006026 aminoglycan catabolic process; GO:0048869 cellular developmental process; GO:0044699 single-organism process; GO:0009058 biosynthetic process; GO:0042340 keratan sulfate catabolic process; GO:1901566 organonitrogen compound biosynthetic process; GO:0044237 cellular metabolic process; GO…	GO:0005615 extracellular space; GO:0044421 extracellular region part; GO:0005737 cytoplasm; GO:0031982 vesicle; GO:0044424 intracellular part; GO:0005623 cell; GO:0044422 organelle part; GO:0005775 vacuolar lumen; GO:0031974 membrane-enclosed lumen; GO:0070062 extracellular exosome; GO:0070013 intracellular organelle lumen; GO:0005622 intracellular; GO:0044464 cell part; GO:0005764 lysosome; GO:1…	GO:0005201 extracellular matrix structural constituent; GO:0097367 carbohydrate derivative binding; GO:0005488 binding; GO:0043167 ion binding; GO:0005515 protein binding; GO:0043168 anion binding; GO:0005539 glycosaminoglycan binding; GO:0008201 heparin binding; GO:1901681 sulfur compound binding; GO:0005198 structural molecule activity;	K08125	PRELP; proline arginine-rich end leucine-rich repeat protein		IPR000372; IPR032675;	Leucine-rich repeat N-terminal domain; Leucine-rich repeat domain, L domain-like;
P51911	Calponin-1 OS=Homo sapiens OX=9606 GN=CNN1 PE=1 SV=2	CNN1	Down	33.17	0.375	0.023722	0.108	0.00044444	cytoplasm	GO:0050794 regulation of cellular process; GO:0031032 actomyosin structure organization; GO:0016043 cellular component organization; GO:0042127 regulation of cell proliferation; GO:0048660 regulation of smooth muscle cell proliferation; GO:0006937 regulation of muscle contraction; GO:0044763 single-organism cellular process; GO:0044699 single-organism process; GO:0048519 negative regulation of bi…	GO:0005856 cytoskeleton; GO:0043226 organelle; GO:0043229 intracellular organelle; GO:0005925 focal adhesion; GO:0043232 intracellular non-membrane-bounded organelle; GO:0030054 cell junction; GO:0044464 cell part; GO:0005622 intracellular; GO:0005912 adherens junction; GO:0070161 anchoring junction; GO:0030055 cell-substrate junction; GO:0044424 intracellular part; GO:0005623 cell; GO:0005924 ce…	GO:0003779 actin binding; GO:0005515 protein binding; GO:0008092 cytoskeletal protein binding; GO:0005516 calmodulin binding; GO:0005488 binding;				IPR001715;	Calponin homology domain;
P52209	6-phosphogluconate dehydrogenase, decarboxylating OS=Homo sapiens OX=9606 GN=PGD PE=1 SV=3	PGD	Up	53.139	1.566	0.00173506	1.708	0.037557	cytoplasm,nucleus	GO:0006739 NADP metabolic process; GO:0016051 carbohydrate biosynthetic process; GO:0019362 pyridine nucleotide metabolic process; GO:0006725 cellular aromatic compound metabolic process; GO:0046496 nicotinamide nucleotide metabolic process; GO:0009051 pentose-phosphate shunt, oxidative branch; GO:0009117 nucleotide metabolic process; GO:0044699 single-organism process; GO:0009058 biosynthetic pr…	GO:0043229 intracellular organelle; GO:0044421 extracellular region part; GO:0005737 cytoplasm; GO:0031982 vesicle; GO:0044424 intracellular part; GO:0005829 cytosol; GO:0005623 cell; GO:0005576 extracellular region; GO:0043226 organelle; GO:0070062 extracellular exosome; GO:0043231 intracellular membrane-bounded organelle; GO:0005634 nucleus; GO:0005622 intracellular; GO:0044464 cell part; GO:19…	GO:0016614 oxidoreductase activity, acting on CH-OH group of donors; GO:0016616 oxidoreductase activity, acting on the CH-OH group of donors, NAD or NADP as acceptor; GO:0004616 phosphogluconate dehydrogenase (decarboxylating) activity; GO:0003824 catalytic activity; GO:0016491 oxidoreductase activity;	K00033	PGD, gnd, gntZ; 6-phosphogluconate dehydrogenase [EC:1.1.1.44 1.1.1.343]	hsa00030 Pentose phosphate pathway - Homo sapiens (human); hsa00480 Glutathione metabolism - Homo sapiens (human); hsa01100 Metabolic pathways - Homo sapiens (human); hsa01200 Carbon metabolism - Homo sapiens (human);	IPR006115; IPR008927; IPR013328; IPR006114; IPR016040; IPR012284;	6-phosphogluconate dehydrogenase, NADP-binding; 6-phosphogluconate dehydrogenase C-terminal domain-like; 6-phosphogluconate dehydrogenase, domain 2; 6-phosphogluconate dehydrogenase, C-terminal; NAD(P)-binding domain; 6-phosphogluconate dehydrogenase, domain 3;
P52272	Heterogeneous nuclear ribonucleoprotein M OS=Homo sapiens OX=9606 GN=HNRNPM PE=1 SV=3	HNRNPM	Up	77.515	2.351	0.0126031	2.227	0.042223	cytoplasm	GO:0050794 regulation of cellular process; GO:0044700 single organism signaling; GO:0006725 cellular aromatic compound metabolic process; GO:0007166 cell surface receptor signaling pathway; GO:0071310 cellular response to organic substance; GO:0044699 single-organism process; GO:0071363 cellular response to growth factor stimulus; GO:0050896 response to stimulus; GO:0044237 cellular metabolic pro…	GO:0016020 membrane; GO:0044421 extracellular region part; GO:0071944 cell periphery; GO:0031982 vesicle; GO:0032991 macromolecular complex; GO:0031224 intrinsic component of membrane; GO:0044424 intracellular part; GO:0005887 integral component of plasma membrane; GO:0005623 cell; GO:0016604 nuclear body; GO:0044422 organelle part; GO:0043228 non-membrane-bounded organelle; GO:0070062 extracellu…	GO:0097159 organic cyclic compound binding; GO:1901363 heterocyclic compound binding; GO:0003723 RNA binding; GO:1901265 nucleoside phosphate binding; GO:0005488 binding; GO:0003676 nucleic acid binding; GO:0019904 protein domain specific binding; GO:0005515 protein binding; GO:0000166 nucleotide binding; GO:0036094 small molecule binding;	K12887	HNRNPM; heterogeneous nuclear ribonucleoprotein M	hsa03040 Spliceosome - Homo sapiens (human);	IPR000504; IPR012677; IPR024666;	RNA recognition motif domain; Nucleotide-binding alpha-beta plait domain; Heterogeneous nuclear ribonucleoprotein M, PY nuclear localisation signal;
P52434	DNA-directed RNA polymerases I, II, and III subunit RPABC3 OS=Homo sapiens OX=9606 GN=POLR2H PE=1 SV=4	POLR2H	Up	17.143	1.94	0.0074849	2.895	0.00039549	cytoskeleton	GO:0044700 single organism signaling; GO:0032481 positive regulation of type I interferon production; GO:0006360 transcription from RNA polymerase I promoter; GO:0007166 cell surface receptor signaling pathway; GO:0097659 nucleic acid-templated transcription; GO:0006289 nucleotide-excision repair; GO:0009891 positive regulation of biosynthetic process; GO:0006354 DNA-templated transcription, elon…	GO:0005665 DNA-directed RNA polymerase II, core complex; GO:0061695 transferase complex, transferring phosphorus-containing groups; GO:0005737 cytoplasm; GO:0032991 macromolecular complex; GO:0044424 intracellular part; GO:0005623 cell; GO:0044422 organelle part; GO:0043228 non-membrane-bounded organelle; GO:0031974 membrane-enclosed lumen; GO:0005654 nucleoplasm; GO:1902494 catalytic complex; GO…	GO:0097159 organic cyclic compound binding; GO:1901363 heterocyclic compound binding; GO:0003677 DNA binding; GO:0016779 nucleotidyltransferase activity; GO:0034062 5'-3' RNA polymerase activity; GO:0003824 catalytic activity; GO:0097747 RNA polymerase activity; GO:0005488 binding; GO:0003676 nucleic acid binding; GO:0003899 DNA-directed 5'-3' RNA polymerase activity; GO:0016740 transferase activ…	K03016	RPB8, POLR2H; DNA-directed RNA polymerases I, II, and III subunit RPABC3	hsa03020 RNA polymerase - Homo sapiens (human); hsa04623 Cytosolic DNA-sensing pathway - Homo sapiens (human); hsa05016 Huntington disease - Homo sapiens (human);	IPR012340;	Nucleic acid-binding, OB-fold;
P52597	Heterogeneous nuclear ribonucleoprotein F OS=Homo sapiens OX=9606 GN=HNRNPF PE=1 SV=3	HNRNPF	Up	45.671	2.173	0.003339	1.692	0.034979	cytoplasm	GO:0050794 regulation of cellular process; GO:0044700 single organism signaling; GO:0006725 cellular aromatic compound metabolic process; GO:0007166 cell surface receptor signaling pathway; GO:0060255 regulation of macromolecule metabolic process; GO:0019219 regulation of nucleobase-containing compound metabolic process; GO:0071310 cellular response to organic substance; GO:0044699 single-organis…	GO:0043229 intracellular organelle; GO:0016020 membrane; GO:0005737 cytoplasm; GO:0044446 intracellular organelle part; GO:0031981 nuclear lumen; GO:0032991 macromolecular complex; GO:0044424 intracellular part; GO:0005681 spliceosomal complex; GO:0005829 cytosol; GO:0005623 cell; GO:0044422 organelle part; GO:0031974 membrane-enclosed lumen; GO:0043226 organelle; GO:0043231 intracellular membran…	GO:0097159 organic cyclic compound binding; GO:1901363 heterocyclic compound binding; GO:0003723 RNA binding; GO:1901265 nucleoside phosphate binding; GO:0005488 binding; GO:0003676 nucleic acid binding; GO:0005515 protein binding; GO:0000166 nucleotide binding; GO:0017025 TBP-class protein binding; GO:0008134 transcription factor binding; GO:0003727 single-stranded RNA binding; GO:0036094 small …	K12898	HNRNPF_H; heterogeneous nuclear ribonucleoprotein F/H		IPR000504; IPR012677; IPR012996;	RNA recognition motif domain; Nucleotide-binding alpha-beta plait domain; Zinc finger, CHHC-type;
P52701	DNA mismatch repair protein Msh6 OS=Homo sapiens OX=9606 GN=MSH6 PE=1 SV=2	MSH6	Up	152.78	16.118	0.0116823	7.592	0.0089396	nucleus	GO:0044700 single organism signaling; GO:0002694 regulation of leukocyte activation; GO:0045191 regulation of isotype switching; GO:0016064 immunoglobulin mediated immune response; GO:0045321 leukocyte activation; GO:0022414 reproductive process; GO:0002824 positive regulation of adaptive immune response based on somatic recombination of immune receptors built from immunoglobulin superfamily doma…	GO:0005737 cytoplasm; GO:0032991 macromolecular complex; GO:0044424 intracellular part; GO:0005623 cell; GO:0044422 organelle part; GO:0044427 chromosomal part; GO:0043228 non-membrane-bounded organelle; GO:0031974 membrane-enclosed lumen; GO:0005654 nucleoplasm; GO:0070013 intracellular organelle lumen; GO:0044454 nuclear chromosome part; GO:0005622 intracellular; GO:0044464 cell part; GO:000569…	GO:0042393 histone binding; GO:0003677 DNA binding; GO:0005524 ATP binding; GO:1901265 nucleoside phosphate binding; GO:0035064 methylated histone binding; GO:0003690 double-stranded DNA binding; GO:0001882 nucleoside binding; GO:0043167 ion binding; GO:0005515 protein binding; GO:0003682 chromatin binding; GO:0000166 nucleotide binding; GO:1901363 heterocyclic compound binding; GO:0097159 organi…	K08737	MSH6; DNA mismatch repair protein MSH6	hsa01524 Platinum drug resistance - Homo sapiens (human); hsa03430 Mismatch repair - Homo sapiens (human); hsa05200 Pathways in cancer - Homo sapiens (human); hsa05210 Colorectal cancer - Homo sapiens (human);	IPR007861; IPR007860; IPR016151; IPR007696; IPR000432; IPR027417; IPR000313; IPR007695;	DNA mismatch repair protein MutS, clamp; DNA mismatch repair protein MutS, connector domain; DNA mismatch repair protein MutS, N-terminal; DNA mismatch repair protein MutS, core; DNA mismatch repair protein MutS, C-terminal; P-loop containing nucleoside triphosphate hydrolase; PWWP domain; DNA mismatch repair protein MutS-like, N-terminal;
P52735	Guanine nucleotide exchange factor VAV2 OS=Homo sapiens OX=9606 GN=VAV2 PE=1 SV=2	VAV2	Up	101.29	3.245	0.0051042	1.877	0.0053035	cytoplasm	GO:0044700 single organism signaling; GO:0044085 cellular component biogenesis; GO:0010941 regulation of cell death; GO:0065008 regulation of biological quality; GO:0007596 blood coagulation; GO:0043551 regulation of phosphatidylinositol 3-kinase activity; GO:0007166 cell surface receptor signaling pathway; GO:0019216 regulation of lipid metabolic process; GO:0001525 angiogenesis; GO:0032535 regu…	GO:0016020 membrane; GO:0071944 cell periphery; GO:0044464 cell part; GO:0005622 intracellular; GO:0005737 cytoplasm; GO:0044424 intracellular part; GO:0005623 cell; GO:0005829 cytosol; GO:0005886 plasma membrane; GO:0044444 cytoplasmic part;	GO:0005154 epidermal growth factor receptor binding; GO:0005102 receptor binding; GO:0005085 guanyl-nucleotide exchange factor activity; GO:0005488 binding; GO:0043167 ion binding; GO:0046872 metal ion binding; GO:0043169 cation binding; GO:0070851 growth factor receptor binding; GO:0005088 Ras guanyl-nucleotide exchange factor activity; GO:0005515 protein binding; GO:0098772 molecular function r…	K05730	VAV; guanine nucleotide exchange factor VAV	hsa04015 Rap1 signaling pathway - Homo sapiens (human); hsa04024 cAMP signaling pathway - Homo sapiens (human); hsa04062 Chemokine signaling pathway - Homo sapiens (human); hsa04510 Focal adhesion - Homo sapiens (human); hsa04650 Natural killer cell mediated cytotoxicity - Homo sapiens (human); hsa04660 T cell receptor signaling pathway - Homo sapiens (human); hsa04662 B cell receptor signaling p…	IPR011511; IPR001715; IPR000219; IPR001849; IPR002219; IPR000980; IPR001452; IPR022613; IPR011993;	Variant SH3 domain; Calponin homology domain; Dbl homology (DH) domain; Pleckstrin homology domain; Protein kinase C-like, phorbol ester/diacylglycerol-binding domain; SH2 domain; SH3 domain; Calmodulin-regulated spectrin-associated protein, CH domain; PH domain-like;
P52907	F-actin-capping protein subunit alpha-1 OS=Homo sapiens OX=9606 GN=CAPZA1 PE=1 SV=3	CAPZA1	Up	32.922	1.534	0.023678	1.741	0.0025595	cytoplasm	GO:0044085 cellular component biogenesis; GO:0050794 regulation of cellular process; GO:0030833 regulation of actin filament polymerization; GO:0016043 cellular component organization; GO:0044707 single-multicellular organism process; GO:0007596 blood coagulation; GO:0065008 regulation of biological quality; GO:0030835 negative regulation of actin filament depolymerization; GO:0032956 regulation …	GO:0043229 intracellular organelle; GO:0044421 extracellular region part; GO:0043232 intracellular non-membrane-bounded organelle; GO:0044430 cytoskeletal part; GO:0071203 WASH complex; GO:0031982 vesicle; GO:0044446 intracellular organelle part; GO:0005737 cytoplasm; GO:0008290 F-actin capping protein complex; GO:0032991 macromolecular complex; GO:0044424 intracellular part; GO:0005829 cytosol; …	GO:0003779 actin binding; GO:0050839 cell adhesion molecule binding; GO:0005515 protein binding; GO:0008092 cytoskeletal protein binding; GO:0005488 binding; GO:0045296 cadherin binding;	K10364	CAPZA; capping protein (actin filament) muscle Z-line, alpha	hsa04144 Endocytosis - Homo sapiens (human);
P53814	Smoothelin OS=Homo sapiens OX=9606 GN=SMTN PE=1 SV=7	SMTN	Down	99.058	0.179	0.0122995	0.169	0.00034156	nucleus	GO:0032502 developmental process; GO:0044707 single-multicellular organism process; GO:0003012 muscle system process; GO:0003008 system process; GO:0048731 system development; GO:0044699 single-organism process; GO:0032501 multicellular organismal process; GO:0048513 animal organ development; GO:0006936 muscle contraction; GO:0006939 smooth muscle contraction; GO:0007517 muscle organ development;…	GO:0005856 cytoskeleton; GO:0043226 organelle; GO:0043229 intracellular organelle; GO:0043232 intracellular non-membrane-bounded organelle; GO:0044464 cell part; GO:0005622 intracellular; GO:0005737 cytoplasm; GO:0044424 intracellular part; GO:0005623 cell; GO:0015629 actin cytoskeleton; GO:0043228 non-membrane-bounded organelle;	GO:0003779 actin binding; GO:0005515 protein binding; GO:0008092 cytoskeletal protein binding; GO:0008307 structural constituent of muscle; GO:0005198 structural molecule activity; GO:0005488 binding;				IPR001715; IPR022189;	Calponin homology domain; Smoothelin;
P54289	Voltage-dependent calcium channel subunit alpha-2/delta-1 OS=Homo sapiens OX=9606 GN=CACNA2D1 PE=1 SV=3	CACNA2D1	Down	124.57	0.438	0.0029442	0.341	0.0107012	plasma membrane	GO:0044700 single organism signaling; GO:0065008 regulation of biological quality; GO:1904427 positive regulation of calcium ion transmembrane transport; GO:0061337 cardiac conduction; GO:0098900 regulation of action potential; GO:1901019 regulation of calcium ion transmembrane transporter activity; GO:0032879 regulation of localization; GO:0044093 positive regulation of molecular function; GO:00…	GO:0016020 membrane; GO:0044421 extracellular region part; GO:0005783 endoplasmic reticulum; GO:0071944 cell periphery; GO:0031982 vesicle; GO:0005737 cytoplasm; GO:0032991 macromolecular complex; GO:0031224 intrinsic component of membrane; GO:0044424 intracellular part; GO:0005623 cell; GO:0016528 sarcoplasm; GO:0030315 T-tubule; GO:0070062 extracellular exosome; GO:0044425 membrane part; GO:000…	GO:0005245 voltage-gated calcium channel activity; GO:0015075 ion transmembrane transporter activity; GO:0043167 ion binding; GO:0022803 passive transmembrane transporter activity; GO:0022892 substrate-specific transporter activity; GO:0015267 channel activity; GO:0022891 substrate-specific transmembrane transporter activity; GO:0005244 voltage-gated ion channel activity; GO:0046873 metal ion tra…	K04859	CACNA2D2; voltage-dependent calcium channel alpha-2/delta-2	hsa04010 MAPK signaling pathway - Homo sapiens (human); hsa04260 Cardiac muscle contraction - Homo sapiens (human); hsa04261 Adrenergic signaling in cardiomyocytes - Homo sapiens (human); hsa04921 Oxytocin signaling pathway - Homo sapiens (human); hsa05410 Hypertrophic cardiomyopathy (HCM) - Homo sapiens (human); hsa05412 Arrhythmogenic right ventricular cardiomyopathy (ARVC) - Homo sapiens (huma…	IPR013680; IPR013608; IPR002035;	Voltage-dependent calcium channel, alpha-2/delta subunit, conserved region; VWA N-terminal; von Willebrand factor, type A;
P55060	Exportin-2 OS=Homo sapiens OX=9606 GN=CSE1L PE=1 SV=3	CSE1L	Up	110.42	1.97	0.0088573	1.6	0.0131601	cytoplasm,nucleus	GO:0046907 intracellular transport; GO:0044763 single-organism cellular process; GO:0044699 single-organism process; GO:0008283 cell proliferation; GO:0051168 nuclear export; GO:0051169 nuclear transport; GO:0071702 organic substance transport; GO:0006611 protein export from nucleus; GO:0015031 protein transport; GO:0051234 establishment of localization; GO:0051641 cellular localization; GO:00451…	GO:0043229 intracellular organelle; GO:0016020 membrane; GO:0044421 extracellular region part; GO:0044446 intracellular organelle part; GO:0031982 vesicle; GO:0005737 cytoplasm; GO:0031981 nuclear lumen; GO:0044424 intracellular part; GO:0005623 cell; GO:0005829 cytosol; GO:0005576 extracellular region; GO:0044422 organelle part; GO:0031974 membrane-enclosed lumen; GO:0043231 intracellular membra…	GO:0031267 small GTPase binding; GO:0005487 nucleocytoplasmic transporter activity; GO:0008565 protein transporter activity; GO:0017016 Ras GTPase binding; GO:0005488 binding; GO:0022892 substrate-specific transporter activity; GO:0008536 Ran GTPase binding; GO:0005515 protein binding; GO:0051020 GTPase binding; GO:0005049 nuclear export signal receptor activity; GO:0019899 enzyme binding; GO:000…	K18423	CSE1, CAS, XPO2; exportin-2 (importin alpha re-exporter)		IPR001494; IPR005043; IPR011989; IPR016024; IPR013713;	Importin-beta, N-terminal domain; CAS/CSE, C-terminal; Armadillo-like helical; Armadillo-type fold; Exportin/Importin, Cse1-like;
P55210	Caspase-7 OS=Homo sapiens OX=9606 GN=CASP7 PE=1 SV=1	CASP7	Up	34.276	2.457	0.00022169	1.911	0.037421	cytoplasm	GO:0050794 regulation of cellular process; GO:0010941 regulation of cell death; GO:0032270 positive regulation of cellular protein metabolic process; GO:2001056 positive regulation of cysteine-type endopeptidase activity; GO:0060255 regulation of macromolecule metabolic process; GO:0043067 regulation of programmed cell death; GO:0043065 positive regulation of apoptotic process; GO:0044699 single-…	GO:0043229 intracellular organelle; GO:0005737 cytoplasm; GO:0044446 intracellular organelle part; GO:0031981 nuclear lumen; GO:0044424 intracellular part; GO:0005829 cytosol; GO:0005623 cell; GO:0044422 organelle part; GO:0043226 organelle; GO:0043231 intracellular membrane-bounded organelle; GO:0031974 membrane-enclosed lumen; GO:0005654 nucleoplasm; GO:0005634 nucleus; GO:0070013 intracellular…	GO:0004175 endopeptidase activity; GO:0097153 cysteine-type endopeptidase activity involved in apoptotic process; GO:0008233 peptidase activity; GO:0003824 catalytic activity; GO:0005488 binding; GO:0070011 peptidase activity, acting on L-amino acid peptides; GO:0016787 hydrolase activity; GO:0008234 cysteine-type peptidase activity; GO:0005515 protein binding; GO:0004197 cysteine-type endopeptid…	K04397	CASP7; caspase 7 [EC:3.4.22.60]	hsa04210 Apoptosis - Homo sapiens (human); hsa04215 Apoptosis - multiple species - Homo sapiens (human); hsa04668 TNF signaling pathway - Homo sapiens (human); hsa04932 Non-alcoholic fatty liver disease (NAFLD) - Homo sapiens (human); hsa05010 Alzheimer disease - Homo sapiens (human); hsa05130 Pathogenic Escherichia coli infection - Homo sapiens (human); hsa05133 Pertussis - Homo sapiens (human);…	IPR001309; IPR015917; IPR029030; IPR002138;	Peptidase C14, p20 domain; Peptidase C14A, caspase catalytic domain; Caspase-like domain; Peptidase C14, caspase non-catalytic subunit p10;
P55212	Caspase-6 OS=Homo sapiens OX=9606 GN=CASP6 PE=1 SV=2	CASP6	Up	33.31	1.885	0.030763	1.637	0.036337	cytoplasm	GO:0032502 developmental process; GO:0050794 regulation of cellular process; GO:0060429 epithelium development; GO:0010941 regulation of cell death; GO:0009888 tissue development; GO:0048869 cellular developmental process; GO:0043067 regulation of programmed cell death; GO:0044763 single-organism cellular process; GO:0044699 single-organism process; GO:0044238 primary metabolic process; GO:007170…	GO:0043229 intracellular organelle; GO:0044446 intracellular organelle part; GO:0005737 cytoplasm; GO:0031981 nuclear lumen; GO:0044424 intracellular part; GO:0005623 cell; GO:0005829 cytosol; GO:0044422 organelle part; GO:0043226 organelle; GO:0043231 intracellular membrane-bounded organelle; GO:0031974 membrane-enclosed lumen; GO:0005654 nucleoplasm; GO:0005634 nucleus; GO:0070013 intracellular…	GO:0004175 endopeptidase activity; GO:0097153 cysteine-type endopeptidase activity involved in apoptotic process; GO:0008233 peptidase activity; GO:0042802 identical protein binding; GO:0003824 catalytic activity; GO:0005488 binding; GO:0070011 peptidase activity, acting on L-amino acid peptides; GO:0016787 hydrolase activity; GO:0008234 cysteine-type peptidase activity; GO:0005515 protein bindin…	K04396	CASP6; caspase 6 [EC:3.4.22.59]	hsa04210 Apoptosis - Homo sapiens (human);	IPR001309; IPR029030; IPR015917; IPR002138;	Peptidase C14, p20 domain; Caspase-like domain; Peptidase C14A, caspase catalytic domain; Peptidase C14, caspase non-catalytic subunit p10;
P55268	Laminin subunit beta-2 OS=Homo sapiens OX=9606 GN=LAMB2 PE=1 SV=2	LAMB2	Down	195.98	0.434	0.031276	0.435	0.0096356	extracellular	GO:0007528 neuromuscular junction development; GO:0007601 visual perception; GO:0048666 neuron development; GO:0048869 cellular developmental process; GO:0014037 Schwann cell differentiation; GO:0032989 cellular component morphogenesis; GO:0022008 neurogenesis; GO:0044699 single-organism process; GO:0014044 Schwann cell development; GO:0050877 neurological system process; GO:0009611 response to w…	GO:0043260 laminin-11 complex; GO:0005615 extracellular space; GO:0044421 extracellular region part; GO:0031982 vesicle; GO:0032991 macromolecular complex; GO:0044420 extracellular matrix component; GO:0005576 extracellular region; GO:0043083 synaptic cleft; GO:0045202 synapse; GO:0043256 laminin complex; GO:0005604 basement membrane; GO:0070062 extracellular exosome; GO:0043226 organelle; GO:000…	GO:0050839 cell adhesion molecule binding; GO:0005102 receptor binding; GO:0005488 binding; GO:0044877 macromolecular complex binding; GO:0005515 protein binding; GO:0005178 integrin binding; GO:0005198 structural molecule activity; GO:0032403 protein complex binding;	K06243	LAMB2; laminin, beta 2	hsa04151 PI3K-Akt signaling pathway - Homo sapiens (human); hsa04510 Focal adhesion - Homo sapiens (human); hsa04512 ECM-receptor interaction - Homo sapiens (human); hsa05145 Toxoplasmosis - Homo sapiens (human); hsa05146 Amoebiasis - Homo sapiens (human); hsa05165 Human papillomavirus infection - Homo sapiens (human); hsa05200 Pathways in cancer - Homo sapiens (human); hsa05222 Small cell lung c…	IPR013015; IPR002049; IPR008211; IPR000742;	Laminin IV type B; Laminin EGF domain; Laminin, N-terminal; EGF-like domain;
P55769	NHP2-like protein 1 OS=Homo sapiens OX=9606 GN=SNU13 PE=1 SV=3	SNU13	Up	14.173	2.695	0.0067163	1.792	0.0141386	cytoplasm	GO:0000003 reproduction; GO:0044085 cellular component biogenesis; GO:0022613 ribonucleoprotein complex biogenesis; GO:0006725 cellular aromatic compound metabolic process; GO:0022414 reproductive process; GO:0044699 single-organism process; GO:0044237 cellular metabolic process; GO:0042273 ribosomal large subunit biogenesis; GO:0071704 organic substance metabolic process; GO:0000398 mRNA splicin…	GO:0032991 macromolecular complex; GO:0044424 intracellular part; GO:0005623 cell; GO:0071011 precatalytic spliceosome; GO:0044422 organelle part; GO:0030684 preribosome; GO:0043228 non-membrane-bounded organelle; GO:0031974 membrane-enclosed lumen; GO:0097526 spliceosomal tri-snRNP complex; GO:0005654 nucleoplasm; GO:0070013 intracellular organelle lumen; GO:0044464 cell part; GO:0005622 intrace…	GO:0030515 snoRNA binding; GO:0097159 organic cyclic compound binding; GO:1901363 heterocyclic compound binding; GO:0034511 U3 snoRNA binding; GO:0003723 RNA binding; GO:0030622 U4atac snRNA binding; GO:0051117 ATPase binding; GO:0005488 binding; GO:0030621 U4 snRNA binding; GO:0003676 nucleic acid binding; GO:0005515 protein binding; GO:0034512 box C/D snoRNA binding; GO:0017069 snRNA binding; G…	K12845	SNU13, NHP2L; U4/U6 small nuclear ribonucleoprotein SNU13	hsa03008 Ribosome biogenesis in eukaryotes - Homo sapiens (human); hsa03040 Spliceosome - Homo sapiens (human);	IPR029064; IPR004038;	50S ribosomal protein L30e-like; Ribosomal protein L7Ae/L30e/S12e/Gadd45;
P55957	BH3-interacting domain death agonist OS=Homo sapiens OX=9606 GN=BID PE=1 SV=1	BID	Up	21.994	1.655	0.024344	1.94	0.010738	nucleus	GO:0044085 cellular component biogenesis; GO:0044700 single organism signaling; GO:0010941 regulation of cell death; GO:0044237 cellular metabolic process; GO:0010821 regulation of mitochondrion organization; GO:0010564 regulation of cell cycle process; GO:0008152 metabolic process; GO:0006091 generation of precursor metabolites and energy; GO:0065003 macromolecular complex assembly; GO:0044093 p…	GO:0016020 membrane; GO:0019867 outer membrane; GO:0044421 extracellular region part; GO:0031090 organelle membrane; GO:0031982 vesicle; GO:0005737 cytoplasm; GO:0031224 intrinsic component of membrane; GO:0044424 intracellular part; GO:0044455 mitochondrial membrane part; GO:0005623 cell; GO:0044422 organelle part; GO:0005740 mitochondrial envelope; GO:0070062 extracellular exosome; GO:0031301 i…	GO:0046982 protein heterodimerization activity; GO:0031625 ubiquitin protein ligase binding; GO:0005102 receptor binding; GO:0032813 tumor necrosis factor receptor superfamily binding; GO:0005488 binding; GO:0005126 cytokine receptor binding; GO:0046983 protein dimerization activity; GO:0005515 protein binding; GO:0005123 death receptor binding; GO:0044389 ubiquitin-like protein ligase binding; G…	K04726	BID; BH3 interacting domain death agonist	hsa01524 Platinum drug resistance - Homo sapiens (human); hsa04071 Sphingolipid signaling pathway - Homo sapiens (human); hsa04115 p53 signaling pathway - Homo sapiens (human); hsa04210 Apoptosis - Homo sapiens (human); hsa04215 Apoptosis - multiple species - Homo sapiens (human); hsa04217 Necroptosis - Homo sapiens (human); hsa04650 Natural killer cell mediated cytotoxicity - Homo sapiens (human…
P56199	Integrin alpha-1 OS=Homo sapiens OX=9606 GN=ITGA1 PE=1 SV=2	ITGA1	Down	130.85	0.333	0.0139234	0.321	0.00160051	plasma membrane	GO:0044700 single organism signaling; GO:0010941 regulation of cell death; GO:0065008 regulation of biological quality; GO:0032270 positive regulation of cellular protein metabolic process; GO:0007166 cell surface receptor signaling pathway; GO:1901185 negative regulation of ERBB signaling pathway; GO:0043523 regulation of neuron apoptotic process; GO:0032989 cellular component morphogenesis; GO:…	GO:0016020 membrane; GO:0044421 extracellular region part; GO:0098636 protein complex involved in cell adhesion; GO:0009897 external side of plasma membrane; GO:0031410 cytoplasmic vesicle; GO:0098857 membrane microdomain; GO:0030054 cell junction; GO:0098796 membrane protein complex; GO:0071944 cell periphery; GO:0005737 cytoplasm; GO:0031982 vesicle; GO:0043025 neuronal cell body; GO:0032991 ma…	GO:0098639 collagen binding involved in cell-matrix adhesion; GO:0019903 protein phosphatase binding; GO:0005102 receptor binding; GO:0043167 ion binding; GO:0044877 macromolecular complex binding; GO:0005515 protein binding; GO:0098631 protein binding involved in cell adhesion; GO:0005488 binding; GO:0043169 cation binding; GO:0046872 metal ion binding; GO:0005518 collagen binding; GO:0019902 ph…	K06480	ITGA1, CD49a; integrin alpha 1	hsa04151 PI3K-Akt signaling pathway - Homo sapiens (human); hsa04510 Focal adhesion - Homo sapiens (human); hsa04512 ECM-receptor interaction - Homo sapiens (human); hsa04640 Hematopoietic cell lineage - Homo sapiens (human); hsa04810 Regulation of actin cytoskeleton - Homo sapiens (human); hsa05165 Human papillomavirus infection - Homo sapiens (human); hsa05410 Hypertrophic cardiomyopathy (HCM) …	IPR032695; IPR013649; IPR002035;	Integrin domain; Integrin alpha-2; von Willebrand factor, type A;
P56545	C-terminal-binding protein 2 OS=Homo sapiens OX=9606 GN=CTBP2 PE=1 SV=1	CTBP2	Up	48.944	1.695	0.0093789	2.04	0.00113955	cytoplasm	GO:0019079 viral genome replication; GO:0048385 regulation of retinoic acid receptor signaling pathway; GO:0097659 nucleic acid-templated transcription; GO:0048869 cellular developmental process; GO:0023051 regulation of signaling; GO:0009891 positive regulation of biosynthetic process; GO:0044699 single-organism process; GO:0009058 biosynthetic process; GO:0044764 multi-organism cellular process…	GO:0043226 organelle; GO:0043231 intracellular membrane-bounded organelle; GO:0043229 intracellular organelle; GO:0005634 nucleus; GO:0044464 cell part; GO:0005622 intracellular; GO:0030054 cell junction; GO:0097470 ribbon synapse; GO:0032991 macromolecular complex; GO:0044424 intracellular part; GO:0017053 transcriptional repressor complex; GO:0043227 membrane-bounded organelle; GO:0005623 cell;…	GO:0003714 transcription corepressor activity; GO:1901265 nucleoside phosphate binding; GO:0005102 receptor binding; GO:0005515 protein binding; GO:0000166 nucleotide binding; GO:0051427 hormone receptor binding; GO:0003682 chromatin binding; GO:0003712 transcription cofactor activity; GO:0048037 cofactor binding; GO:0016491 oxidoreductase activity; GO:0097159 organic cyclic compound binding; GO:…	K04496	CTBP; C-terminal binding protein	hsa04310 Wnt signaling pathway - Homo sapiens (human); hsa04330 Notch signaling pathway - Homo sapiens (human); hsa05200 Pathways in cancer - Homo sapiens (human); hsa05220 Chronic myeloid leukemia - Homo sapiens (human);	IPR006139; IPR006140; IPR016040;	D-isomer specific 2-hydroxyacid dehydrogenase, catalytic domain; D-isomer specific 2-hydroxyacid dehydrogenase, NAD-binding domain; NAD(P)-binding domain;
P57081	tRNA (guanine-N(7)-)-methyltransferase non-catalytic subunit WDR4 OS=Homo sapiens OX=9606 GN=WDR4 PE=1 SV=2	WDR4	Up	45.489	8.157	0.0026357	3.939	0.045398	extracellular	GO:0034470 ncRNA processing; GO:0006396 RNA processing; GO:0036260 RNA capping; GO:0006725 cellular aromatic compound metabolic process; GO:0036265 RNA (guanine-N7)-methylation; GO:1901360 organic cyclic compound metabolic process; GO:0006807 nitrogen compound metabolic process; GO:0009452 7-methylguanosine RNA capping; GO:0044238 primary metabolic process; GO:0009451 RNA modification; GO:0044237…	GO:0043229 intracellular organelle; GO:0005737 cytoplasm; GO:0044446 intracellular organelle part; GO:0032991 macromolecular complex; GO:0031981 nuclear lumen; GO:0044424 intracellular part; GO:0043527 tRNA methyltransferase complex; GO:1990234 transferase complex; GO:0005829 cytosol; GO:0005623 cell; GO:0044422 organelle part; GO:0034708 methyltransferase complex; GO:0043226 organelle; GO:004323…	GO:0005515 protein binding; GO:0005488 binding;	K15443	TRM82, WDR4; tRNA (guanine-N(7)-)-methyltransferase subunit TRM82		IPR017986; IPR015943;	WD40-repeat-containing domain; WD40/YVTN repeat-like-containing domain;
P57088	Transmembrane protein 33 OS=Homo sapiens OX=9606 GN=TMEM33 PE=1 SV=2	TMEM33	Up	27.978	2.078	0.0140782	2.156	0.0186357	plasma membrane	GO:0044085 cellular component biogenesis; GO:0050794 regulation of cellular process; GO:0016043 cellular component organization; GO:0006997 nucleus organization; GO:0033554 cellular response to stress; GO:1903899 positive regulation of PERK-mediated unfolded protein response; GO:0034976 response to endoplasmic reticulum stress; GO:0023051 regulation of signaling; GO:1903894 regulation of IRE1-med…	GO:0016020 membrane; GO:0042175 nuclear outer membrane-endoplasmic reticulum membrane network; GO:0044421 extracellular region part; GO:0005783 endoplasmic reticulum; GO:0031410 cytoplasmic vesicle; GO:0031982 vesicle; GO:0005737 cytoplasm; GO:0031224 intrinsic component of membrane; GO:0032991 macromolecular complex; GO:0044424 intracellular part; GO:0005623 cell; GO:0044422 organelle part; GO:0…	GO:0005515 protein binding; GO:0017056 structural constituent of nuclear pore; GO:0005198 structural molecule activity; GO:0005488 binding;	K20724	TMEM33; transmembrane protein 33
P57740	Nuclear pore complex protein Nup107 OS=Homo sapiens OX=9606 GN=NUP107 PE=1 SV=1	NUP107	Up	106.37	2.809	0.00025692	1.917	0.0059798	cytoplasm	GO:0044085 cellular component biogenesis; GO:0050658 RNA transport; GO:0051169 nuclear transport; GO:0000973 posttranscriptional tethering of RNA polymerase II gene DNA at nuclear periphery; GO:0044237 cellular metabolic process; GO:0015031 protein transport; GO:1902583 multi-organism intracellular transport; GO:0008152 metabolic process; GO:0044033 multi-organism metabolic process; GO:0032879 re…	GO:0016020 membrane; GO:0031090 organelle membrane; GO:0005737 cytoplasm; GO:0032991 macromolecular complex; GO:0044424 intracellular part; GO:0005623 cell; GO:0000777 condensed chromosome kinetochore; GO:0044422 organelle part; GO:0043228 non-membrane-bounded organelle; GO:0044427 chromosomal part; GO:0005856 cytoskeleton; GO:0031974 membrane-enclosed lumen; GO:0000793 condensed chromosome; GO:0…	GO:0005515 protein binding; GO:0005487 nucleocytoplasmic transporter activity; GO:0017056 structural constituent of nuclear pore; GO:0005198 structural molecule activity; GO:0005488 binding; GO:0005215 transporter activity;	K14301	NUP107, NUP84; nuclear pore complex protein Nup107	hsa03013 RNA transport - Homo sapiens (human);
P58335	Anthrax toxin receptor 2 OS=Homo sapiens OX=9606 GN=ANTXR2 PE=1 SV=5	ANTXR2	Down	53.666	0.474	0.0151408	0.505	0.022636	peroxisome	GO:0006810 transport; GO:0000003 reproduction; GO:1901998 toxin transport; GO:0051179 localization; GO:0022414 reproductive process; GO:0051234 establishment of localization;	GO:0016020 membrane; GO:0042175 nuclear outer membrane-endoplasmic reticulum membrane network; GO:0005783 endoplasmic reticulum; GO:0009897 external side of plasma membrane; GO:0031410 cytoplasmic vesicle; GO:0031090 organelle membrane; GO:0071944 cell periphery; GO:0005737 cytoplasm; GO:0031982 vesicle; GO:0044433 cytoplasmic vesicle part; GO:0031224 intrinsic component of membrane; GO:0044424 i…	GO:0060089 molecular transducer activity; GO:0004872 receptor activity; GO:0005488 binding; GO:0043167 ion binding; GO:0043169 cation binding; GO:0046872 metal ion binding; GO:0005515 protein binding;	K20909	ANTXR; anthrax toxin receptor	hsa04621 NOD-like receptor signaling pathway - Homo sapiens (human);	IPR008400; IPR008399; IPR002035;	Anthrax toxin receptor, extracellular; Anthrax toxin receptor, C-terminal; von Willebrand factor, type A;
P60033	CD81 antigen OS=Homo sapiens OX=9606 GN=CD81 PE=1 SV=1	CD81	Down	25.809	0.423	0.00087888	0.419	0.00158177	plasma membrane	GO:0044409 entry into host; GO:0044700 single organism signaling; GO:0002694 regulation of leukocyte activation; GO:0065008 regulation of biological quality; GO:0032944 regulation of mononuclear cell proliferation; GO:0032270 positive regulation of cellular protein metabolic process; GO:0007166 cell surface receptor signaling pathway; GO:0009891 positive regulation of biosynthetic process; GO:190…	GO:0016020 membrane; GO:0044421 extracellular region part; GO:0031226 intrinsic component of plasma membrane; GO:0030054 cell junction; GO:0071944 cell periphery; GO:0031982 vesicle; GO:0070161 anchoring junction; GO:0031224 intrinsic component of membrane; GO:0005887 integral component of plasma membrane; GO:0005623 cell; GO:0005576 extracellular region; GO:0016021 integral component of membrane…	GO:0005102 receptor binding; GO:0023023 MHC protein complex binding; GO:0005488 binding; GO:0023026 MHC class II protein complex binding; GO:0044877 macromolecular complex binding; GO:0005515 protein binding; GO:1990459 transferrin receptor binding; GO:0003823 antigen binding; GO:0032403 protein complex binding;	K06508	CD81, TAPA1, TSPAN28; CD81 antigen	hsa04662 B cell receptor signaling pathway - Homo sapiens (human); hsa05144 Malaria - Homo sapiens (human); hsa05160 Hepatitis C - Homo sapiens (human);	IPR028977; IPR008952;	CD81 antigen, large extracellular loop domain; Tetraspanin, EC2 domain;
P60510	Serine/threonine-protein phosphatase 4 catalytic subunit OS=Homo sapiens OX=9606 GN=PPP4C PE=1 SV=1	PPP4C	Up	35.08	2.687	0.0030388	1.827	0.00066457	cytoskeleton	GO:0050794 regulation of cellular process; GO:0044700 single organism signaling; GO:2001020 regulation of response to DNA damage stimulus; GO:0010569 regulation of double-strand break repair via homologous recombination; GO:0060255 regulation of macromolecule metabolic process; GO:0019219 regulation of nucleobase-containing compound metabolic process; GO:0044267 cellular protein metabolic process…	GO:0016020 membrane; GO:0071944 cell periphery; GO:0005737 cytoplasm; GO:0032991 macromolecular complex; GO:0008287 protein serine/threonine phosphatase complex; GO:0044424 intracellular part; GO:0005623 cell; GO:1903293 phosphatase complex; GO:0044422 organelle part; GO:0043228 non-membrane-bounded organelle; GO:0031974 membrane-enclosed lumen; GO:0005856 cytoskeleton; GO:1902494 catalytic compl…	GO:0016773 phosphotransferase activity, alcohol group as acceptor; GO:0004722 protein serine/threonine phosphatase activity; GO:0016791 phosphatase activity; GO:0043167 ion binding; GO:0005515 protein binding; GO:0004704 NF-kappaB-inducing kinase activity; GO:0016787 hydrolase activity; GO:0004672 protein kinase activity; GO:0004721 phosphoprotein phosphatase activity; GO:0004702 signal transduce…	K15423	PPP4C; serine/threonine-protein phosphatase 4 catalytic subunit [EC:3.1.3.16]	hsa04922 Glucagon signaling pathway - Homo sapiens (human);	IPR029052; IPR004843; IPR006186;	Metallo-dependent phosphatase-like; Calcineurin-like phosphoesterase domain, ApaH type; Serine/threonine-specific protein phosphatase/bis(5-nucleosyl)-tetraphosphatase;
P60660	Myosin light polypeptide 6 OS=Homo sapiens OX=9606 GN=MYL6 PE=1 SV=2	MYL6	Down	16.93	0.377	0.00068091	0.483	0.0028048	cytoplasm	GO:0032502 developmental process; GO:0014706 striated muscle tissue development; GO:0030048 actin filament-based movement; GO:0044707 single-multicellular organism process; GO:0030049 muscle filament sliding; GO:0070252 actin-mediated cell contraction; GO:0003012 muscle system process; GO:0009888 tissue development; GO:0003008 system process; GO:0033275 actin-myosin filament sliding; GO:0060537 m…	GO:0043229 intracellular organelle; GO:0016020 membrane; GO:0044421 extracellular region part; GO:0098862 cluster of actin-based cell projections; GO:0005903 brush border; GO:0043232 intracellular non-membrane-bounded organelle; GO:0044430 cytoskeletal part; GO:0044446 intracellular organelle part; GO:0005737 cytoplasm; GO:0031982 vesicle; GO:0032991 macromolecular complex; GO:0044424 intracellul…	GO:0003774 motor activity; GO:0043167 ion binding; GO:0016817 hydrolase activity, acting on acid anhydrides; GO:0005515 protein binding; GO:0016787 hydrolase activity; GO:0017111 nucleoside-triphosphatase activity; GO:0008307 structural constituent of muscle; GO:0016887 ATPase activity; GO:0016462 pyrophosphatase activity; GO:0003824 catalytic activity; GO:0005488 binding; GO:0042623 ATPase activ…	K12751	MYL6; myosin light chain 6	hsa04270 Vascular smooth muscle contraction - Homo sapiens (human); hsa04530 Tight junction - Homo sapiens (human); hsa04921 Oxytocin signaling pathway - Homo sapiens (human);	IPR011992; IPR002048;	EF-hand domain pair; EF-hand domain;
P60866	40S ribosomal protein S20 OS=Homo sapiens OX=9606 GN=RPS20 PE=1 SV=1	RPS20	Up	13.373	2.712	0.000136496	1.886	0.027517	cytoplasm	GO:0044085 cellular component biogenesis; GO:0022613 ribonucleoprotein complex biogenesis; GO:0072594 establishment of protein localization to organelle; GO:0006518 peptide metabolic process; GO:0009058 biosynthetic process; GO:0044764 multi-organism cellular process; GO:0044237 cellular metabolic process; GO:0015031 protein transport; GO:0051234 establishment of localization; GO:0006605 protein …	GO:0016020 membrane; GO:0044421 extracellular region part; GO:0031982 vesicle; GO:0015935 small ribosomal subunit; GO:0005737 cytoplasm; GO:0032991 macromolecular complex; GO:0044424 intracellular part; GO:0005623 cell; GO:0044422 organelle part; GO:0043228 non-membrane-bounded organelle; GO:0031974 membrane-enclosed lumen; GO:0070062 extracellular exosome; GO:0005654 nucleoplasm; GO:0070013 intr…	GO:0097159 organic cyclic compound binding; GO:1901363 heterocyclic compound binding; GO:0003723 RNA binding; GO:0005488 binding; GO:0003676 nucleic acid binding; GO:0005515 protein binding; GO:0005198 structural molecule activity; GO:0003735 structural constituent of ribosome;	K02969	RP-S20e, RPS20; small subunit ribosomal protein S20e	hsa03010 Ribosome - Homo sapiens (human);	IPR027486;	Ribosomal protein S10 domain;
P60903	Protein S100-A10 OS=Homo sapiens OX=9606 GN=S100A10 PE=1 SV=2	S100A10	Down	11.203	0.515	0.0174783	0.578	0.049523	cytoplasm	GO:0044085 cellular component biogenesis; GO:0010256 endomembrane system organization; GO:1903391 regulation of adherens junction organization; GO:0090109 regulation of cell-substrate junction assembly; GO:0044699 single-organism process; GO:0090002 establishment of protein localization to plasma membrane; GO:0051234 establishment of localization; GO:0051130 positive regulation of cellular compon…	GO:0016020 membrane; GO:0043229 intracellular organelle; GO:0044421 extracellular region part; GO:0005783 endoplasmic reticulum; GO:0019898 extrinsic component of membrane; GO:0071944 cell periphery; GO:0031982 vesicle; GO:0005737 cytoplasm; GO:0019897 extrinsic component of plasma membrane; GO:0012505 endomembrane system; GO:0044424 intracellular part; GO:0005623 cell; GO:0005576 extracellular r…	GO:0042802 identical protein binding; GO:0042803 protein homodimerization activity; GO:0005488 binding; GO:0043167 ion binding; GO:0046983 protein dimerization activity; GO:0043169 cation binding; GO:0044325 ion channel binding; GO:0046872 metal ion binding; GO:0005515 protein binding; GO:0005509 calcium ion binding;	K17274	S100A10; calpactin-1 light chain		IPR011992; IPR013787;	EF-hand domain pair; S100/CaBP-9k-type, calcium binding, subdomain;
[truncated: 486 more rows]
