# Supplementary material for: WDR4 promotes the progression and lymphatic metastasis of bladder cancer via transcriptional down-regulation of ARRB2
Source: Oncogenesis. 2023 Oct 2;12(1):47. doi: 10.1038/s41389-023-00493-z (PMC10545698; doi:10.1038/s41389-023-00493-z)
Supplement: Supplementary file 7 — Supplementary Table S2 [file 41389_2023_493_MOESM7_ESM.xlsx]

## Sheet: Sheet1
Gene Symbol	Gene ID	P-Value (Survival os)
ADAMTS9-AS1	ENSG00000241158.5	7.84e-07
HSPB6	ENSG00000004776.11	1.96e-06
PTPN6	ENSG00000111679.16	2.69e-06
HTRA1	ENSG00000166033.11	3.44e-06
BCL2L14	ENSG00000121380.12	4.59e-06
CTD-2196E14.5	ENSG00000261266.2	6.15e-06
ATP8B2	ENSG00000143515.16	1.01e-05
FLRT2	ENSG00000185070.10	1.06e-05
CLEC2D	ENSG00000069493.14	1.28e-05
DLEU1	ENSG00000176124.11	1.4e-05
RP11-97C16.1	ENSG00000271870.1	1.46e-05
CASQ2	ENSG00000118729.11	1.83e-05
RP11-646I6.6	ENSG00000270147.1	2e-05
UBE2R2-AS1	ENSG00000235481.2	2.27e-05
GUSBP11	ENSG00000228315.11	2.36e-05
RP11-111J6.2	ENSG00000260331.1	2.57e-05
UNC93B2	ENSG00000155070.8	2.62e-05
OSBPL6	ENSG00000079156.16	2.7e-05
GXYLT2	ENSG00000172986.12	2.71e-05
UNC93B5	ENSG00000184795.9	3.24e-05
MITD1	ENSG00000158411.10	4.48e-05
KLK5	ENSG00000167754.12	5.01e-05
CRYAB	ENSG00000109846.7	5.46e-05
APOL1	ENSG00000100342.20	5.55e-05
NEGR1	ENSG00000172260.13	5.85e-05
PPFIBP2	ENSG00000166387.11	6.22e-05
MAP1A	ENSG00000166963.12	6.26e-05
PROS1	ENSG00000184500.14	7.18e-05
ACSS3	ENSG00000111058.7	7.3e-05
RP11-209D14.2	ENSG00000261033.1	7.67e-05
EFEMP1	ENSG00000115380.18	7.68e-05
POLR3G	ENSG00000113356.10	8.52e-05
ECM1	ENSG00000143369.14	8.54e-05
KIF28P	ENSG00000223519.7	8.73e-05
SERPINE2	ENSG00000135919.12	8.8e-05
TCIRG1	ENSG00000110719.9	9.36e-05
SMAD6	ENSG00000137834.14	9.37e-05
RP11-112J3.16	ENSG00000227388.2	0.000104
HYAL3	ENSG00000186792.15	0.000105
TLL1	ENSG00000038295.7	0.000105
RP11-499P20.2	ENSG00000240291.1	0.000109
FER1L4	ENSG00000088340.15	0.000112
MZF1	ENSG00000099326.8	0.000112
BHMT2	ENSG00000132840.9	0.000115
PCLO	ENSG00000186472.19	0.00012
RAD54B	ENSG00000197275.12	0.00012
RP1-179N16.6	ENSG00000246982.6	0.000121
BEND5	ENSG00000162373.12	0.000122
PCDHB12	ENSG00000120328.6	0.000123
NFIA	ENSG00000162599.15	0.000132
SVIL	ENSG00000197321.14	0.000133
CH17-262A2.1	ENSG00000275426.1	0.000135
TNFRSF14	ENSG00000157873.17	0.000136
C15orf59	ENSG00000205363.5	0.000139
PCDHGA4	ENSG00000262576.2	0.000141
SLC9B2	ENSG00000164038.14	0.000142
GALNT16	ENSG00000100626.16	0.000146
RP3-395M20.8	ENSG00000238164.6	0.000147
RP5-1136G13.2	ENSG00000273314.1	0.000148
FADS1	ENSG00000149485.16	0.000148
NAP1L3	ENSG00000186310.9	0.000151
ECHDC3	ENSG00000134463.14	0.000152
TMEM11	ENSG00000178307.9	0.000154
EMP1	ENSG00000134531.9	0.00016
GSTT2	ENSG00000099984.10	0.000161
ETV7	ENSG00000010030.13	0.000163
PCSK5	ENSG00000099139.13	0.000163
NRXN1	ENSG00000179915.20	0.000171
CTD-3001H11.2	ENSG00000277383.1	0.000171
CISD1	ENSG00000122873.11	0.000173
APOL4	ENSG00000100336.17	0.000175
CYTH3	ENSG00000008256.15	0.000176
CSTF3	ENSG00000176102.11	0.000181
BAIAP2	ENSG00000175866.15	0.000189
DOK7	ENSG00000175920.15	0.000189
ABRACL	ENSG00000146386.7	0.000191
CPE	ENSG00000109472.13	0.000194
TRIM38	ENSG00000112343.10	0.000196
SETP17	ENSG00000255222.1	0.000197
CFAP44	ENSG00000206530.8	0.000203
SH3BP5-AS1	ENSG00000224660.1	0.000206
ADAMTS18	ENSG00000140873.15	0.000206
AHNAK	ENSG00000124942.13	0.00021
RP11-408A13.4	ENSG00000272871.1	0.000215
OSBPL7	ENSG00000006025.11	0.000216
KIAA1644	ENSG00000138944.7	0.000218
IL9RP3	ENSG00000226942.2	0.000223
RP11-325E5.1	ENSG00000259656.1	0.000224
ARL4C	ENSG00000188042.7	0.000224
RP1-102E24.10	ENSG00000276718.1	0.000228
RP11-802E16.3	ENSG00000255031.5	0.000229
ESYT2	ENSG00000117868.15	0.000234
MAN1B1	ENSG00000177239.14	0.000245
PPARG	ENSG00000132170.19	0.000248
MYLK	ENSG00000065534.18	0.000248
P3H4	ENSG00000141696.12	0.000273
C14orf37	ENSG00000139971.15	0.000275
USF1	ENSG00000158773.14	0.000279
HSPB7	ENSG00000173641.17	0.000282
ALDH1L2	ENSG00000136010.13	0.000282
MAFG-AS1	ENSG00000265688.1	0.000283
FKBP9	ENSG00000122642.10	0.000285
RP3-416H24.1	ENSG00000257671.1	0.000287
RP3-523E19.2	ENSG00000271218.1	0.000291
NPM1P25	ENSG00000229417.1	0.000293
HCG4P7	ENSG00000230521.1	0.000298
FGF10	ENSG00000070193.4	0.000304
CALM1	ENSG00000198668.10	0.000309
GLG1	ENSG00000090863.11	0.000309
OFD1	ENSG00000046651.14	0.00032
AVEN	ENSG00000169857.7	0.000325
RP11-174G6.5	ENSG00000261324.2	0.000326
METTL11B	ENSG00000203740.3	0.000333
CLSTN2	ENSG00000158258.15	0.000337
CTB-31O20.4	ENSG00000267244.5	0.000338
C2orf40	ENSG00000119147.9	0.000339
DCHS1	ENSG00000166341.7	0.000342
ESD	ENSG00000139684.13	0.000349
RP11-204M4.2	ENSG00000204837.3	0.000351
EHBP1	ENSG00000115504.14	0.000352
RP11-553A21.3	ENSG00000231652.2	0.00037
DTD2	ENSG00000129480.12	0.000371
AC021218.2	ENSG00000204876.4	0.000373
RGMA	ENSG00000182175.13	0.000374
EPN2	ENSG00000072134.15	0.000386
RP11-540A21.2	ENSG00000245522.2	0.000393
RP4-710M16.2	ENSG00000223956.1	0.000395
GPR37	ENSG00000170775.2	0.000395
DRD2	ENSG00000149295.13	0.000398
FXYD6	ENSG00000137726.15	0.000403
KLK6	ENSG00000167755.13	0.000405
PTOV1-AS2	ENSG00000269352.1	0.000409
GHR	ENSG00000112964.13	0.000415
RP11-578O24.2	ENSG00000254352.1	0.00042
ADAMTS3	ENSG00000156140.8	0.000421
ABCC9	ENSG00000069431.10	0.000424
AC018804.7	ENSG00000213225.7	0.000427
MFSD11	ENSG00000092931.11	0.000428
CTD-3128G10.6	ENSG00000269680.1	0.000433
RP11-7F18.2	ENSG00000271966.1	0.000437
SLC25A25-AS1	ENSG00000234771.3	0.000441
RP11-326I11.5	ENSG00000270426.1	0.000446
SMIM10L2B	ENSG00000196972.7	0.000452
DSEL	ENSG00000171451.13	0.000457
COPZ1	ENSG00000111481.9	0.000459
AF129075.5	ENSG00000231125.2	0.000462
RFPL3S	ENSG00000205853.10	0.000463
RP11-386M24.6	ENSG00000260337.3	0.000469
HACD4	ENSG00000188921.13	0.000475
RP11-752G15.10	ENSG00000279758.1	0.000485
PRKG1	ENSG00000185532.14	0.000494
DTNA	ENSG00000134769.21	0.000497
CXorf38	ENSG00000185753.12	0.000499
RP5-965G21.3	ENSG00000277938.1	0.000503
MXRA7	ENSG00000182534.13	0.000505
RP11-21B23.2	ENSG00000261092.1	0.000509
MSRB3	ENSG00000174099.10	0.000521
AKAP6	ENSG00000151320.10	0.000523
RP11-84C13.2	ENSG00000270720.1	0.000528
PID1	ENSG00000153823.18	0.000529
SETBP1	ENSG00000152217.16	0.000547
SKAP1	ENSG00000141293.15	0.000549
SNED1	ENSG00000162804.13	0.000571
ABL2	ENSG00000143322.19	0.000573
RP11-218F10.3	ENSG00000273449.1	0.000574
EPHA6	ENSG00000080224.17	0.000575
POU5F1	ENSG00000204531.15	0.000577
GPBP1	ENSG00000062194.15	0.000591
CALU	ENSG00000128595.16	0.000592
NTN4	ENSG00000074527.11	0.0006
TPH1	ENSG00000129167.9	0.000602
PCDHB7	ENSG00000113212.6	0.000611
AC112721.1	ENSG00000222022.1	0.000619
NCAM1	ENSG00000149294.16	0.000629
FLNC	ENSG00000128591.15	0.00063
AGER	ENSG00000204305.13	0.000641
KB-1980E6.3	ENSG00000253633.1	0.000642
KCNB1	ENSG00000158445.7	0.000644
UCHL1	ENSG00000154277.12	0.00065
SEC24B-AS1	ENSG00000247950.6	0.000654
OGN	ENSG00000106809.10	0.000667
AC008746.12	ENSG00000267838.2	0.000672
LAMA2	ENSG00000196569.11	0.000674
RP11-428J1.5	ENSG00000272142.1	0.000676
RP13-554M15.5	ENSG00000280311.1	0.000696
BCHE	ENSG00000114200.9	0.000696
AC109642.1	ENSG00000235997.2	0.000699
CERCAM	ENSG00000167123.18	0.000712
CTB-50L17.5	ENSG00000267255.1	0.000717
AC113188.2	ENSG00000279535.1	0.000721
DUSP14	ENSG00000276023.4	0.000725
AOC2	ENSG00000131480.8	0.000727
CACNA2D1	ENSG00000153956.15	0.000728
LINC00539	ENSG00000224429.7	0.000728
PNPT1P1	ENSG00000229241.1	0.000739
CHL1	ENSG00000134121.9	0.000743
SORCS1	ENSG00000108018.15	0.000745
RP11-672L10.2	ENSG00000265179.6	0.00076
SNORA59B	ENSG00000266079.4	0.00076
JAM2	ENSG00000154721.14	0.000774
CCL15	ENSG00000275718.1	0.000783
AIFM3	ENSG00000183773.15	0.00079
TIMM22	ENSG00000177370.4	0.000795
RP11-526I2.5	ENSG00000270127.2	0.000799
PTGIS	ENSG00000124212.5	0.000811
RP11-228B15.4	ENSG00000225032.5	0.000811
GAS6	ENSG00000183087.14	0.000816
PRELP	ENSG00000188783.5	0.00082
RP11-589C21.6	ENSG00000271938.1	0.000843
NRXN2	ENSG00000110076.18	0.000855
GARS	ENSG00000106105.13	0.000856
SEMA6D	ENSG00000137872.15	0.000864
FHL1	ENSG00000022267.16	0.000869
C19orf26	ENSG00000099625.12	0.000874
CTA-228A9.3	ENSG00000272720.1	0.000876
PAIP1P1	ENSG00000233892.1	0.000883
TMEM198B	ENSG00000182796.12	0.000901
BOC	ENSG00000144857.14	0.00091
RP11-666O2.2	ENSG00000275441.1	0.000911
MAP2	ENSG00000078018.19	0.000922
RP11-43N16.4	ENSG00000279861.1	0.000922
GSDMB	ENSG00000073605.18	0.000923
ADCYAP1R1	ENSG00000078549.14	0.000924
FSIP2	ENSG00000188738.13	0.000925
RP11-373D23.3	ENSG00000270210.1	0.000939
PCDHGA2	ENSG00000081853.14	0.00095
RP11-147L13.12	ENSG00000274561.1	0.000959
DEPDC5	ENSG00000100150.16	0.000973
RP11-848P1.9	ENSG00000266865.6	0.000975
RP11-171I2.4	ENSG00000271141.1	0.00098
AC011298.2	ENSG00000219159.4	0.000981
RP11-696N14.1	ENSG00000246090.6	0.000982
ZNF436-AS1	ENSG00000249087.6	0.000993
TM4SF1-AS1	ENSG00000240541.2	0.001
COL14A1	ENSG00000187955.11	0.00101
RP1-102K2.8	ENSG00000268812.3	0.00101
JAM3	ENSG00000166086.12	0.00101
RP5-966M1.6	ENSG00000243696.4	0.00101
SPOCD1	ENSG00000134668.12	0.00102
SPAG5-AS1	ENSG00000227543.4	0.00103
NFE2L3P1	ENSG00000267497.1	0.00104
AC006128.2	ENSG00000279716.1	0.00104
LINC01198	ENSG00000231817.7	0.00104
ADAMTS15	ENSG00000166106.3	0.00106
CTD-2396E7.11	ENSG00000275234.1	0.00106
ZSCAN9	ENSG00000137185.11	0.00106
TMEM72-AS1	ENSG00000224812.2	0.00107
ORMDL1	ENSG00000128699.13	0.00107
MFRP	ENSG00000259159.5	0.00107
RP11-379F12.3	ENSG00000243350.1	0.00108
RP5-1139B12.2	ENSG00000269890.1	0.00109
HHIPL1	ENSG00000182218.9	0.0011
RP11-1143G9.5	ENSG00000274979.1	0.00112
SPRN	ENSG00000203772.7	0.00113
GPR25	ENSG00000170128.3	0.00114
VCL	ENSG00000035403.16	0.00114
EGFR-AS1	ENSG00000224057.1	0.00115
WASIR2	ENSG00000231439.4	0.00115
SLC27A6	ENSG00000113396.12	0.00115
PATZ1	ENSG00000100105.17	0.00115
RHBG	ENSG00000132677.12	0.00116
NR2F1-AS1	ENSG00000237187.8	0.00116
LRP5L	ENSG00000100068.11	0.00116
RP11-166D19.1	ENSG00000255248.6	0.00117
MCFD2	ENSG00000180398.11	0.00117
SLC10A5	ENSG00000253598.1	0.00118
PLEKHS1	ENSG00000148735.14	0.00118
ADRM1	ENSG00000130706.12	0.00119
RP3-467K16.4	ENSG00000228140.1	0.00119
ANXA5	ENSG00000164111.14	0.00119
SLC4A5	ENSG00000188687.15	0.00119
RP11-1114A5.4	ENSG00000232611.1	0.0012
KDELC2	ENSG00000178202.12	0.0012
TTLL3	ENSG00000214021.15	0.00122
GKN1	ENSG00000169605.5	0.00122
HS6ST2	ENSG00000171004.17	0.00122
FKTN	ENSG00000106692.13	0.00123
TEX10	ENSG00000136891.13	0.00123
RP11-158K1.3	ENSG00000253106.1	0.00123
SPAG4	ENSG00000061656.9	0.00124
LINC01139	ENSG00000215808.2	0.00124
LDLR	ENSG00000130164.11	0.00125
EMC2	ENSG00000104412.7	0.00126
HEYL	ENSG00000163909.7	0.00126
NSUN5P1	ENSG00000223705.9	0.00127
SURF4	ENSG00000148248.13	0.00127
RP5-1142A6.8	ENSG00000182376.2	0.00128
SHTN1	ENSG00000187164.17	0.00129
AARD	ENSG00000205002.3	0.0013
NFKBID	ENSG00000167604.13	0.00131
RNF26	ENSG00000173456.4	0.00131
RP11-456K23.1	ENSG00000267414.1	0.00132
CTD-3092A11.2	ENSG00000270055.1	0.00132
RP1-13D10.3	ENSG00000217078.1	0.00132
ZHX3	ENSG00000174306.21	0.00133
ADAMTSL3	ENSG00000156218.12	0.00133
GATA2	ENSG00000179348.11	0.00134
AOC3	ENSG00000131471.6	0.00134
HAUS4	ENSG00000092036.16	0.00135
DEGS1	ENSG00000143753.12	0.00135
CCIN	ENSG00000185972.5	0.00137
CTD-2587H19.3	ENSG00000269873.1	0.00138
HADHA	ENSG00000084754.10	0.00138
CPA4	ENSG00000128510.10	0.00139
PLA2G1B	ENSG00000170890.13	0.00139
RPL34P18	ENSG00000240509.1	0.00139
TBX3	ENSG00000135111.14	0.00139
FAM84B	ENSG00000168672.3	0.0014
FAM171B	ENSG00000144369.12	0.0014
COLGALT1	ENSG00000130309.10	0.0014
KLHL4	ENSG00000102271.13	0.0014
RP11-135L13.4	ENSG00000265263.1	0.00141
ZNF521	ENSG00000198795.10	0.00141
HNF1B	ENSG00000275410.4	0.00141
RP11-246E12.2	ENSG00000278891.1	0.00142
FTLP14	ENSG00000260459.2	0.00143
FAM110B	ENSG00000169122.11	0.00146
CTD-3035D6.2	ENSG00000258884.1	0.00148
SFTA1P	ENSG00000225383.6	0.00149
AGPAT9	ENSG00000138678.10	0.0015
RP11-92F20.1	ENSG00000274629.1	0.00151
SNX29	ENSG00000048471.13	0.00151
ZNF266	ENSG00000174652.17	0.00152
KANK4	ENSG00000132854.18	0.00152
AC010761.9	ENSG00000265474.1	0.00152
FBLN5	ENSG00000140092.14	0.00153
CYP2W1	ENSG00000073067.13	0.00153
FGD4	ENSG00000139132.14	0.00153
RP11-434H6.7	ENSG00000273437.1	0.00154
RP11-245P10.6	ENSG00000270104.1	0.00155
WASH7P	ENSG00000226210.3	0.00155
ENPP1	ENSG00000197594.11	0.00156
SYNPO2	ENSG00000172403.10	0.00158
SUCLA2	ENSG00000136143.13	0.0016
PCDH18	ENSG00000189184.11	0.00161
MCF2L	ENSG00000126217.20	0.00161
POGLUT1	ENSG00000163389.10	0.00161
MT1X	ENSG00000187193.8	0.00162
TGFB1I1	ENSG00000140682.18	0.00162
EHMT2-AS1	ENSG00000237080.2	0.00162
RAC3	ENSG00000169750.8	0.00163
RHOJ	ENSG00000126785.12	0.00164
AC110615.1	ENSG00000279909.1	0.00164
FAM187A	ENSG00000214447.4	0.00164
AC006014.8	ENSG00000146722.11	0.00165
DSG2-AS1	ENSG00000264859.5	0.00165
RP11-380L11.4	ENSG00000270028.1	0.00165
C2orf16	ENSG00000221843.3	0.00168
CYP4F23P	ENSG00000269516.6	0.00169
TRMT112P6	ENSG00000268412.2	0.0017
DIXDC1	ENSG00000150764.13	0.00173
RP11-10J21.4	ENSG00000253307.1	0.00174
RP11-497H16.9	ENSG00000269983.1	0.00174
CPT1B	ENSG00000205560.12	0.00175
RP13-516M14.10	ENSG00000275888.1	0.00175
XXbac-BPGBPG55C20.2	ENSG00000272316.1	0.00177
GAP43	ENSG00000172020.12	0.00178
RP11-632K20.2	ENSG00000254912.2	0.0018
RP5-1184F4.5	ENSG00000236772.1	0.00181
STK32B	ENSG00000152953.12	0.00182
RP11-295I5.3	ENSG00000274987.1	0.00182
PTPRD	ENSG00000153707.15	0.00182
RP11-325K4.2	ENSG00000261114.1	0.00184
TSPAN7	ENSG00000156298.12	0.00185
PCDHGB2	ENSG00000253910.2	0.00185
FAM126A	ENSG00000122591.11	0.00185
EPHB6	ENSG00000106123.11	0.00185
THUMPD3-AS1	ENSG00000206573.8	0.00186
UCP3	ENSG00000175564.12	0.00187
STAG3L5P-PVRIG2P-PILRB	ENSG00000272752.5	0.00188
CCDC14	ENSG00000175455.14	0.00188
PPT2	ENSG00000221988.12	0.00189
RP11-626G11.1	ENSG00000261357.1	0.0019
PLD1	ENSG00000075651.15	0.0019
RUFY4	ENSG00000188282.12	0.0019
RP11-166O4.6	ENSG00000273448.1	0.0019
ZNF213-AS1	ENSG00000263072.5	0.00191
RP5-855D21.2	ENSG00000273402.1	0.00192
UBA7	ENSG00000182179.10	0.00192
PVR	ENSG00000073008.14	0.00194
CNRIP1	ENSG00000119865.8	0.00194
TSEN2	ENSG00000154743.17	0.00195
ANKRD13B	ENSG00000198720.12	0.00195
RP11-135A1.2	ENSG00000232874.1	0.00196
DYM	ENSG00000141627.13	0.00197
RP11-304L19.11	ENSG00000261663.1	0.00198
RP11-488L18.3	ENSG00000215795.2	0.00198
POLB	ENSG00000070501.11	0.00199
AC023590.1	ENSG00000225885.6	0.002
SLC45A3	ENSG00000158715.5	0.002
ZNF700	ENSG00000196757.7	0.00201
IGSF10	ENSG00000152580.8	0.00201
PLA2G2F	ENSG00000158786.4	0.00202
IL1RAPL1	ENSG00000169306.9	0.00203
DEDD2	ENSG00000160570.13	0.00203
RP11-521B24.4	ENSG00000279495.1	0.00203
KLRK1	ENSG00000213809.8	0.00203
SND1	ENSG00000197157.10	0.00203
IL9R	ENSG00000124334.16	0.00204
DLEC1	ENSG00000008226.19	0.00204
RP11-455G16.1	ENSG00000178636.8	0.00205
RP11-308D16.2	ENSG00000234062.7	0.00206
RP11-386M24.3	ENSG00000258676.4	0.00206
TNFAIP8L3	ENSG00000183578.5	0.00207
PCSK9	ENSG00000169174.10	0.00207
CCDC103	ENSG00000167131.16	0.0021
HOXB3	ENSG00000120093.11	0.0021
ASNA1	ENSG00000198356.11	0.0021
RP11-134K13.4	ENSG00000271967.1	0.00213
WDR4	ENSG00000160193.11	0.00214
LSS	ENSG00000160285.14	0.00214
RP11-93B14.9	ENSG00000277496.1	0.00215
RP11-783K16.10	ENSG00000257069.5	0.00215
C8orf44	ENSG00000213865.7	0.00217
TOP3B	ENSG00000100038.19	0.00218
TPST1	ENSG00000169902.13	0.00218
ATAT1	ENSG00000137343.17	0.00221
VWA3A	ENSG00000175267.14	0.00222
C2orf15	ENSG00000241962.9	0.00223
USP13	ENSG00000058056.8	0.00223
NTN5	ENSG00000142233.11	0.00225
ANXA1	ENSG00000135046.13	0.00225
THBS4	ENSG00000113296.14	0.00225
LIPM	ENSG00000173239.13	0.00225
CSAD	ENSG00000139631.18	0.00226
CDH11	ENSG00000140937.13	0.00227
AP2S1	ENSG00000042753.11	0.00227
RAD51B	ENSG00000182185.18	0.00228
LHFP	ENSG00000183722.7	0.0023
SPON1	ENSG00000262655.3	0.00231
SLC7A9	ENSG00000021488.12	0.00232
UNC5CL	ENSG00000124602.9	0.00233
ZNF195	ENSG00000005801.16	0.00234
RP1-178F15.4	ENSG00000272030.1	0.00234
OSBPL10	ENSG00000144645.13	0.00234
RP11-173B14.4	ENSG00000228444.2	0.00236
RP11-468E2.5	ENSG00000259321.1	0.00236
SCN7A	ENSG00000136546.13	0.00237
PLEKHF1	ENSG00000166289.5	0.00238
AHNAK2	ENSG00000185567.6	0.00239
VAMP4	ENSG00000117533.14	0.0024
ACRC	ENSG00000147174.11	0.0024
CUEDC1	ENSG00000180891.12	0.00241
UGT2B15	ENSG00000196620.8	0.00242
CRB3	ENSG00000130545.15	0.00243
GAS6-AS2	ENSG00000272695.1	0.00243
RAD9A	ENSG00000172613.7	0.00244
CALD1	ENSG00000122786.19	0.00245
PILRB	ENSG00000121716.18	0.00247
DAD1	ENSG00000129562.10	0.00248
ADRA1D	ENSG00000171873.7	0.00248
AVPR1A	ENSG00000166148.3	0.00249
GS1-166A23.2	ENSG00000272361.2	0.0025
LINC01341	ENSG00000227953.6	0.00252
NRG3	ENSG00000185737.12	0.00252
REXO2	ENSG00000076043.9	0.00254
SLC26A8	ENSG00000112053.13	0.00254
METTL24	ENSG00000053328.8	0.00254
ADAMTS16	ENSG00000145536.15	0.00258
F10	ENSG00000126218.11	0.00259
C14orf132	ENSG00000227051.5	0.00259
ZNF559-ZNF177	ENSG00000270011.6	0.0026
TTLL7	ENSG00000137941.16	0.00261
RP11-180N14.1	ENSG00000272511.1	0.00262
RP11-561O23.5	ENSG00000234394.8	0.00263
VSTM4	ENSG00000165633.12	0.00264
NGF	ENSG00000134259.3	0.00265
MAP1B	ENSG00000131711.14	0.00265
ZDHHC21	ENSG00000175893.11	0.00265
PALLD	ENSG00000129116.17	0.00268
TST	ENSG00000128311.13	0.00269
ANXA6	ENSG00000197043.13	0.0027
KIAA1919	ENSG00000173214.5	0.0027
RP11-789C17.1	ENSG00000265413.1	0.00271
PDE1A	ENSG00000115252.18	0.00274
PPP2R3B	ENSG00000167393.16	0.00276
LINC00930	ENSG00000258647.5	0.00277
COL8A2	ENSG00000171812.10	0.00277
EVC	ENSG00000072840.12	0.00278
CTC-524C5.2	ENSG00000263272.1	0.00281
SOBP	ENSG00000112320.11	0.00282
CHRDL1	ENSG00000101938.14	0.00283
LYPD6	ENSG00000187123.14	0.00283
SLC16A8	ENSG00000100156.10	0.00283
AJ271736.10	ENSG00000270726.5	0.00283
STX16-NPEPL1	ENSG00000254995.4	0.00284
RP1-267L14.6	ENSG00000274227.1	0.00285
CLDN15	ENSG00000106404.13	0.00286
LRRFIP2	ENSG00000093167.17	0.00286
CTD-2199O4.7	ENSG00000271998.1	0.00287
VDAC1P8	ENSG00000229036.7	0.00287
CTC-479C5.12	ENSG00000261884.2	0.00287
PSCA	ENSG00000167653.4	0.00288
SGK2	ENSG00000101049.14	0.0029
EML1	ENSG00000066629.16	0.0029
ZFP14	ENSG00000142065.13	0.00291
RP11-506H21.5	ENSG00000278627.1	0.00291
CRMP1	ENSG00000072832.14	0.00291
TCHH	ENSG00000159450.12	0.00291
MEOX2	ENSG00000106511.5	0.00292
