# Supplementary material for: WDR4 promotes the progression and lymphatic metastasis of bladder cancer via transcriptional down-regulation of ARRB2
Source: Oncogenesis. 2023 Oct 2;12(1):47. doi: 10.1038/s41389-023-00493-z (PMC10545698; doi:10.1038/s41389-023-00493-z)
Supplement: Supplementary file 8 — Supplementary Table S3 [file 41389_2023_493_MOESM8_ESM.xlsx]

## Sheet: Sheet1
	5637								UM-UC-3
gene name	Coverage [%]	# Peptides	# PSMs	# Unique Peptides	# AAs	MW [kDa]	calc. pI	gene name	Coverage [%]	# Peptides	# PSMs	# Unique Peptides	# AAs	MW [kDa]	calc. pI
FKBP15	20	19	24	19	1219	133.5	5.2	FKBP15	27	27	34	27	1219	133.5	5.2
WDR4	33	10	13	10	412	45.5	7.11	WDR4	39	13	23	13	412	45.5	7.11
METTL1	34	8	13	8	276	31.5	7.64	METTL1	37	9	14	9	276	31.5	7.64
FUS	7	3	3	1	526	53.4	9.36	FUS	7	3	3	1	526	53.4	9.36
PWP1	7	2	2	2	501	55.8	4.77	PWP1	11	4	4	4	501	55.8	4.77
GTPBP10	8	2	2	2	387	42.9	9.03	GTPBP10	10	2	2	2	387	42.9	9.03
EEF1E1	6	1	1	1	174	19.8	8.54	EEF1E1	5	1	1	1	174	19.8	8.54
KRAS	26	4	4	4	189	21.6	6.77	KRAS	8	1	1	1	189	21.6	6.77
NDUFS7	4	1	1	1	213	23.5	9.99	NDUFS7	3	1	1	1	213	23.5	9.99
SF3B5	17	1	1	1	86	10.1	6.35	SF3B5	17	1	1	1	86	10.1	6.35
SERPINC1	4	2	2	2	464	52.6	6.71	SERPINC1	2	1	1	1	464	52.6	6.71
MED10	10	1	1	1	135	15.7	6.19	MED10	39	4	4	4	135	15.7	6.19
SRSF9	14	3	3	3	221	25.5	8.65	SRSF9	5	1	1	1	221	25.5	8.65
DDX20	2	1	1	1	824	92.2	6.95	DDX20	6	4	5	4	824	92.2	6.95
ARCN1	2	1	1	1	511	57.2	6.21	ARCN1	8	4	4	4	511	57.2	6.21
YTHDF2	3	2	2	2	579	62.3	8.79	YTHDF2	2	1	1	1	579	62.3	8.79
BRD8	1	1	1	1	1235	135.3	4.6	BRD8	1	1	1	1	1235	135.3	4.6
MED11	7	1	1	1	117	13.1	5.96	MED11	16	1	1	1	117	13.1	5.96
MPDU1	4	1	1	1	247	26.6	8.94	MPDU1	4	1	1	1	247	26.6	8.94
RBMX2	6	2	2	2	322	37.3	9.83	RBMX2	3	1	1	1	322	37.3	9.83
SLC2A1	2	1	1	1	492	54	8.72	SLC2A1	2	1	1	1	492	54	8.72
UBXN1	4	1	1	1	297	33.3	5.25	UBXN1	4	1	1	1	297	33.3	5.25
SDF2L1	6	1	1	1	221	23.6	7.03	SDF2L1	6	1	1	1	221	23.6	7.03
EXOSC5	4	1	1	1	235	25.2	7.59	EXOSC5	15	3	3	3	235	25.2	7.59
VIRMA	1	1	1	1	1812	201.9	5.01	VIRMA	0	1	1	1	1812	201.9	5.01
DHX29	1	1	1	1	1369	155.1	8.09	DHX29	1	1	1	1	1369	155.1	8.09
NSMCE2	4	1	1	1	247	27.9	7.74	NSMCE2	4	1	1	1	247	27.9	7.74
IGKV1-37	14	1	1	1	117	12.7	9.25	IGKV1-37	14	1	2	1	117	12.7	9.25
HS2ST1	3	1	1	1	356	41.9	8.69	HS2ST1	3	1	1	1	356	41.9	8.69
PFKP	1	1	1	1	784	85.5	7.55	PFKP	3	2	2	2	784	85.5	7.55
PPP2R5D	2	1	1	1	602	69.9	8.13	PPP2R5D	4	2	2	2	602	69.9	8.13
APMAP	2	1	3	1	416	46.5	6.16	APMAP	2	1	1	1	416	46.5	6.16
CTSB	3	1	1	1	339	37.8	6.3	CTSB	3	1	1	1	339	37.8	6.3
ASAP2	1	1	1	1	1006	111.6	6.68	ASAP2	1	1	1	1	1006	111.6	6.68
EMG1	5	1	1	1	244	26.7	9.17	EMG1	16	3	3	3	244	26.7	9.17
CHMP1A	4	1	1	1	196	21.7	8.06	CHMP1A	4	1	1	1	196	21.7	8.06
MTERF3	2	1	1	1	417	47.9	8.53	MTERF3	2	1	1	1	417	47.9	8.53
UPRT	4	1	1	1	309	33.8	6.04	UPRT	4	1	1	1	309	33.8	6.04
CCDC134	5	1	1	1	229	26.5	8.85	CCDC134	3	1	1	1	229	26.5	8.85
