# Supplementary material for: WDR4 promotes the progression and lymphatic metastasis of bladder cancer via transcriptional down-regulation of ARRB2
Source: Oncogenesis. 2023 Oct 2;12(1):47. doi: 10.1038/s41389-023-00493-z (PMC10545698; doi:10.1038/s41389-023-00493-z)
Supplement: Supplementary file 9 — Supplementary Table S4 [file 41389_2023_493_MOESM9_ESM.xls]

chr	start	end	gene	peak_pos	Peak_name	score	fold_enrichment	="-log10(pvalue)"	="-log10(qvalue)"
1	10016	10467	WASH7P	up5k	WDR4_peak_1	1126	14.62926	112.68866	107.73882
1	180520	180991	FO538757.2	up5k	WDR4_peak_2	295	8.13736	29.52609	25.25247
1	629328	630012	MTND2P28	up5k	WDR4_peak_3	3978	5.63968	397.80383	392.09079
1	630774	631175	MTCO1P12	up5k	WDR4_peak_4	580	2.42185	58.04296	53.44491
1	631892	632293	MIR6723	up5k	WDR4_peak_5	1023	2.99117	102.36221	97.46268
1	633230	634172	MTATP8P1	up5k	WDR4_peak_6	6323	7.23401	632.35175	626.32745
1	1078667	1079209	C1orf159	up5k	WDR4_peak_8	63	2.98857	6.37724	2.91652
1	1289406	1290090	ACAP3	up5k	WDR4_peak_9	108	3.50067	10.87715	7.07249
1	1382182	1382678	CCNL2	up5k	WDR4_peak_10	77	4.03347	7.78907	4.17638
1	15524407	15524865	DNAJC16	up5k	WDR4_peak_25	76	4.53443	7.60331	4.00466
1	16666324	16667181	RNU1-3	up5k	WDR4_peak_28	106	5.30557	10.67956	6.88587
1	161117684	161118066	NIT1	up5k	WDR4_peak_138	75	4.51023	7.56055	3.96531
1	204195227	204195693	GOLT1A	up5k	WDR4_peak_144	96	4.94709	9.63788	5.89713
1	228557858	228558340	RNA5SP162	up5k	WDR4_peak_147	347	10.20837	34.77481	30.42519
1	228609113	228609515	RNA5S1	up5k	WDR4_peak_148	108	3.69471	10.84361	7.04018
1	235539023	235539748	MTND4P10	up5k	WDR4_peak_152	648	11.74216	64.88258	60.22237
1	237940775	237941543	RP11-193H5.8	up5k	WDR4_peak_154	252	5.33140	25.26450	21.06678
1	237942073	237942746	RP11-193H5.7	up5k	WDR4_peak_155	155	4.15293	15.56932	11.59564
1	237945465	237946205	MTCYBP15	up5k	WDR4_peak_156	222	4.96994	22.23145	18.09286
1	248383406	248384337	OR2T6	up5k	WDR4_peak_159	183	7.00200	18.30760	14.26010
2	9736339	9736696	RNU4-73P	up5k	WDR4_peak_877	59	3.92984	5.99736	2.61552
2	24009297	24009682	MFSD2B	up5k	WDR4_peak_881	66	4.32439	6.66829	3.17372
2	82816412	82817081	MTND6P7	up5k	WDR4_peak_893	211	7.85962	21.11683	17.00275
2	87824889	87825365	MTATP8P2	up5k	WDR4_peak_898	319	9.27580	31.93221	27.62424
2	91856938	91857781	AC127391.3	up5k	WDR4_peak_916	75	3.80159	7.54922	3.95537
2	113602936	113603503	RP11-395L14.18	up5k	WDR4_peak_930	933	14.94557	93.32323	88.47825
2	117024434	117026076	MTND2P21	up5k	WDR4_peak_932	564	10.25631	56.40377	51.81801
2	120213931	120214828	MTND5P28	up5k	WDR4_peak_934	177	6.03501	17.77934	13.74569
2	130248200	130248570	MED15P5	up5k	WDR4_peak_936	63	4.12930	6.33875	2.88082
2	130273603	130275131	MTCO1P7	up5k	WDR4_peak_937	303	6.82622	30.36227	26.07688
2	130277897	130278572	MTND4P27	up5k	WDR4_peak_938	206	5.31237	20.69173	16.58846
2	130280518	130281305	MTND6P8	up5k	WDR4_peak_939	96	4.20697	9.60528	5.86660
2	131379497	131380342	MTCO3P18	up5k	WDR4_peak_941	110	3.99265	11.01363	7.20334
2	131383514	131384378	MTND2P18	up5k	WDR4_peak_942	379	7.07398	37.91916	33.52688
2	131385069	131386189	MTND1P26	up5k	WDR4_peak_943	401	7.62713	40.19751	35.77686
2	134812575	134813011	AC110620.1	up5k	WDR4_peak_947	70	4.52422	7.00190	3.45492
2	143092362	143093107	MTCYBP11	up5k	WDR4_peak_950	342	9.08113	34.27732	29.93459
2	143096719	143097307	MTND4P22	up5k	WDR4_peak_951	114	4.57619	11.44663	7.61868
2	155263485	155264754	MTND2P20	up5k	WDR4_peak_953	330	9.47744	33.00753	28.68414
2	155313706	155314482	MTCYBP9	up5k	WDR4_peak_954	540	14.41662	54.01415	49.44899
2	161278787	161279583	AC009299.4	up5k	WDR4_peak_955	195	4.91276	19.55252	15.47677
2	161281331	161281871	AC009299.4	up5k	WDR4_peak_956	96	3.35784	9.65476	5.91336
2	201213078	201213808	MTND4P23	up5k	WDR4_peak_958	152	6.81611	15.20360	11.24091
2	202614268	202614953	MTCO2P17	up5k	WDR4_peak_961	302	7.67405	30.25488	25.97091
2	202615536	202616284	MTATP6P17	up5k	WDR4_peak_962	446	9.83319	44.63039	40.16273
2	211775949	211776613	MTND2P23	up5k	WDR4_peak_963	90	4.22451	9.06229	5.35314
2	219388012	219388452	AC053503.4	up5k	WDR4_peak_964	71	4.28166	7.15289	3.59344
2	241355290	241356008	FARP2	up5k	WDR4_peak_970	122	5.70185	12.20018	8.34155
2	242044844	242045734	AC093642.6	up5k	WDR4_peak_972	78	4.36580	7.88733	4.25745
3	75435235	75435625	RP11-803B1.8	up5k	WDR4_peak_1202	108	5.56443	10.80435	7.00239
3	75668855	75669639	DUX4L26	up5k	WDR4_peak_1203	3518	16.50074	351.80203	346.17938
3	89588560	89589239	MTCO1P6	up5k	WDR4_peak_1210	138	6.78520	13.83018	9.91045
3	96617472	96618510	RPL18AP8	up5k	WDR4_peak_1225	304	7.92588	30.49251	26.20479
3	108159380	108159770	IFT57	up5k	WDR4_peak_1227	61	3.99415	6.10796	2.70906
3	125915884	125916404	FAM86JP	up5k	WDR4_peak_1231	93	4.24296	9.39844	5.67005
3	166160404	166161098	MTND4LP10	up5k	WDR4_peak_1240	227	7.70040	22.77171	18.62194
4	926887	927461	TMEM175	up5k	WDR4_peak_1262	75	4.34682	7.55881	3.96401
4	38754178	38754823	RNA5SP158	up5k	WDR4_peak_1266	68	4.45597	6.88838	3.36971
4	49197544	49198714	RP11-1281K21.2	up5k	WDR4_peak_1285	234	5.63999	23.43566	19.27254
4	49209538	49210122	RP11-1281K21.3	up5k	WDR4_peak_1286	80	4.17509	8.08703	4.44504
4	49546043	49546640	RP11-1281K21.10	up5k	WDR4_peak_1297	204	5.45876	20.45154	16.35358
4	49577427	49577856	RP11-241F15.10	up5k	WDR4_peak_1298	116	3.05344	11.66531	7.82844
4	64606884	64607332	MTCYBP16	up5k	WDR4_peak_1313	728	9.35629	72.84381	68.13075
4	64608156	64609148	MTND6P16	up5k	WDR4_peak_1314	341	5.96013	34.15031	29.80995
4	92701887	92702589	MTND1P19	up5k	WDR4_peak_1317	349	13.10490	34.93204	30.58027
4	116297987	116298839	MTRNR2L13	up5k	WDR4_peak_1318	313	10.01020	31.31020	27.01099
4	155454569	155455647	MTND4P8	up5k	WDR4_peak_1328	374	9.21410	37.49952	33.11201
4	155462315	155463028	MTND1P22	up5k	WDR4_peak_1329	110	3.83778	11.06548	7.25272
4	190021674	190022768	FRG2	up5k	WDR4_peak_1346	563	8.66794	56.35004	51.76478
4	190068972	190069547	DUX4L7	up5k	WDR4_peak_1347	401	5.05716	40.10668	35.68720
4	190082126	190082787	DUX4L1	up5k	WDR4_peak_1348	619	5.46007	61.90229	57.26784
5	1539614	1540229	CTD-2245E15.3	up5k	WDR4_peak_1360	485	9.25743	48.58453	44.07377
5	4973737	4974105	CTD-2247C11.1	up5k	WDR4_peak_1363	79	4.71144	7.91375	4.28260
5	5396321	5396989	MTCO1P31	up5k	WDR4_peak_1364	178	6.80462	17.87576	13.83975
5	14634153	14634607	CCT6P2	up5k	WDR4_peak_1365	325	8.26618	32.53614	28.21932
5	17517739	17518554	RP11-321E2.2	up5k	WDR4_peak_1367	111	3.34529	11.17187	7.35442
5	17525973	17526469	RP11-321E2.9	up5k	WDR4_peak_1368	79	2.50378	7.91309	4.28224
5	17527558	17528028	RP11-321E2.9	up5k	WDR4_peak_1369	126	3.27657	12.61242	8.73913
5	17583892	17584375	RP11-432M8.2	up5k	WDR4_peak_1370	69	2.99765	6.97661	3.44967
5	17585068	17585473	RP11-432M8.2	up5k	WDR4_peak_1371	156	4.39449	15.60992	11.63489
5	17595136	17595910	RP11-432M8.5	up5k	WDR4_peak_1372	144	3.40859	14.41256	10.47394
5	17597205	17597660	RP11-432M8.5	up5k	WDR4_peak_1373	77	2.60969	7.70328	4.09720
5	17598784	17599187	RP11-432M8.6	up5k	WDR4_peak_1374	122	3.39616	12.29818	8.43595
5	80651434	80652380	MSH3	up5k	WDR4_peak_1448	1532	10.35355	153.29782	148.19327
5	94567589	94568189	MTND6P3	up5k	WDR4_peak_1451	165	3.00907	16.59013	12.58676
5	97174575	97175011	RNU1-73P	up5k	WDR4_peak_1453	54	3.60127	5.42357	2.13429
5	134923432	134923845	MTND6P4	up5k	WDR4_peak_1474	61	2.06464	6.11150	2.71198
5	134927930	134928527	MTND4LP30	up5k	WDR4_peak_1475	139	2.87692	13.92722	10.00434
5	177494548	177495038	RP11-1334A24.6	up5k	WDR4_peak_1488	64	3.15849	6.44919	2.97998
5	181223146	181223604	CTC-338M12.7	up5k	WDR4_peak_1491	105	4.89156	10.53588	6.74922
6	2852210	2852913	MIR4645	up5k	WDR4_peak_1494	75	3.90114	7.50640	3.91647
6	26537609	26538066	HMGN4	up5k	WDR4_peak_1498	77	4.43233	7.71662	4.10929
6	121541681	121542068	RNU4-76P	up5k	WDR4_peak_1560	58	3.99175	5.85131	2.49323
7	16540	16889	RP11-482G13.1	up5k	WDR4_peak_1586	61	4.17620	6.15558	2.71837
7	57173912	57174566	GUSBP10	up5k	WDR4_peak_1591	326	9.34364	32.67479	28.35629
7	57186328	57187023	MTND2P6	up5k	WDR4_peak_1592	149	6.24968	14.93166	10.97711
7	57194133	57194887	MTND5P7	up5k	WDR4_peak_1593	108	3.78311	10.88494	7.07987
7	57196450	57197306	MTCYBP5	up5k	WDR4_peak_1594	396	7.87564	39.63113	35.21737
7	63113154	63113608	SAPCD2P4	up5k	WDR4_peak_1607	70	4.52422	7.00190	3.45492
7	64106044	64106789	MTCO3P8	up5k	WDR4_peak_1608	144	5.35878	14.47346	10.53318
7	64111545	64112756	MTND1P2	up5k	WDR4_peak_1609	639	11.28236	63.92736	59.27596
7	100957737	100958942	RP11-395B7.2	up5k	WDR4_peak_1620	1630	10.46207	163.09969	157.96542
7	141803060	141803729	MTND1P3	up5k	WDR4_peak_1628	152	6.22442	15.29843	11.33312
7	142665585	142666841	MTRNR2L6	up5k	WDR4_peak_1629	602	11.17552	60.28835	55.66887
7	148647538	148647951	RP5-1136G13.1	up5k	WDR4_peak_1632	78	4.49871	7.83833	4.22185
7	155957899	155959643	AC021218.2	up5k	WDR4_peak_1636	91	3.71534	9.12901	5.41597
X	66437022	66437455	RP11-747I9.1	up5k	WDR4_peak_1794	70	4.52422	7.00190	3.45492
X	126471703	126473347	MTCO1P53	up5k	WDR4_peak_1801	544	7.55715	54.47497	49.90459
X	126729047	126730164	MTCYBP38	up5k	WDR4_peak_1802	901	15.38842	90.19562	85.37156
X	147284443	147284844	MIR514A3	up5k	WDR4_peak_1803	74	4.46258	7.47616	3.88781
X	153048029	153048405	U82670.9	up5k	WDR4_peak_1804	78	4.87224	7.87971	4.25047
X	154385361	154385756	RPL10	up5k	WDR4_peak_1806	69	2.87412	6.94159	3.41764
8	33011464	33012696	MTND1P6	up5k	WDR4_peak_1651	2833	19.67807	283.36383	277.90506
8	36277786	36279135	MTND6P19	up5k	WDR4_peak_1652	630	12.88553	63.04586	58.40216
8	85714431	85715674	REXO1L12P	up5k	WDR4_peak_1675	262	4.93742	26.27743	22.05942
8	85773672	85774415	REXO1L2P	up5k	WDR4_peak_1678	97	2.49054	9.79838	6.04591
8	85790210	85790812	REXO1L7P	up5k	WDR4_peak_1680	82	2.49566	8.29171	4.63550
8	85811080	85811440	REXO1L5P	up5k	WDR4_peak_1681	168	3.51564	16.88607	12.87476
8	85814675	85815152	REXO1L5P	up5k	WDR4_peak_1682	78	2.52548	7.88325	4.25396
8	85826843	85828550	REXO1L6P	up5k	WDR4_peak_1684	129	3.60050	12.97347	9.08431
8	109539597	109540143	EBAG9	up5k	WDR4_peak_1689	105	5.82704	10.52896	6.74266
8	110933330	110934109	LINC01608	up5k	WDR4_peak_1690	207	6.86603	20.76363	16.65848
8	110934663	110935360	LINC01608	up5k	WDR4_peak_1691	143	5.62600	14.36034	10.42352
8	130049347	130050202	ASAP1	up5k	WDR4_peak_1697	73	3.72614	7.37830	3.79915
8	141348191	141348697	CTD-3064M3.3	up5k	WDR4_peak_1705	65	2.98128	6.54570	3.06525
8	143939828	143940239	MIR661	up5k	WDR4_peak_1712	69	2.32680	6.97275	3.44634
8	144103910	144104305	MAF1	up5k	WDR4_peak_1713	129	3.83606	12.91769	9.03008
8	144767553	144768496	ZNF34	up5k	WDR4_peak_1719	293	6.42673	29.33577	25.06516
9	10237	10648	DDX11L5	up5k	WDR4_peak_1722	64	3.88763	6.43173	2.96392
9	5092351	5092802	MTND1P11	up5k	WDR4_peak_1723	75	3.33424	7.57004	3.97397
9	5093212	5094544	MTND1P11	up5k	WDR4_peak_1724	147	4.61759	14.79827	10.84736
9	5100224	5100933	MTCO3P11	up5k	WDR4_peak_1725	131	5.43751	13.16324	9.26760
9	10829596	10830231	IMP3P1	up5k	WDR4_peak_1726	69	4.34884	6.98858	3.45492
9	33656807	33658592	TRBV25OR9-2	up5k	WDR4_peak_1735	508	8.30408	50.88318	46.34725
9	40991873	40992399	FRG1HP	up5k	WDR4_peak_1743	92	4.29777	9.22947	5.51065
9	41229403	41230540	MIR4477A	up5k	WDR4_peak_1744	1049	9.05697	104.93962	100.02766
9	41755010	41755561	RP11-292F9.1	up5k	WDR4_peak_1746	76	3.53643	7.65594	4.05369
9	62799351	62800273	LINC01410	up5k	WDR4_peak_1755	123	3.98900	12.39069	8.52509
9	63817749	63818359	MIR4477B	up5k	WDR4_peak_1756	175	4.33051	17.50395	13.47668
9	108247842	108248203	RP11-505C13.1	up5k	WDR4_peak_1768	116	6.24583	11.63577	7.80001
9	133512045	133512428	TMEM8C	up5k	WDR4_peak_1771	52	3.00557	5.27921	2.06721
9	136802848	136803320	CCDC183-AS1	up5k	WDR4_peak_1776	246	5.98051	24.68243	20.49547
9	136841955	136842943	C9orf172	up5k	WDR4_peak_1777	67	2.63529	6.73524	3.23391
9	137297574	137297966	NRARP	up5k	WDR4_peak_1778	78	4.07960	7.88663	4.25698
11	401036	401568	SIGIRR	up5k	WDR4_peak_342	181	4.64987	18.18479	14.14003
11	435013	435761	RN7SL838P	up5k	WDR4_peak_343	151	4.71155	15.10144	11.14170
11	576093	576448	PHRF1	up5k	WDR4_peak_345	106	4.81010	10.69440	6.89746
11	834605	835036	POLR2L	up5k	WDR4_peak_346	86	3.21099	8.69516	5.01305
11	1731729	1732194	IFITM10	up5k	WDR4_peak_350	75	4.34682	7.55881	3.96401
11	10507886	10508657	MTRNR2L8	up5k	WDR4_peak_353	396	5.18972	39.64646	35.23247
11	10509353	10510336	RNF141	up5k	WDR4_peak_354	490	5.83399	49.00030	44.48542
11	58505622	58506005	OR5B21	up5k	WDR4_peak_374	61	4.17620	6.15558	2.71837
11	61391252	61391919	TMEM216	up5k	WDR4_peak_375	182	6.78552	18.28641	14.23940
11	62840715	62841066	RNU2-2P	up5k	WDR4_peak_377	63	3.68855	6.30136	2.84741
11	64241095	64241459	PPP1R14B	up5k	WDR4_peak_378	124	4.27959	12.47447	8.60623
11	64778574	64779044	AP001462.6	up5k	WDR4_peak_379	95	4.72676	9.53014	5.79511
11	71786928	71787362	FAM86C1	up5k	WDR4_peak_382	86	3.81516	8.62401	4.94597
11	81553993	81554637	MTND6P25	up5k	WDR4_peak_386	59	3.29897	5.94604	2.57305
11	87813879	87814260	MTCYBP41	up5k	WDR4_peak_388	164	6.74928	16.40710	12.40858
11	92159480	92159859	RPL7AP57	up5k	WDR4_peak_389	62	4.10614	6.29936	2.84618
11	93051889	93052356	RPL26P31	up5k	WDR4_peak_391	80	4.76458	8.00622	4.36842
11	93714685	93715284	Y_RNA	up5k	WDR4_peak_392	64	4.01657	6.40627	2.94139
11	94637410	94637997	RP11-867G2.5	up5k	WDR4_peak_393	74	4.46258	7.47616	3.88781
11	103404989	103405671	MTND2P26	up5k	WDR4_peak_396	102	3.46876	10.28707	6.51258
11	103408269	103409257	RP11-37O16.8	up5k	WDR4_peak_397	508	7.43281	50.81491	46.27997
11	115633504	115633865	AP000997.2	up5k	WDR4_peak_406	56	3.72967	5.64962	2.32416
10	10016	10424	RP11-631M21.1	up5k	WDR4_peak_161	2011	16.87622	201.12978	195.88867
10	19747715	19748428	MTND2P16	up5k	WDR4_peak_171	214	9.39645	21.45943	17.33746
10	36434473	36435199	MTND4P18	up5k	WDR4_peak_173	566	13.11547	56.62055	52.03293
10	37600796	37601578	MTRNR2L7	up5k	WDR4_peak_174	126	5.55556	12.66575	8.79008
10	55598817	55600127	MTRNR2L5	up5k	WDR4_peak_294	261	9.50866	26.15541	21.93959
10	69591636	69593217	MTND2P15	up5k	WDR4_peak_297	558	10.63694	55.87411	51.29198
10	133664731	133665087	DUX4L25	up5k	WDR4_peak_326	140	3.30503	14.07049	10.14313
10	133667264	133668217	DUX4L24	up5k	WDR4_peak_327	1013	8.35781	101.37353	96.47846
10	133671087	133671581	DUX4L23	up5k	WDR4_peak_328	138	2.89329	13.86557	9.94451
10	133674386	133674909	DUX4L22	up5k	WDR4_peak_329	111	2.98913	11.13244	7.31651
10	133680957	133681622	DUX4L20	up5k	WDR4_peak_330	131	3.24957	13.11873	9.22498
10	133740873	133741314	DUX4L10	up5k	WDR4_peak_332	258	5.64913	25.84344	21.63443
10	133743864	133744533	DUX4L11	up5k	WDR4_peak_333	172	3.79351	17.20488	13.18438
10	133747304	133747892	DUX4L12	up5k	WDR4_peak_334	197	3.83116	19.78743	15.70560
10	133750679	133751027	DUX4L13	up5k	WDR4_peak_335	82	2.37996	8.28285	4.62713
10	133753369	133754306	DUX4L14	up5k	WDR4_peak_336	1014	8.01352	101.49053	96.59477
10	133757182	133757816	DUX4L15	up5k	WDR4_peak_337	117	2.71273	11.75392	7.91174
12	10006	10491	DDX11L8	up5k	WDR4_peak_410	1732	16.56326	173.24545	168.08075
12	8482720	8483075	RNU6-275P	up5k	WDR4_peak_421	53	3.82819	5.34314	2.06721
12	41699321	41700037	MTND1P24	up5k	WDR4_peak_480	265	9.41697	26.53714	22.31465
12	48623874	48624306	OR11M1P	up5k	WDR4_peak_482	59	3.92984	5.99736	2.61552
12	56636440	56636867	ATP5B	up5k	WDR4_peak_484	90	4.50017	9.06293	5.35362
12	130392939	130393308	RIMBP2	up5k	WDR4_peak_490	66	4.32439	6.66829	3.17372
13	45341163	45341511	TPT1-AS1	up5k	WDR4_peak_506	76	4.55890	7.64645	4.04476
13	58748712	58749064	DNAJA1P1	up5k	WDR4_peak_512	85	5.07968	8.54826	4.87435
13	72727269	72727766	BORA	up5k	WDR4_peak_519	58	3.99175	5.85131	2.49323
13	111591864	111592240	RP11-65D24.1	up5k	WDR4_peak_541	60	3.57160	6.06907	2.67714
14	18332427	18332852	RP11-754I20.1	up5k	WDR4_peak_551	53	3.82819	5.34314	2.06721
14	20342846	20343333	RPPH1	up5k	WDR4_peak_554	119	5.76077	11.92978	8.08123
14	20682439	20682879	RNASE4	up5k	WDR4_peak_555	67	4.18719	6.70712	3.20799
14	22537163	22537621	TRAJ7	up5k	WDR4_peak_556	61	4.03821	6.18343	2.74266
14	24146815	24147259	RP11-468E2.4	up5k	WDR4_peak_557	129	5.16702	12.90291	9.01600
14	50717527	50717895	NIN	up5k	WDR4_peak_572	81	4.66160	8.13427	4.48883
14	105616629	105617503	MIR8071-1	up5k	WDR4_peak_590	57	2.97699	5.77731	2.43144
14	105857297	105858311	MIR4539	up5k	WDR4_peak_592	117	3.79490	11.70989	7.86952
15	20799664	20800020	RP11-403B2.10	up5k	WDR4_peak_597	72	3.23467	7.28631	3.71564
15	21146420	21146858	RP11-854K16.4	up5k	WDR4_peak_599	100	3.39704	10.02408	6.26107
16	3021493	3021897	HCFC1R1	up5k	WDR4_peak_622	92	3.74277	9.20700	5.48954
16	3370315	3370988	MTRNR2L4	up5k	WDR4_peak_623	133	6.77291	13.37831	9.47529
16	10721617	10722184	MTND4P34	up5k	WDR4_peak_624	86	4.97010	8.68490	5.00330
16	30658400	30658764	FBRS	up5k	WDR4_peak_628	105	5.82704	10.52896	6.74266
16	30698183	30698818	SRCAP	up5k	WDR4_peak_629	68	4.25497	6.82554	3.31396
16	81614816	81615279	RP11-274A11.5	up5k	WDR4_peak_666	77	4.26849	7.70032	4.09436
16	85932394	85932744	RP11-542M13.3	up5k	WDR4_peak_667	87	5.17299	8.70688	5.02421
16	89873583	89874089	TCF25	up5k	WDR4_peak_671	126	5.04698	12.61473	8.74130
17	1716471	1717044	WDR81	up5k	WDR4_peak_680	95	4.07770	9.56958	5.83299
17	3062624	3063013	OR1D5	up5k	WDR4_peak_681	84	4.68630	8.49184	4.82213
17	3435079	3435483	RP11-147K16.3	up5k	WDR4_peak_682	83	4.96039	8.34426	4.68407
17	4709962	4710363	ARRB2	up5k	WDR4_peak_683	66	3.62966	6.66890	3.17409
17	4967432	4967841	CAMTA2	up5k	WDR4_peak_684	188	5.70086	18.88488	14.82372
17	22521206	22521867	MTRNR2L1	up5k	WDR4_peak_694	18869	19.47204	1886.90503	1879.59729
17	22522568	22523277	MTRNR2L1	up5k	WDR4_peak_695	494	2.65737	49.47195	44.95132
17	22527028	22527723	RP11-846F4.6	up5k	WDR4_peak_696	199	2.82525	19.93986	15.85430
17	22529927	22530657	MTATP6P3	up5k	WDR4_peak_697	54	2.08734	5.47569	2.17902
17	28726797	28727313	AC010761.14	up5k	WDR4_peak_723	82	4.27516	8.29484	4.63774
17	28951731	28952353	SEZ6	up5k	WDR4_peak_724	100	4.99947	10.07911	6.31379
17	36221434	36221804	AC131056.5	up5k	WDR4_peak_726	59	3.37961	5.90257	2.53542
17	38848201	38848582	SNORA21	up5k	WDR4_peak_728	75	4.68470	7.56363	3.96783
17	41222284	41222776	KRTAP9-2	up5k	WDR4_peak_729	86	5.11041	8.60058	4.92356
17	43163951	43164314	RP11-242D8.2	up5k	WDR4_peak_730	92	5.32233	9.29979	5.57668
17	43251665	43252055	U2	up5k	WDR4_peak_731	128	4.49115	12.80407	8.92102
17	53105732	53106483	MTCO1P40	up5k	WDR4_peak_733	895	15.19079	89.54390	84.72422
17	59842983	59843366	RNU6-450P	up5k	WDR4_peak_735	53	3.82819	5.34314	2.06721
17	82360088	82360711	RP13-20L14.2	up5k	WDR4_peak_742	95	4.56119	9.50393	5.77038
17	82586224	82586619	RP13-638C3.3	up5k	WDR4_peak_745	911	14.32901	91.12138	86.29098
18	10024	10617	AP005530.1	up5k	WDR4_peak_748	950	16.16456	95.08601	90.22826
18	107850	110950	ROCK1P1	up5k	WDR4_peak_749	14836	6.79425	1483.64551	1476.78027
18	57583668	57584110	RP11-706P11.2	up5k	WDR4_peak_758	69	4.48326	6.93381	3.41037
18	77968165	77968559	LINC01029	up5k	WDR4_peak_763	53	3.82819	5.34314	2.06721
20	5119527	5119990	SNORA26	up5k	WDR4_peak_976	67	3.91275	6.73875	3.23687
20	25237666	25238068	RP5-965G21.4	up5k	WDR4_peak_987	56	3.07236	5.62970	2.30727
20	57493263	57493687	CTCFL	up5k	WDR4_peak_1040	102	5.68857	10.28940	6.51474
20	63919722	63920145	MIR941-4	up5k	WDR4_peak_1047	56	3.35863	5.63826	2.31529
20	64286739	64287534	CICP4	up5k	WDR4_peak_1052	457	8.37182	45.78024	41.30037
19	564143	565471	AC009005.2	up5k	WDR4_peak_774	254	6.19994	25.46061	21.25896
19	5904011	5904739	AC104532.2	up5k	WDR4_peak_777	145	5.68685	14.50209	10.56087
19	6372786	6373239	PSPN	up5k	WDR4_peak_778	91	4.28292	9.19568	5.47886
19	8307882	8308329	CTD-2550O8.5	up5k	WDR4_peak_781	59	3.76712	5.95877	2.58381
19	10835844	10836202	C19orf38	up5k	WDR4_peak_782	77	4.63391	7.77826	4.16636
19	11464760	11465211	CTC-398G3.6	up5k	WDR4_peak_783	112	5.41775	11.26197	7.44120
19	14091357	14091790	PRKACA	up5k	WDR4_peak_784	59	3.78521	5.99154	2.61141
19	15379601	15380273	AKAP8L	up5k	WDR4_peak_785	62	3.78318	6.23620	2.78967
19	29899628	29900182	CTD-2057D4.2	up5k	WDR4_peak_847	83	4.44040	8.33037	4.67122
19	34391270	34392682	RP11-618P17.4	up5k	WDR4_peak_849	1523	12.29880	152.37170	147.27025
19	35766671	35767109	AC002398.13	up5k	WDR4_peak_850	62	3.34092	6.25940	2.81156
19	42268426	42269081	CIC	up5k	WDR4_peak_855	164	5.41106	16.49323	12.49230
19	49453166	49453537	ALDH16A1	up5k	WDR4_peak_861	133	5.54036	13.39455	9.49078
19	49640260	49640771	SCAF1	up5k	WDR4_peak_862	141	4.33864	14.18076	10.24996
19	49876879	49877356	TBC1D17	up5k	WDR4_peak_863	74	3.07234	7.40940	3.82740
19	54189625	54190578	TSEN34	up5k	WDR4_peak_866	172	5.04792	17.22437	13.20326
19	58539214	58539580	RN7SL525P	up5k	WDR4_peak_868	74	3.75095	7.43469	3.84992
Y	8370214	8370923	MTND1P1	up5k	WDR4_peak_1808	180	8.35240	18.02934	13.98824
Y	11302040	11303532	DUX4L16	up5k	WDR4_peak_1851	205	1.83944	20.54346	16.44317
Y	11305086	11306575	DUX4L16	up5k	WDR4_peak_1852	1686	4.03816	168.69466	163.54250
Y	11310666	11311882	DUX4L17	up5k	WDR4_peak_1854	1415	3.39789	141.57169	136.50638
Y	11312269	11312829	DUX4L17	up5k	WDR4_peak_1855	2506	4.47570	250.68443	245.31468
Y	11313385	11313983	DUX4L17	up5k	WDR4_peak_1856	290	1.94030	29.09736	24.83073
Y	11318623	11319115	DUX4L18	up5k	WDR4_peak_1857	1137	3.99462	113.79927	108.84421
Y	11328168	11328840	DUX4L19	up5k	WDR4_peak_1861	866	2.72735	86.67475	81.87164
Y	11329886	11330430	DUX4L19	up5k	WDR4_peak_1862	776	2.68899	77.69978	72.95683
Y	11333388	11334381	PABPC1P5	up5k	WDR4_peak_1863	1756	5.27377	175.64439	170.47142
Y	56850291	56851196	CTBP2P1	up5k	WDR4_peak_1878	1855	8.74715	185.56013	180.35616
22	16402151	16403024	LA16c-17H1.3	up5k	WDR4_peak_1174	99	5.29912	9.95579	6.19599
22	18730354	18730725	AC008132.15	up5k	WDR4_peak_1178	533	10.26945	53.36235	48.80302
22	18733641	18734062	AC008132.15	up5k	WDR4_peak_1179	339	8.03980	33.95908	29.62222
22	20338391	20338952	AC007731.1	up5k	WDR4_peak_1183	245	8.03664	24.57661	20.39215
22	46355611	46355999	CELSR1	up5k	WDR4_peak_1189	63	3.48015	6.34569	2.88743
22	50686049	50686655	RNU6-409P	up5k	WDR4_peak_1194	72	3.90959	7.25909	3.69037
21	6218153	6218508	Y_RNA	up5k	WDR4_peak_1055	69	3.75050	6.92600	3.40402
21	8206000	8206798	MIR3648-1	up5k	WDR4_peak_1069	96	1.60945	9.68160	5.93894
21	8210894	8211294	RNA5-8S5	up5k	WDR4_peak_1070	161	1.70364	16.16963	12.17761
21	8244629	8246558	MIR6724-2	up5k	WDR4_peak_1078	375	2.19232	37.52607	33.13839
21	8249747	8251847	pRNA	up5k	WDR4_peak_1079	207	2.02671	20.73713	16.63250
21	8388841	8389853	pRNA	up5k	WDR4_peak_1081	179	1.94991	17.98756	13.94836
21	8393885	8394392	RNA5-8S5	up5k	WDR4_peak_1082	198	1.87027	19.88640	15.80222
21	8395494	8395861	RNA5-8S5	up5k	WDR4_peak_1083	155	1.75316	15.59177	11.61739
21	8427782	8429583	MIR6724-4	up5k	WDR4_peak_1091	288	2.02955	28.80354	24.54063
21	8434017	8434709	CH507-513H4.3	up5k	WDR4_peak_1092	1089	3.24435	108.97287	104.04047
21	8438169	8438813	RNA5-8S5	up5k	WDR4_peak_1093	229	1.79414	22.99015	18.83603
21	8797345	8797833	SNX18P10	up5k	WDR4_peak_1102	88	3.13777	8.84483	5.14799
21	8986970	8987449	MIR3648-2	up5k	WDR4_peak_1106	617	6.86539	61.75353	57.12020
21	9367621	9368054	bP-21264C1.1	up5k	WDR4_peak_1112	89	2.76696	8.93307	5.23111
1	13560193	13560543	BRWD1P1	down5k	WDR4_peak_24	82	4.73508	8.26655	4.61162
1	143488046	143488493	NKAIN1P1	down5k	WDR4_peak_130	78	4.87224	7.87971	4.25047
1	150629307	150629661	ENSA	down5k	WDR4_peak_133	87	5.22025	8.78693	5.09386
1	158295723	158296120	CD1C	down5k	WDR4_peak_137	53	3.82819	5.34314	2.06721
1	183149700	183150099	LAMC1	down5k	WDR4_peak_141	103	5.50036	10.32123	6.54502
1	224012631	224014141	RP11-504P24.3	down5k	WDR4_peak_146	352	5.92230	35.20009	30.84359
2	5712018	5712444	AC010729.1	down5k	WDR4_peak_875	61	4.17620	6.15558	2.71837
2	131201582	131201983	NF1P8	down5k	WDR4_peak_940	70	4.52422	7.00190	3.45492
2	140221378	140222765	MTCO1P44	down5k	WDR4_peak_948	231	6.41510	23.12503	18.96815
2	140223181	140223911	MTND2P19	down5k	WDR4_peak_949	186	5.88170	18.60166	14.54823
3	129003124	129003524	KIAA1257	down5k	WDR4_peak_1234	74	4.13932	7.44938	3.86328
3	185153672	185154196	C3orf70	down5k	WDR4_peak_1247	59	3.92984	5.99736	2.61552
3	195544407	195544812	PPP1R2	down5k	WDR4_peak_1254	83	4.44040	8.33037	4.67122
3	197459599	197459993	AC128709.3	down5k	WDR4_peak_1257	150	5.45097	15.08427	11.12535
4	49510611	49511257	ANKRD20A17P	down5k	WDR4_peak_1295	105	2.54286	10.58270	6.79391
4	49512856	49514167	RP11-241F15.3	down5k	WDR4_peak_1296	841	6.91766	84.18800	79.40197
4	155464040	155464711	MTCO2P9	down5k	WDR4_peak_1330	212	5.70447	21.28354	17.16516
4	155465792	155466483	MTCO1P9	down5k	WDR4_peak_1331	236	6.04396	23.65188	19.48502
4	181239539	181241506	RP11-665C14.1	down5k	WDR4_peak_1337	100	4.03043	10.00751	6.24496
5	21496146	21496739	RP11-823P9.4	down5k	WDR4_peak_1375	64	2.93774	6.41570	2.95047
5	34244782	34245179	RP11-1023L17.1	down5k	WDR4_peak_1377	70	4.52422	7.00190	3.45492
5	94569567	94570934	MTND5P12	down5k	WDR4_peak_1452	1003	7.46966	100.30626	95.41792
5	100054092	100055046	MTND4P35	down5k	WDR4_peak_1454	651	6.21814	65.10875	60.44652
5	125380387	125380745	RP11-395P13.4	down5k	WDR4_peak_1471	59	4.06375	5.97045	2.59233
5	139451839	139452415	RNU5B-4P	down5k	WDR4_peak_1476	78	3.44013	7.86742	4.24939
5	169037959	169038555	CTB-174D11.1	down5k	WDR4_peak_1483	75	4.68470	7.56363	3.96783
6	41668267	41668783	NPM1P51	down5k	WDR4_peak_1501	61	4.16388	6.13535	2.71837
6	63398996	63399449	RP3-407E4.3	down5k	WDR4_peak_1554	99	5.11253	9.95613	6.19629
6	144040616	144041079	RP3-340H11.2	down5k	WDR4_peak_1567	75	4.51023	7.56055	3.96531
6	153669194	153669881	MTCO2P31	down5k	WDR4_peak_1568	188	6.81891	18.81710	14.75787
6	167388019	167388589	TCP10	down5k	WDR4_peak_1576	74	3.77610	7.49166	3.90229
7	1272285	1272786	AC073094.4	down5k	WDR4_peak_1587	76	4.09928	7.64871	4.04675
7	57487462	57488783	RP11-1324A7.2	down5k	WDR4_peak_1595	497	5.76628	49.70793	45.18531
7	57489750	57490321	RP11-1324A7.2	down5k	WDR4_peak_1596	191	3.40040	19.14556	15.07882
7	69333160	69333782	MTCO2P25	down5k	WDR4_peak_1611	67	4.07514	6.77802	3.27184
7	94657818	94658562	SGCE	down5k	WDR4_peak_1618	146	6.30530	14.62565	10.68057
7	143836803	143837155	RP11-298A10.1	down5k	WDR4_peak_1631	90	4.62630	9.00743	5.30137
X	323565	323948	GTPBP6	down5k	WDR4_peak_1783	218	9.31408	21.85787	17.72738
X	5169808	5170524	MTND6P12	down5k	WDR4_peak_1788	120	6.01364	12.01417	8.16243
X	55181522	55182719	MTCO1P52	down5k	WDR4_peak_1789	658	13.60000	65.85781	61.18983
X	156030157	156030748	WASH6P	down5k	WDR4_peak_1807	3700	16.60660	370.01489	364.36023
8	1384532	1385169	AF067845.2	down5k	WDR4_peak_1648	171	6.65824	17.10554	13.08786
8	8027300	8027732	FAM90A24P	down5k	WDR4_peak_1649	66	3.84596	6.60950	3.12203
8	47961625	47961999	PRKDC	down5k	WDR4_peak_1656	65	4.27391	6.58341	3.09841
8	85736488	85737600	REXO1L11P	down5k	WDR4_peak_1676	115	2.73795	11.59610	7.76212
8	85821029	85821469	REXO1L5P	down5k	WDR4_peak_1683	183	3.95349	18.31875	14.27093
8	92145013	92145596	RP11-777J24.1	down5k	WDR4_peak_1686	58	3.84725	5.85453	2.49513
8	141790516	141790883	MIR1302-7	down5k	WDR4_peak_1708	68	3.38605	6.81261	3.30291
8	144315881	144316254	HSF1	down5k	WDR4_peak_1715	82	2.37996	8.28285	4.62713
8	144531445	144531931	LRRC24	down5k	WDR4_peak_1716	139	3.90438	13.99378	10.06861
8	144687489	144687849	Metazoa_SRP	down5k	WDR4_peak_1718	167	5.37391	16.76447	12.75681
8	145056760	145057112	C8orf33	down5k	WDR4_peak_1721	76	4.53443	7.60331	4.00466
9	41295745	41296123	MYO5BP1	down5k	WDR4_peak_1745	73	3.50713	7.34404	3.76763
9	63823026	63823897	DUX4L50	down5k	WDR4_peak_1757	926	9.17306	92.60424	87.76341
9	113061270	113061715	ZFP37	down5k	WDR4_peak_1769	60	2.66707	6.06590	2.67446
9	134654145	134655060	COL5A1-AS1	down5k	WDR4_peak_1774	100	3.95935	10.08704	6.32154
9	136363377	136363729	GPSM1	down5k	WDR4_peak_1775	69	2.92423	6.92763	3.40535
11	1016722	1017996	AP2A2	down5k	WDR4_peak_347	247	5.68172	24.78382	20.59510
11	3422644	3423068	FAM86GP	down5k	WDR4_peak_351	100	4.99947	10.07911	6.31379
11	67805536	67806210	FAM86C2P	down5k	WDR4_peak_380	146	4.88131	14.60862	10.66438
11	77568748	77569233	RNU7-59P	down5k	WDR4_peak_385	58	3.86757	5.88976	2.52541
11	81556332	81557055	MTND4LP18	down5k	WDR4_peak_387	372	10.21092	37.21542	32.83162
11	103410426	103411137	MTCO1P15	down5k	WDR4_peak_398	373	6.44372	37.37474	32.98886
11	133901909	133902305	MIR4697HG	down5k	WDR4_peak_409	53	3.82819	5.34314	2.06721
10	17914316	17914727	MRC1	down5k	WDR4_peak_169	89	4.95295	8.98261	5.27787
10	37602291	37603009	MTND1P18	down5k	WDR4_peak_175	259	8.89377	25.98408	21.77157
10	38785878	38786436	RP11-96F8.1	down5k	WDR4_peak_184	297	5.32272	29.72608	25.44978
10	45986982	45987364	SNORA74	down5k	WDR4_peak_291	83	4.96039	8.34426	4.68407
10	47328735	47329393	GDF2	down5k	WDR4_peak_292	73	3.42425	7.36421	3.78594
10	79560527	79560905	SFTPA2	down5k	WDR4_peak_301	77	4.01832	7.75694	4.14637
10	103250901	103251280	RPEL1	down5k	WDR4_peak_309	253	8.35018	25.30686	21.10836
10	124869411	124869999	NPM1P31	down5k	WDR4_peak_316	75	4.51023	7.56055	3.96531
10	133687110	133690304	DUX4L20	down5k	WDR4_peak_331	9279	7.32465	927.97052	921.59894
10	133762814	133764044	DUX4L14	down5k	WDR4_peak_338	4152	13.63859	415.20370	409.46744
12	40393	40936	FAM138D	down5k	WDR4_peak_411	76	4.11592	7.68251	4.07814
12	8243180	8243563	FAM86FP	down5k	WDR4_peak_420	79	4.09521	7.91953	4.28803
12	9447448	9447982	SNORA75	down5k	WDR4_peak_422	116	4.91795	11.61479	7.77966
12	53626107	53626510	RP11-793H13.10	down5k	WDR4_peak_483	61	4.17620	6.15558	2.71837
12	57003017	57003452	GPR182	down5k	WDR4_peak_485	66	3.99801	6.63629	3.14531
12	130386790	130387197	RP11-200K12.2	down5k	WDR4_peak_489	135	6.63300	13.55545	9.64651
13	18211756	18212568	AL356585.1	down5k	WDR4_peak_501	1772	15.59906	177.26628	172.08850
13	60734244	60734673	RP11-521H3.3	down5k	WDR4_peak_514	106	5.91629	10.68244	6.88587
13	94701486	94702615	RN7SL585P	down5k	WDR4_peak_529	65	3.57842	6.55877	3.07633
14	19373996	19374404	GRAMD4P3	down5k	WDR4_peak_553	60	3.58581	6.09746	2.70001
14	24442292	24442729	KHNYN	down5k	WDR4_peak_558	100	5.16184	10.05016	6.28613
14	32484131	32485121	MTCO1P2	down5k	WDR4_peak_562	954	12.24617	95.47830	90.61810
14	105589485	105590913	IGHA2	down5k	WDR4_peak_589	160	4.27192	16.05090	12.06230
14	105709780	105710791	IGHA1	down5k	WDR4_peak_591	83	3.10052	8.30332	4.64594
15	20100691	20101609	RN7SL584P	down5k	WDR4_peak_595	175	4.55895	17.50144	13.47420
15	21107606	21108645	RN7SL400P	down5k	WDR4_peak_598	150	4.03396	15.07943	11.12076
15	21384835	21385214	RP11-32B5.5	down5k	WDR4_peak_602	93	5.13902	9.31924	5.59533
15	23041207	23041716	TUBGCP5	down5k	WDR4_peak_603	79	3.63567	7.91040	4.27962
15	34556494	34556849	RP11-1H8.4	down5k	WDR4_peak_605	106	5.91629	10.68244	6.88587
15	40134308	40135237	RP11-521C20.1	down5k	WDR4_peak_606	281	9.10951	28.13375	23.88304
15	75274887	75275304	GOLGA6C	down5k	WDR4_peak_613	60	3.44033	6.03111	2.64506
15	101980769	101981187	WASH3P	down5k	WDR4_peak_616	360	10.50660	36.09129	31.72249
16	32791954	32792461	RP11-586K12.2	down5k	WDR4_peak_632	70	4.52422	7.00190	3.45492
16	32824595	32825279	RP11-67H24.2	down5k	WDR4_peak_633	81	4.84657	8.14827	4.50184
17	82580330	82580689	RP13-638C3.6	down5k	WDR4_peak_744	87	4.82808	8.75407	5.06894
17	83055318	83055717	B3GNTL1	down5k	WDR4_peak_747	128	5.47219	12.86442	8.97891
20	29497538	29497934	FRG1EP	down5k	WDR4_peak_1015	102	3.82883	10.24234	6.46953
20	29884034	29884419	DUX4L37	down5k	WDR4_peak_1016	61	2.90508	6.13540	2.71837
20	57359115	57359837	MTND1P9	down5k	WDR4_peak_1038	754	10.35315	75.41350	70.68495
20	57360290	57361084	MTND1P9	down5k	WDR4_peak_1039	350	6.52425	35.07450	30.72066
20	58623440	58623845	APCDD1L-AS1	down5k	WDR4_peak_1041	98	4.06427	9.81726	6.06377
20	61755616	61756169	RP11-429E11.2	down5k	WDR4_peak_1043	96	4.00864	9.66986	5.92770
20	63957519	63957970	UCKL1	down5k	WDR4_peak_1048	68	2.49365	6.87648	3.36006
20	64244849	64245429	MYT1	down5k	WDR4_peak_1051	88	4.56707	8.88896	5.18996
19	38850269	38850906	AC008982.2	down5k	WDR4_peak_853	76	3.64110	7.67690	4.07293
19	44890635	44891190	NECTIN2	down5k	WDR4_peak_857	123	4.94845	12.37536	8.51035
Y	11308891	11309619	DUX4L16	down5k	WDR4_peak_1853	1111	2.90378	111.16071	106.21825
Y	11323295	11323818	DUX4L18	down5k	WDR4_peak_1858	194	1.75726	19.44168	15.36843
Y	11324510	11325937	DUX4L18	down5k	WDR4_peak_1859	1557	3.65185	155.79507	150.68301
Y	11326350	11326818	DUX4L18	down5k	WDR4_peak_1860	370	2.06993	37.09337	32.71164
Y	26402905	26403346	CYCSP48	down5k	WDR4_peak_1868	70	4.52422	7.00190	3.45492
Y	26638176	26638741	PARP4P1	down5k	WDR4_peak_1869	1676	10.60768	167.69354	162.54478
Y	26639553	26639920	PARP4P1	down5k	WDR4_peak_1870	127	2.71577	12.74791	8.86709
22	11066626	11067412	CU104787.1	down5k	WDR4_peak_1144	124	4.46198	12.40482	8.53888
22	18608434	18608842	SCARNA17	down5k	WDR4_peak_1177	107	5.15788	10.74324	6.94404
22	18896142	18896595	AC008103.3	down5k	WDR4_peak_1181	220	7.17828	22.00792	17.87426
22	21326241	21326672	KB-1183D5.13	down5k	WDR4_peak_1184	106	5.91629	10.68244	6.88587
21	6370204	6371101	Y_RNA	down5k	WDR4_peak_1057	192	4.38693	19.28989	15.21979
21	6565566	6566182	CH507-152C13.3	down5k	WDR4_peak_1058	148	6.39115	14.80033	10.84928
21	8107819	8108204	CH507-338C24.3	down5k	WDR4_peak_1068	116	5.62382	11.66533	7.82844
21	8228086	8228509	CH507-513H4.1	down5k	WDR4_peak_1074	110	1.60622	11.02804	7.21684
21	8229238	8229961	CH507-513H4.1	down5k	WDR4_peak_1075	111	1.59772	11.19950	7.38109
21	8216532	8216919	RNA5-8S5	down5k	WDR4_peak_1071	268	1.89177	26.84449	22.61609
21	8259531	8260889	CH507-513H4.5	down5k	WDR4_peak_1080	675	3.98889	67.50260	62.82364
21	8410697	8411289	CH507-528H12.1	down5k	WDR4_peak_1088	181	1.83170	18.10883	14.06598
21	8414937	8415428	CH507-528H12.1	down5k	WDR4_peak_1089	146	1.73745	14.60648	10.66228
21	8398534	8399814	CH507-513H4.4	down5k	WDR4_peak_1084	331	2.18441	33.15573	28.83005
21	8400756	8401645	RNA5-8S5	down5k	WDR4_peak_1085	333	2.18716	33.35140	29.02323
21	8443046	8443991	CH507-513H4.3	down5k	WDR4_peak_1094	390	2.05373	39.02353	34.61825
21	8884706	8885093	bP-2189O9.2	down5k	WDR4_peak_1105	106	4.81010	10.69440	6.89746
21	8987928	8988481	MIR3648-2	down5k	WDR4_peak_1107	692	7.17808	69.27192	64.58111
21	9815781	9816436	MGC39584	down5k	WDR4_peak_1114	112	2.36826	11.24155	7.42173
21	9816796	9817258	MGC39584	down5k	WDR4_peak_1115	252	3.24269	25.21040	21.01326
21	10652590	10653393	IGHV1OR21-1	down5k	WDR4_peak_1121	204	4.36557	20.42056	16.32334
1	16566097	16567325	NBPF1	exon	WDR4_peak_27	100	3.27511	10.00422	6.24210
1	43423274	43424026	SZT2	exon	WDR4_peak_36	93	3.71674	9.38787	5.65990
1	110963529	110963940	LRIF1	exon	WDR4_peak_53	78	4.87224	7.87971	4.25047
1	148868264	148869102	PDE4DIP	exon	WDR4_peak_132	66	4.14319	6.62992	3.13980
1	152216192	152216800	HRNR	exon	WDR4_peak_134	71	3.33607	7.13172	3.57393
2	24084226	24084733	TP53I3	exon	WDR4_peak_882	99	5.29912	9.95579	6.19599
2	86440868	86441241	KDM3A	exon	WDR4_peak_895	59	4.03946	5.93031	2.55796
2	132604508	132604904	GPR39	exon	WDR4_peak_946	75	4.65704	7.51671	3.92544
2	232458509	232459005	ALPI	exon	WDR4_peak_966	74	4.26454	7.40586	3.82403
4	3412995	3413374	RGS12	exon	WDR4_peak_1264	92	5.08445	9.22097	5.50245
4	184773780	184774128	ACSL1	exon	WDR4_peak_1338	65	4.24911	6.54161	3.06122
5	1056989	1057365	SLC12A7	exon	WDR4_peak_1356	57	3.19500	5.71261	2.37781
5	157638058	157638588	SOX30	exon	WDR4_peak_1478	71	4.10899	7.11361	3.55740
6	63777644	63778103	PHF3	exon	WDR4_peak_1555	58	3.99175	5.85131	2.49323
7	125920029	125920386	AC005276.1	exon	WDR4_peak_1626	78	4.18386	7.81993	4.20464
7	158667463	158668378	NCAPG2	exon	WDR4_peak_1644	366	7.75924	36.63426	32.25846
8	66113504	66114019	AC084082.3	exon	WDR4_peak_1662	60	4.13839	6.09345	2.69648
8	85643203	85643603	REXO1L8P	exon	WDR4_peak_1674	109	3.39873	10.94239	7.13509
8	85744718	85745234	REXO1L10P	exon	WDR4_peak_1677	75	2.36469	7.55596	3.96158
8	132024602	132025089	OC90	exon	WDR4_peak_1699	57	3.78755	5.75072	2.40892
9	40321826	40322471	FAM95B1	exon	WDR4_peak_1739	93	3.88116	9.32794	5.60360
11	9020748	9021131	SCUBE2	exon	WDR4_peak_352	70	4.52422	7.00190	3.45492
11	112280332	112280731	RP11-356J5.12	exon	WDR4_peak_404	75	4.51023	7.56055	3.96531
10	49739171	49739533	OGDHL	exon	WDR4_peak_293	63	3.39389	6.38105	2.91899
12	10448855	10449362	KLRC1	exon	WDR4_peak_424	66	4.29900	6.62563	3.13635
12	12124172	12124589	LRP6	exon	WDR4_peak_425	65	4.22459	6.50023	3.02441
12	132732179	132732822	ANKLE2	exon	WDR4_peak_496	92	4.31273	9.26343	5.54240
13	60396475	60396942	TDRD3	exon	WDR4_peak_513	79	4.56710	7.96306	4.32867
15	20142611	20143667	RP11-173D3.4	exon	WDR4_peak_596	321	4.81832	32.12395	27.81320
15	21149303	21149943	RP11-854K16.4	exon	WDR4_peak_600	138	3.74213	13.84044	9.92042
16	903413	904016	LA16c-306A4.2	exon	WDR4_peak_618	97	4.38663	9.73461	5.98485
16	32084095	32084509	RP11-1166P10.6	exon	WDR4_peak_630	73	4.24445	7.36836	3.78969
17	62137560	62138153	POLRMTP1	exon	WDR4_peak_736	67	4.23214	6.78571	3.27857
17	76292133	76292716	QRICH2	exon	WDR4_peak_739	72	4.20485	7.29420	3.72196
18	12947900	12948308	SEH1L	exon	WDR4_peak_751	104	5.79180	10.46815	6.68498
20	45252907	45253552	SLPI	exon	WDR4_peak_1032	51	3.32267	5.13553	1.96559
19	37270930	37271291	CTD-3220F14.1	exon	WDR4_peak_851	61	2.84284	6.12951	2.71837
19	41625722	41626091	CEACAM4	exon	WDR4_peak_854	105	5.45106	10.59427	6.80466
19	45423985	45424354	ERCC1	exon	WDR4_peak_858	84	4.10242	8.49763	4.82682
22	18205488	18205867	AC008079.9	exon	WDR4_peak_1176	182	8.17136	18.20548	14.16030
21	8407000	8407597	CH507-528H12.1	exon	WDR4_peak_1087	162	1.82760	16.27709	12.28215
1	789653	791012	RP5-857K21.4	intron	WDR4_peak_7	113	4.53525	11.34201	7.51848
1	2269472	2269850	SKI	intron	WDR4_peak_12	66	3.72109	6.61386	3.12598
1	2653151	2654298	TTC34	intron	WDR4_peak_13	293	3.46421	29.37475	25.10357
1	2654834	2655494	TTC34	intron	WDR4_peak_14	166	2.69690	16.60535	12.60157
1	2697464	2697914	TTC34	intron	WDR4_peak_15	280	4.94368	28.05676	23.80770
1	2748400	2749139	TTC34	intron	WDR4_peak_16	167	3.86808	16.79454	12.78592
1	2756590	2757021	TTC34	intron	WDR4_peak_17	93	2.61305	9.39725	5.66893
1	2758577	2759146	TTC34	intron	WDR4_peak_18	105	2.84665	10.54933	6.76182
1	3181206	3181845	PRDM16	intron	WDR4_peak_19	126	4.90814	12.61988	8.74615
1	7654862	7655458	CAMTA1	intron	WDR4_peak_22	75	3.92979	7.56796	3.97195
1	11711357	11711737	DRAXIN	intron	WDR4_peak_23	66	3.97918	6.60154	3.11458
1	16565023	16565588	NBPF1	intron	WDR4_peak_26	115	3.43485	11.55033	7.71796
1	23392350	23392702	TCEA3	intron	WDR4_peak_30	194	6.52074	19.44696	15.37360
1	25768723	25769265	MAN1C1	intron	WDR4_peak_31	62	3.44468	6.26815	2.81816
1	31431760	31432204	SERINC2	intron	WDR4_peak_33	2738	16.10230	273.82288	268.38980
1	41964356	41964707	HIVEP3	intron	WDR4_peak_35	75	4.68470	7.56363	3.96783
1	44437975	44438346	RNF220	intron	WDR4_peak_37	74	4.43914	7.43452	3.84981
1	47926820	47927209	TRABD2B	intron	WDR4_peak_39	83	4.44040	8.33037	4.67122
1	53632322	53633221	GLIS1	intron	WDR4_peak_41	126	4.54325	12.63718	8.76268
1	56608173	56608738	PLPP3	intron	WDR4_peak_42	74	4.62970	7.47027	3.88264
1	62540942	62541415	DOCK7	intron	WDR4_peak_44	106	5.91629	10.68244	6.88587
1	63433339	63433736	ALG6	intron	WDR4_peak_45	87	5.22025	8.78693	5.09386
1	84224718	84225150	PRKACB	intron	WDR4_peak_47	93	4.96197	9.33135	5.60641
1	85926764	85927465	COL24A1	intron	WDR4_peak_48	78	4.87224	7.87971	4.25047
1	91320945	91321380	HFM1	intron	WDR4_peak_51	97	5.56827	9.72171	5.97301
1	120248384	120249032	CH17-472G23.1	intron	WDR4_peak_54	60	3.97248	6.07075	2.67763
1	120591609	120592204	CH17-472G23.4	intron	WDR4_peak_55	68	4.13497	6.88731	3.36971
1	154714051	154714448	KCNN3	intron	WDR4_peak_135	101	5.02175	10.12337	6.35623
1	171904272	171904713	DNM3	intron	WDR4_peak_139	78	4.87224	7.87971	4.25047
1	176481370	176481771	PAPPA2	intron	WDR4_peak_140	70	4.52422	7.00190	3.45492
1	202204870	202205478	LGR6	intron	WDR4_peak_142	99	4.78249	9.97203	6.21128
1	202624726	202625226	SYT2	intron	WDR4_peak_143	122	5.55226	12.27948	8.41783
1	212759746	212760096	NSL1	intron	WDR4_peak_145	87	5.22025	8.78693	5.09386
1	235140624	235140995	RBM34	intron	WDR4_peak_151	51	3.58902	5.17476	1.99311
1	236713707	236714967	ACTN2	intron	WDR4_peak_153	193	5.72812	19.36481	15.29297
1	246233669	246234023	SMYD3	intron	WDR4_peak_158	75	4.03404	7.51560	3.92511
2	728107	728601	AC116609.1	intron	WDR4_peak_869	84	4.64088	8.40718	4.74262
2	1222845	1223214	SNTG2	intron	WDR4_peak_870	130	5.93372	13.05381	9.16180
2	1342675	1343206	SNTG2	intron	WDR4_peak_871	85	4.56024	8.56450	4.88975
2	1457502	1458028	TPO	intron	WDR4_peak_872	93	4.35824	9.36639	5.63970
2	9305192	9305611	ASAP2	intron	WDR4_peak_876	73	4.08633	7.34550	3.76886
2	16394948	16395362	AC010880.1	intron	WDR4_peak_879	52	3.37964	5.24307	2.04723
2	20261824	20262199	PUM2	intron	WDR4_peak_880	78	4.87224	7.87971	4.25047
2	32916262	32916706	LINC00486	intron	WDR4_peak_883	210	9.14343	21.00521	16.89402
2	34816676	34817174	AC012593.1	intron	WDR4_peak_884	69	4.30139	6.90631	3.38575
2	36979673	36980121	HEATR5B	intron	WDR4_peak_885	116	6.26430	11.66768	7.82849
2	61321082	61321462	USP34	intron	WDR4_peak_886	70	4.52422	7.00190	3.45492
2	67214004	67214453	AC023115.2	intron	WDR4_peak_888	68	4.45597	6.88838	3.36971
2	71617858	71618567	DYSF	intron	WDR4_peak_890	142	5.75345	14.26096	10.32727
2	74330524	74331067	RP11-287D1.3	intron	WDR4_peak_891	97	4.66922	9.73375	5.98420
2	79603915	79604301	CTNNA2	intron	WDR4_peak_892	75	4.51023	7.56055	3.96531
2	84740352	84740795	DNAH6	intron	WDR4_peak_894	65	3.96052	6.56705	3.08402
2	87558858	87559284	CYTOR	intron	WDR4_peak_897	79	4.71144	7.91375	4.28260
2	109199334	109199855	SH3RF3	intron	WDR4_peak_929	958	13.28923	95.87974	91.01704
2	149425023	149425401	LYPD6	intron	WDR4_peak_952	53	3.82819	5.34314	2.06721
2	197891556	197891922	PLCL1	intron	WDR4_peak_957	76	4.55890	7.64645	4.04476
2	201465181	201465742	STRADB	intron	WDR4_peak_959	87	5.22025	8.78693	5.09386
2	222866189	222866845	ACSL3	intron	WDR4_peak_965	503	14.44733	50.38506	45.85494
2	237523030	237523628	MLPH	intron	WDR4_peak_967	82	4.13662	8.28996	4.63380
2	238908541	238909163	TWIST2	intron	WDR4_peak_968	82	3.99167	8.24675	4.59330
2	240923923	240924316	CROCC2	intron	WDR4_peak_969	64	3.76561	6.45284	2.98305
2	241590390	241591066	THAP4	intron	WDR4_peak_971	123	5.40020	12.33422	8.47091
3	31671156	31671537	OSBPL10	intron	WDR4_peak_1197	65	4.22459	6.50023	3.02441
3	40252275	40253041	MYRIP	intron	WDR4_peak_1199	525	12.12171	52.55718	48.00690
3	43647915	43648329	ANO10	intron	WDR4_peak_1200	70	4.52422	7.00190	3.45492
3	67582573	67583000	SUCLG2	intron	WDR4_peak_1201	73	4.54956	7.33372	3.75783
3	75718217	75718707	ZNF717	intron	WDR4_peak_1204	58	3.18198	5.88940	2.52541
3	75749502	75751057	ZNF717	intron	WDR4_peak_1205	162	3.41591	16.28417	12.28896
3	75751436	75751826	ZNF717	intron	WDR4_peak_1206	135	3.14351	13.56960	9.66024
3	75752212	75753814	ZNF717	intron	WDR4_peak_1207	267	4.33979	26.70433	22.47897
3	98367696	98368049	RP11-325B23.2	intron	WDR4_peak_1226	78	4.87224	7.87971	4.25047
3	122846868	122847351	DIRC2	intron	WDR4_peak_1229	78	4.32635	7.81172	4.19718
3	123786934	123787303	MYLK	intron	WDR4_peak_1230	60	3.80346	6.02457	2.63886
3	126278320	126278690	RP11-71E19.1	intron	WDR4_peak_1232	91	4.84345	9.10784	5.39586
3	127338476	127339014	RP11-88I21.2	intron	WDR4_peak_1233	80	4.17509	8.08703	4.44504
3	139651780	139652139	NMNAT3	intron	WDR4_peak_1235	86	5.11041	8.60058	4.92356
3	170667646	170668001	CLDN11	intron	WDR4_peak_1242	62	3.80020	6.26819	2.81816
3	181041082	181041566	SOX2-OT	intron	WDR4_peak_1246	64	4.17640	6.41869	2.95241
3	193608769	193609381	OPA1	intron	WDR4_peak_1249	60	3.82190	6.05786	2.66664
3	195303104	195303479	ACAP2	intron	WDR4_peak_1250	65	4.24911	6.54161	3.06122
3	195776713	195777082	MUC4	intron	WDR4_peak_1255	67	2.86058	6.71735	3.21696
3	195961617	195962342	SDHAP1	intron	WDR4_peak_1256	99	4.13309	9.99818	6.23654
3	197678042	197678481	RUBCN	intron	WDR4_peak_1258	59	2.83799	5.93898	2.56630
3	197679210	197679977	RUBCN	intron	WDR4_peak_1259	96	3.63135	9.63196	5.89174
3	198173260	198174485	FAM157A	intron	WDR4_peak_1260	302	6.66265	30.22330	25.93964
4	72400185	72400701	ADAMTS3	intron	WDR4_peak_1315	101	5.62177	10.17320	6.40346
4	77439986	77440434	RP11-625I7.1	intron	WDR4_peak_1316	78	4.87224	7.87971	4.25047
4	119279415	119279845	USP53	intron	WDR4_peak_1319	78	4.87224	7.87971	4.25047
4	131975263	131975640	RP11-745L13.2	intron	WDR4_peak_1325	70	4.52422	7.00190	3.45492
4	137167454	137168159	RP11-138I17.1	intron	WDR4_peak_1326	142	7.02706	14.26216	10.32828
4	146286454	146286993	SLC10A7	intron	WDR4_peak_1327	90	4.79761	9.02081	5.31405
4	175386990	175387440	RP11-287F9.2	intron	WDR4_peak_1335	97	5.56827	9.72171	5.97301
4	186371428	186371889	F11-AS1	intron	WDR4_peak_1339	106	5.28070	10.63135	6.84017
4	189846226	189846698	AF146191.4	intron	WDR4_peak_1345	98	4.74413	9.89163	6.13520
4	190177442	190180000	DUX4	intron	WDR4_peak_1350	13619	9.72404	1361.97913	1355.21143
5	100595	101661	PLEKHG4B	intron	WDR4_peak_1352	132	5.47819	13.25500	9.35645
5	650000	650353	CEP72	intron	WDR4_peak_1355	80	3.69794	8.06834	4.42729
5	1098168	1098771	SLC12A7	intron	WDR4_peak_1357	173	4.77403	17.32247	13.29896
5	1290715	1291100	TERT	intron	WDR4_peak_1358	76	3.28851	7.65803	4.05572
5	1333039	1333797	CLPTM1L	intron	WDR4_peak_1359	743	10.94848	74.30084	69.57899
5	45374462	45374885	HCN1	intron	WDR4_peak_1378	61	4.17620	6.15558	2.71837
5	60761538	60762015	ELOVL7	intron	WDR4_peak_1446	97	5.56827	9.72171	5.97301
5	80840375	80840737	MSH3	intron	WDR4_peak_1449	98	5.46145	9.89245	6.13573
5	89271360	89271805	MEF2C-AS1	intron	WDR4_peak_1450	91	5.22967	9.13933	5.42542
5	109268096	109268513	CTD-2587M2.1	intron	WDR4_peak_1458	89	4.77501	8.97778	5.27335
5	109341741	109342671	PJA2	intron	WDR4_peak_1459	80	4.63761	8.09093	4.44845
5	116045668	116046081	CTD-2287O16.3	intron	WDR4_peak_1464	65	4.22459	6.50023	3.02441
5	119623883	119624268	HSD17B4	intron	WDR4_peak_1465	69	4.51087	6.97974	3.45207
5	122694724	122695380	RP11-166A12.1	intron	WDR4_peak_1467	87	5.20485	8.76087	5.07518
5	122901758	122902206	SNX24	intron	WDR4_peak_1468	59	3.78521	5.99154	2.61141
5	124353755	124354125	LINC01170	intron	WDR4_peak_1470	75	4.65704	7.51671	3.92544
5	134896992	134897390	TXNDC15	intron	WDR4_peak_1473	66	3.99801	6.63629	3.14531
5	159590001	159590467	AC008697.1	intron	WDR4_peak_1479	71	4.14680	7.18504	3.62298
5	163146873	163147309	RP11-541P9.3	intron	WDR4_peak_1481	133	6.07280	13.33021	9.42901
5	176033601	176033954	THOC3	intron	WDR4_peak_1486	88	4.41204	8.87830	5.17981
5	177961194	177961585	RP11-1252I4.2	intron	WDR4_peak_1489	77	4.26849	7.70032	4.09436
5	178357981	178358374	COL23A1	intron	WDR4_peak_1490	144	5.05833	14.41197	10.47336
6	1737805	1738219	GMDS	intron	WDR4_peak_1493	133	5.86912	13.32108	9.42018
6	14981759	14982131	RP11-146I2.1	intron	WDR4_peak_1495	69	4.48326	6.93381	3.41037
6	16513465	16513813	ATXN1	intron	WDR4_peak_1496	73	4.41593	7.39324	3.81199
6	35879715	35880268	SRPK1	intron	WDR4_peak_1500	71	4.42200	7.11491	3.55784
6	44044544	44045253	RP5-1120P11.1	intron	WDR4_peak_1502	221	6.53601	22.15221	18.01532
6	44181828	44182268	CAPN11	intron	WDR4_peak_1503	95	4.32801	9.59812	5.85977
6	123884314	123884728	NKAIN2	intron	WDR4_peak_1561	78	4.87224	7.87971	4.25047
6	124529707	124530356	NKAIN2	intron	WDR4_peak_1562	60	4.13839	6.09345	2.69648
6	138598746	138599110	NHSL1	intron	WDR4_peak_1566	59	4.06375	5.97045	2.59233
6	157310412	157311380	TMEM242	intron	WDR4_peak_1570	3512	10.06342	351.26413	345.64252
6	159111662	159112353	RP11-13P5.1	intron	WDR4_peak_1571	70	3.58389	7.05170	3.50045
6	162919265	162919667	PACRG	intron	WDR4_peak_1572	70	4.52422	7.00190	3.45492
6	165618946	165619644	PDE10A	intron	WDR4_peak_1574	516	10.69115	51.63007	47.08705
6	165794219	165794582	PDE10A	intron	WDR4_peak_1575	67	4.40239	6.79896	3.29016
6	168589471	168589829	SMOC2	intron	WDR4_peak_1579	61	4.17620	6.15558	2.71837
6	168659505	168659976	SMOC2	intron	WDR4_peak_1580	231	6.41510	23.12503	18.96815
6	169372336	169372821	RP1-137D17.1	intron	WDR4_peak_1582	96	4.46824	9.61314	5.87373
6	170377007	170377759	FAM120B	intron	WDR4_peak_1584	445	9.45043	44.59839	40.13100
6	170398497	170400271	FAM120B	intron	WDR4_peak_1585	320	5.54763	32.04567	27.73580
7	43036339	43036705	AC005537.2	intron	WDR4_peak_1588	78	4.87224	7.87971	4.25047
7	47922325	47922833	HUS1	intron	WDR4_peak_1589	87	5.22025	8.78693	5.09386
7	72413252	72413747	CALN1	intron	WDR4_peak_1612	93	4.79203	9.33542	5.61001
7	72622589	72622944	TYW1B	intron	WDR4_peak_1613	53	3.82819	5.34314	2.06721
7	76986525	76986989	DTX2P1-UPK3BP1-PMS2P11	intron	WDR4_peak_1614	93	4.21535	9.33318	5.60801
7	76997060	76998151	DTX2P1-UPK3BP1-PMS2P11	intron	WDR4_peak_1615	258	4.85485	25.84644	21.63741
7	91463100	91463619	RP11-115N4.1	intron	WDR4_peak_1616	62	4.08324	6.26034	2.81156
7	91800677	91801223	MTERF1	intron	WDR4_peak_1617	74	4.26454	7.40586	3.82403
7	94969988	94970359	PPP1R9A	intron	WDR4_peak_1619	61	4.01606	6.14552	2.71837
7	112061377	112061778	DOCK4	intron	WDR4_peak_1622	52	3.64712	5.27353	2.06721
7	124189429	124190006	RP5-921G16.1	intron	WDR4_peak_1625	78	4.87224	7.87971	4.25047
7	143138344	143138773	PIP	intron	WDR4_peak_1630	79	4.54408	7.92114	4.28937
7	150003156	150003764	RP11-728K20.2	intron	WDR4_peak_1633	89	4.42939	8.91477	5.21390
7	154575071	154575559	DPP6	intron	WDR4_peak_1635	173	5.56566	17.31375	13.29055
7	157470052	157470611	AC006372.4	intron	WDR4_peak_1637	115	5.35677	11.50614	7.67537
7	157725511	157725924	PTPRN2	intron	WDR4_peak_1638	75	4.17542	7.51983	3.92761
7	158131040	158131463	PTPRN2	intron	WDR4_peak_1639	100	4.39862	10.06825	6.30332
7	158147167	158148981	PTPRN2	intron	WDR4_peak_1640	516	6.07870	51.62342	47.08060
7	158249162	158249529	PTPRN2	intron	WDR4_peak_1641	103	4.67135	10.38479	6.60581
7	158360092	158361081	PTPRN2	intron	WDR4_peak_1642	353	7.68086	35.33898	30.98040
7	158431438	158432063	PTPRN2	intron	WDR4_peak_1643	87	4.49042	8.73462	5.05025
X	68652886	68653343	STARD8	intron	WDR4_peak_1795	201	7.19533	20.14459	16.05381
8	977990	978596	DLGAP2	intron	WDR4_peak_1647	155	7.26471	15.59217	11.61772
8	31847793	31848231	NRG1	intron	WDR4_peak_1650	61	4.17620	6.15558	2.71837
8	40820433	40820929	ZMAT4	intron	WDR4_peak_1653	102	5.65497	10.23101	6.45852
8	51696665	51697258	PXDNL	intron	WDR4_peak_1657	72	3.80407	7.29631	3.72367
8	57214967	57215497	LINC01606	intron	WDR4_peak_1660	127	3.66017	12.73036	8.84998
8	67582317	67583040	CPA6	intron	WDR4_peak_1663	376	8.21058	37.68346	33.29426
8	67587509	67588171	CPA6	intron	WDR4_peak_1664	220	6.05463	22.01038	17.87664
8	70770756	70771204	XKR9	intron	WDR4_peak_1665	60	4.11321	6.05201	2.66167
8	71168962	71169342	RP11-326E22.1	intron	WDR4_peak_1666	73	4.39297	7.35232	3.77469
8	82102000	82102428	RP11-99H20.1	intron	WDR4_peak_1669	87	5.22025	8.78693	5.09386
8	82937134	82937747	RP11-731N10.1	intron	WDR4_peak_1671	58	3.99175	5.85131	2.49323
8	86882650	86883076	CNBD1	intron	WDR4_peak_1685	74	4.62970	7.47027	3.88264
8	94750917	94751277	DPY19L4	intron	WDR4_peak_1687	76	4.24955	7.66371	4.06048
8	101623355	101624370	GRHL2	intron	WDR4_peak_1688	240	7.05483	24.06009	19.88484
8	116272841	116273344	LINC00536	intron	WDR4_peak_1692	73	4.22456	7.33114	3.75604
8	120398265	120398700	MRPL13	intron	WDR4_peak_1693	81	4.68584	8.17799	4.52964
8	128097645	128098010	PVT1	intron	WDR4_peak_1696	68	4.09489	6.81416	3.30397
8	132004341	132004689	EFR3A	intron	WDR4_peak_1698	66	4.32439	6.66829	3.17372
8	136695918	136696381	RP11-30J20.1	intron	WDR4_peak_1701	91	5.03102	9.12440	5.41159
8	138206279	138206652	FAM135B	intron	WDR4_peak_1702	110	4.82228	11.05612	7.24379
8	138805689	138806197	COL22A1	intron	WDR4_peak_1703	126	4.78556	12.64426	8.76947
8	140948951	140949306	PTK2	intron	WDR4_peak_1704	59	3.51586	5.95732	2.58354
8	141492292	141493138	MROH5	intron	WDR4_peak_1706	120	4.44293	12.03815	8.18516
8	142390569	142391138	TSNARE1	intron	WDR4_peak_1711	60	3.26947	6.09402	2.69698
8	144946755	144947478	ZNF16	intron	WDR4_peak_1720	97	4.40153	9.76916	6.01795
9	15857496	15857890	CCDC171	intron	WDR4_peak_1728	87	5.22025	8.78693	5.09386
9	18243943	18244391	ADAMTSL1	intron	WDR4_peak_1729	56	3.89963	5.69813	2.36439
9	18897480	18897917	ADAMTSL1	intron	WDR4_peak_1730	76	4.58363	7.68999	4.08495
9	27340644	27341033	MOB3B	intron	WDR4_peak_1731	70	3.79259	7.01470	3.46630
9	35913493	35914270	LINC00961	intron	WDR4_peak_1736	189	5.59998	18.97439	14.91117
9	62560681	62561032	CNTNAP3P5	intron	WDR4_peak_1753	75	4.36788	7.59779	3.99991
9	70038171	70038563	MAMDC2-AS1	intron	WDR4_peak_1761	840	14.69387	84.08122	79.29602
9	71963556	71963916	C9orf85	intron	WDR4_peak_1762	86	5.14151	8.65345	4.97348
9	86053104	86053678	GOLM1	intron	WDR4_peak_1763	114	5.90199	11.42022	7.59321
9	90825850	90826225	SYK	intron	WDR4_peak_1765	70	4.52422	7.00190	3.45492
9	107027507	107027957	RP11-508N12.2	intron	WDR4_peak_1767	72	4.32550	7.23165	3.66521
9	137328232	137329856	EXD3	intron	WDR4_peak_1779	526	6.81885	52.60056	48.04994
9	137845114	137846342	EHMT1	intron	WDR4_peak_1780	503	7.85329	50.38678	45.85659
9	138159193	138160006	TUBBP5	intron	WDR4_peak_1781	123	5.99432	12.37454	8.50956
9	138231416	138232239	FAM157B	intron	WDR4_peak_1782	72	4.05175	7.27741	3.70712
11	175504	176328	RP11-304M2.3	intron	WDR4_peak_340	406	10.85013	40.68252	36.25523
11	485349	485922	PTDSS2	intron	WDR4_peak_344	110	4.41671	11.03615	7.22461
11	1408436	1408805	BRSK2	intron	WDR4_peak_348	65	3.67821	6.52606	3.04796
11	1431542	1432327	BRSK2	intron	WDR4_peak_349	76	3.28851	7.65803	4.05572
11	11974287	11974769	DKK3	intron	WDR4_peak_356	54	3.76915	5.47964	2.18107
11	18545034	18545427	UEVLD	intron	WDR4_peak_357	87	5.22025	8.78693	5.09386
11	31241881	31242294	DCDC1	intron	WDR4_peak_358	60	4.08833	6.01101	2.62704
11	45151244	45151633	PRDM11	intron	WDR4_peak_360	58	3.57507	5.84059	2.48508
11	62553641	62554100	AHNAK	intron	WDR4_peak_376	128	5.00153	12.85398	8.96891
11	72381627	72381981	CLPB	intron	WDR4_peak_383	79	3.97602	7.93848	4.30558
11	73290805	73291275	P2RY6	intron	WDR4_peak_384	56	3.14544	5.60023	2.28285
11	92705489	92705877	FAT3	intron	WDR4_peak_390	84	4.68630	8.49184	4.82213
11	101088788	101089156	PGR	intron	WDR4_peak_395	72	4.47216	7.20116	3.63728
11	106790830	106791185	GUCY1A2	intron	WDR4_peak_400	61	4.16388	6.13535	2.71837
11	106880014	106880391	GUCY1A2	intron	WDR4_peak_401	92	5.08445	9.22097	5.50245
11	108395437	108395854	C11orf65	intron	WDR4_peak_402	58	3.96831	5.81242	2.46025
11	111822062	111822472	ALG9	intron	WDR4_peak_403	100	5.18686	10.09772	6.33162
11	115830991	115831602	AP000797.3	intron	WDR4_peak_407	77	4.47636	7.79743	4.18428
10	5369944	5370661	UCN3	intron	WDR4_peak_165	148	5.35075	14.82631	10.87428
10	11283853	11284465	CELF2	intron	WDR4_peak_167	130	5.53674	13.00558	9.11565
10	12775122	12775945	CAMK1D	intron	WDR4_peak_168	114	5.13417	11.40050	7.57454
10	18554751	18555298	NSUN6	intron	WDR4_peak_170	95	5.25177	9.52106	5.78647
10	45574292	45574645	MARCH8	intron	WDR4_peak_290	87	5.22025	8.78693	5.09386
10	75012736	75013149	KAT6B	intron	WDR4_peak_298	64	4.01657	6.40627	2.94139
10	76180754	76181135	C10orf11	intron	WDR4_peak_299	110	5.71295	11.07704	7.26354
10	87527052	87527540	MINPP1	intron	WDR4_peak_303	69	4.32499	6.94725	3.42231
10	88282183	88282635	RNLS	intron	WDR4_peak_304	89	4.95295	8.98261	5.27787
10	94957666	94958086	CYP2C9	intron	WDR4_peak_305	70	4.52422	7.00190	3.45492
10	96323588	96323976	DNTT	intron	WDR4_peak_306	67	4.37608	6.75495	3.25060
10	100057466	100057846	CPN1	intron	WDR4_peak_307	146	6.33366	14.68348	10.73680
10	102794367	102794744	WBP1L	intron	WDR4_peak_308	60	4.11321	6.05201	2.66167
10	104035803	104036246	COL17A1	intron	WDR4_peak_310	136	5.83500	13.64706	9.73474
10	108751559	108751913	RP11-655H13.2	intron	WDR4_peak_312	61	4.17620	6.15558	2.71837
10	124610377	124610728	LHPP	intron	WDR4_peak_315	59	3.12636	5.95990	2.58486
10	125918047	125918466	FANK1	intron	WDR4_peak_317	114	5.49323	11.41050	7.58403
10	125927530	125927920	FANK1	intron	WDR4_peak_318	68	4.45597	6.88838	3.36971
10	126947497	126948310	DOCK1	intron	WDR4_peak_319	266	7.85530	26.69777	22.47255
10	126992796	126993240	DOCK1	intron	WDR4_peak_320	59	3.90886	5.96116	2.58494
10	131176505	131177120	TCERG1L	intron	WDR4_peak_323	85	4.53982	8.52479	4.85274
10	132364365	132364873	LRRC27	intron	WDR4_peak_324	809	12.95049	80.94894	76.18357
12	420112	421573	CCDC77	intron	WDR4_peak_412	139	4.36607	13.96797	10.04385
12	1085255	1085672	ERC1	intron	WDR4_peak_413	130	6.57525	13.02875	9.13753
12	2539323	2539757	CACNA1C	intron	WDR4_peak_414	123	5.07919	12.33866	8.47503
12	2720133	2720724	RP11-885B4.1	intron	WDR4_peak_415	90	4.48226	9.02555	5.31859
12	3198077	3198699	TSPAN9	intron	WDR4_peak_416	95	3.76106	9.51734	5.78312
12	5481462	5481951	NTF3	intron	WDR4_peak_418	123	4.93240	12.33612	8.47265
12	5616966	5617419	ANO2	intron	WDR4_peak_419	74	3.76348	7.46310	3.87664
12	10380708	10381065	RP11-277P12.20	intron	WDR4_peak_423	64	4.05791	6.47953	3.00628
12	18500413	18500874	PIK3C2G	intron	WDR4_peak_426	105	5.42344	10.54281	6.75541
12	21001292	21001744	RP11-545J16.1	intron	WDR4_peak_427	69	4.32499	6.94725	3.42231
12	25056922	25057310	LRMP	intron	WDR4_peak_428	56	3.89963	5.69813	2.36439
12	122093366	122093902	MLXIP	intron	WDR4_peak_487	68	3.70934	6.83882	3.32634
12	132226160	132226557	GALNT9	intron	WDR4_peak_494	86	3.83682	8.67954	4.99829
12	132241027	132243174	GALNT9	intron	WDR4_peak_495	426	5.93013	42.68008	38.23181
13	40521916	40522292	LINC00598	intron	WDR4_peak_504	61	4.17620	6.15558	2.71837
13	44227562	44227935	SMIM2-AS1	intron	WDR4_peak_505	52	3.64712	5.27353	2.06721
13	51624183	51624669	WDFY2	intron	WDR4_peak_507	60	3.66820	6.01865	2.63381
13	52635338	52635714	RP11-78J21.7	intron	WDR4_peak_508	95	4.87942	9.50640	5.77260
13	69923891	69924343	KLHL1	intron	WDR4_peak_518	70	4.52422	7.00190	3.45492
13	72892394	72892821	PIBF1	intron	WDR4_peak_520	74	4.60267	7.42430	3.84066
13	74536731	74537109	RP11-285E18.2	intron	WDR4_peak_521	87	5.22025	8.78693	5.09386
13	77062870	77063273	RP11-226E21.4	intron	WDR4_peak_522	59	4.06375	5.97045	2.59233
13	78262805	78263292	RNF219-AS1	intron	WDR4_peak_523	70	4.52422	7.00190	3.45492
13	91592503	91593001	GPC5	intron	WDR4_peak_527	51	3.57007	5.14243	1.96730
13	92763909	92764343	GPC5	intron	WDR4_peak_528	77	4.60864	7.73392	4.12556
13	100787771	100788142	NALCN-AS1	intron	WDR4_peak_530	54	3.49963	5.46758	2.17139
13	100868187	100868574	NALCN-AS1	intron	WDR4_peak_531	52	3.51484	5.27000	2.06721
13	102655720	102656119	TPP2	intron	WDR4_peak_532	73	4.57596	7.37878	3.79915
13	107656754	107657140	FAM155A	intron	WDR4_peak_533	84	5.04932	8.49648	4.82581
13	107732251	107732623	FAM155A	intron	WDR4_peak_534	73	4.41593	7.39324	3.81199
13	108621703	108622073	MYO16	intron	WDR4_peak_535	71	4.12781	7.14919	3.59024
13	108836602	108836985	MYO16	intron	WDR4_peak_536	68	4.13497	6.88731	3.36971
13	110385470	110385889	COL4A2	intron	WDR4_peak_538	213	6.55091	21.30248	17.18351
13	110706591	110707215	CARS2	intron	WDR4_peak_539	137	5.52359	13.73804	9.82083
13	112787610	112788148	ATP11A	intron	WDR4_peak_543	100	3.54500	10.08184	6.31646
13	112988579	112989260	MCF2L	intron	WDR4_peak_544	87	3.96991	8.74341	5.05871
13	113593414	113593983	TFDP1	intron	WDR4_peak_545	67	3.35721	6.74150	3.23955
14	19362225	19362946	LINC01297	intron	WDR4_peak_552	79	3.84879	7.91816	4.28688
14	25847080	25847448	RP11-314P15.2	intron	WDR4_peak_559	59	4.03946	5.93031	2.55796
14	31355310	31355696	HEATR5A	intron	WDR4_peak_560	81	4.84657	8.14827	4.50184
14	31812931	31813498	NUBPL	intron	WDR4_peak_561	84	4.83673	8.44835	4.78144
14	32752280	32752699	AKAP6	intron	WDR4_peak_563	54	3.74825	5.44446	2.15124
14	34257242	34257643	EGLN3	intron	WDR4_peak_564	60	4.08833	6.01101	2.62704
14	35948110	35948505	RP11-116N8.1	intron	WDR4_peak_565	240	8.26540	24.05935	19.88416
14	37373265	37373821	MIPOL1	intron	WDR4_peak_566	59	4.03946	5.93031	2.55796
14	49844889	49845341	NEMF	intron	WDR4_peak_571	66	4.14319	6.62992	3.13980
14	60551299	60551656	RP11-1042B17.3	intron	WDR4_peak_574	70	4.52422	7.00190	3.45492
14	76362050	76362442	ESRRB	intron	WDR4_peak_575	61	3.85931	6.12527	2.71837
14	76717350	76717705	RP11-187O7.3	intron	WDR4_peak_576	60	4.11321	6.05201	2.66167
14	76744217	76744569	RP11-99E15.2	intron	WDR4_peak_577	57	3.92225	5.73584	2.39631
14	77160814	77161235	RP11-463C8.4	intron	WDR4_peak_578	75	4.21216	7.59126	3.99393
14	91700917	91701298	CATSPERB	intron	WDR4_peak_580	70	4.52422	7.00190	3.45492
14	104880664	104881017	CEP170B	intron	WDR4_peak_585	80	3.50871	8.05766	4.41709
14	105230467	105231554	BRF1	intron	WDR4_peak_586	105	3.94504	10.59368	6.80421
15	21162124	21162544	BMS1P16	intron	WDR4_peak_601	72	4.03467	7.24371	3.67648
15	25758493	25758842	ATP10A	intron	WDR4_peak_604	116	6.26430	11.66768	7.82849
15	52461925	52462300	MYO5A	intron	WDR4_peak_607	104	5.79180	10.46815	6.68498
15	55947446	55947838	NEDD4	intron	WDR4_peak_608	65	4.10011	6.55407	3.07230
15	64663285	64663663	ZNF609	intron	WDR4_peak_609	64	3.92374	6.49888	3.02426
15	65169450	65169807	CLPX	intron	WDR4_peak_610	55	3.69206	5.58366	2.26986
15	66373082	66373636	TIPIN	intron	WDR4_peak_611	66	4.01701	6.67131	3.17571
15	82744443	82744817	RP11-752G15.8	intron	WDR4_peak_614	70	4.52422	7.00190	3.45492
15	94051484	94052253	LINC01579	intron	WDR4_peak_615	209	8.84400	20.99283	16.88201
16	858132	859499	LMF1	intron	WDR4_peak_617	243	5.56732	24.33435	20.15422
16	1185674	1186054	CACNA1H	intron	WDR4_peak_620	71	3.87967	7.19689	3.63383
16	20721545	20722208	ACSM3	intron	WDR4_peak_625	106	5.91629	10.68244	6.88587
16	22573664	22574029	RP11-368J21.3	intron	WDR4_peak_626	72	4.01775	7.21024	3.64562
16	29302991	29303657	RP11-231C14.7	intron	WDR4_peak_627	82	4.53107	8.20117	4.55093
16	32302982	32303414	RP11-17M15.2	intron	WDR4_peak_631	82	4.10646	8.22444	4.57263
16	63101789	63102450	RP11-96H17.1	intron	WDR4_peak_658	114	6.13249	11.43939	7.61184
16	72877906	72878313	ZFHX3	intron	WDR4_peak_659	80	4.63761	8.09093	4.44845
16	73795248	73795638	RP11-53L24.2	intron	WDR4_peak_661	82	4.55262	8.24175	4.58884
16	74251090	74251545	AC009120.4	intron	WDR4_peak_662	91	5.26020	9.19229	5.47563
16	74518870	74519257	GLG1	intron	WDR4_peak_663	61	4.17620	6.15558	2.71837
16	77906593	77906980	VAT1L	intron	WDR4_peak_664	68	4.45597	6.88838	3.36971
16	87187119	87187585	C16orf95	intron	WDR4_peak_668	95	5.08644	9.56376	5.82745
16	87502266	87502762	RP11-482M8.1	intron	WDR4_peak_669	121	5.48178	12.13364	8.27748
16	89124185	89124787	ACSF3	intron	WDR4_peak_670	144	6.01852	14.44121	10.50183
16	90116908	90117782	FAM157C	intron	WDR4_peak_672	164	6.34774	16.41931	12.42046
17	117164	118045	RP11-1228E12.2	intron	WDR4_peak_673	433	9.23996	43.32942	38.87443
17	255969	256439	RPH3AL	intron	WDR4_peak_674	92	3.75201	9.23318	5.51427
17	256892	257303	RPH3AL	intron	WDR4_peak_675	97	3.94675	9.77783	6.02593
17	314696	316171	RPH3AL	intron	WDR4_peak_676	1071	8.77741	107.16785	102.24570
17	340388	340857	RPH3AL	intron	WDR4_peak_677	98	4.44686	9.87388	6.11799
17	952168	952625	NXN	intron	WDR4_peak_678	64	3.78141	6.48375	3.01005
17	1062651	1064177	ABR	intron	WDR4_peak_679	152	4.00876	15.25414	11.29002
17	28515476	28516089	RP11-192H23.4	intron	WDR4_peak_721	107	3.66641	10.74603	6.94663
17	28517437	28518113	RP11-192H23.4	intron	WDR4_peak_722	135	4.15342	13.53442	9.62634
17	63708423	63708833	STRADA	intron	WDR4_peak_737	57	3.64523	5.73647	2.39631
17	80744053	80744476	RPTOR	intron	WDR4_peak_740	270	8.17648	27.00100	22.76996
17	82531313	82531704	FOXK2	intron	WDR4_peak_743	52	3.74763	5.21244	2.02118
17	82971600	82972656	B3GNTL1	intron	WDR4_peak_746	147	5.17450	14.72811	10.78033
18	9853669	9854302	RAB31	intron	WDR4_peak_750	67	4.35008	6.71140	3.21129
18	25120766	25121144	ZNF521	intron	WDR4_peak_755	78	4.87224	7.87971	4.25047
18	48221024	48221913	ZBTB7C	intron	WDR4_peak_757	140	5.19406	14.05410	10.12723
18	63198582	63199349	BCL2	intron	WDR4_peak_759	138	5.93334	13.85489	9.93428
18	76895538	76895967	ZNF236	intron	WDR4_peak_761	67	3.55158	6.73838	3.23686
18	77519334	77519892	RP11-176N18.2	intron	WDR4_peak_762	116	5.79701	11.61312	7.77805
18	79245808	79246413	ATP9B	intron	WDR4_peak_771	116	6.26430	11.66768	7.82849
20	11261618	11261987	RP4-734C18.1	intron	WDR4_peak_977	89	4.92746	8.93614	5.23341
20	15130205	15130705	MACROD2	intron	WDR4_peak_979	61	4.17620	6.15558	2.71837
20	15596247	15596604	MACROD2	intron	WDR4_peak_980	63	3.58189	6.32729	2.87212
20	18022581	18023202	OVOL2	intron	WDR4_peak_984	155	4.46400	15.55251	11.57925
20	23748171	23748896	CST1	intron	WDR4_peak_986	64	3.31009	6.40621	2.94139
20	25468288	25468749	NINL	intron	WDR4_peak_988	84	3.75163	8.46020	4.79245
20	31382827	31383234	DEFB119	intron	WDR4_peak_1029	53	3.82819	5.34314	2.06721
20	52423637	52424358	LINC01524	intron	WDR4_peak_1035	100	4.65279	10.02047	6.25755
20	61264874	61265630	CDH4	intron	WDR4_peak_1042	134	4.97976	13.49694	9.59003
20	61873039	61873559	CDH4	intron	WDR4_peak_1044	60	3.10190	6.09960	2.70202
20	61981982	61982409	TAF4	intron	WDR4_peak_1045	67	3.37638	6.78881	3.28158
20	63682496	63683112	RTEL1	intron	WDR4_peak_1046	115	3.33458	11.57059	7.73744
19	878179	878858	MED16	intron	WDR4_peak_775	97	3.59036	9.74768	5.99765
19	4035731	4036702	PIAS4	intron	WDR4_peak_776	356	5.93438	35.67617	31.31345
19	7197438	7198044	INSR	intron	WDR4_peak_779	116	6.26430	11.66768	7.82849
19	7450640	7451100	CTD-2207O23.3	intron	WDR4_peak_780	225	7.84396	22.59741	18.45210
19	15778881	15779409	CYP4F24P	intron	WDR4_peak_786	101	4.70580	10.13599	6.36806
19	16874901	16875349	SIN3B	intron	WDR4_peak_787	62	3.35138	6.28349	2.83256
19	44411080	44411627	CTC-512J12.4	intron	WDR4_peak_856	114	5.17520	11.48827	7.65837
19	47256867	47257342	CCDC9	intron	WDR4_peak_859	109	4.36599	10.90393	7.09828
19	48492934	48493385	LMTK3	intron	WDR4_peak_860	167	5.24516	16.75715	12.74966
19	52664526	52664906	ZNF83	intron	WDR4_peak_864	91	5.26020	9.19229	5.47563
19	53980552	53981287	CACNG8	intron	WDR4_peak_865	106	4.16866	10.67214	6.87942
19	55434472	55435228	SHISA7	intron	WDR4_peak_867	145	5.10128	14.52933	10.58729
22	15760811	15761229	LINC01297	intron	WDR4_peak_1170	85	4.39815	8.54729	4.87369
22	17876894	17877318	MICAL3	intron	WDR4_peak_1175	112	4.90986	11.25466	7.43422
22	18890603	18891081	AC008103.3	intron	WDR4_peak_1180	105	4.89156	10.53588	6.74922
22	19499848	19500225	CDC45	intron	WDR4_peak_1182	62	4.08324	6.26034	2.81156
22	28506631	28507031	TTC28	intron	WDR4_peak_1186	53	3.82819	5.34314	2.06721
22	35343319	35343965	TOM1	intron	WDR4_peak_1187	122	4.74568	12.20668	8.34763
22	46199709	46200367	PPARA	intron	WDR4_peak_1188	99	5.11253	9.95613	6.19629
22	47003669	47004731	TBC1D22A	intron	WDR4_peak_1190	117	4.56702	11.74312	7.90126
22	47764629	47765147	RP11-191L9.4	intron	WDR4_peak_1191	69	4.51087	6.97974	3.45207
22	48542350	48542726	FAM19A5	intron	WDR4_peak_1192	114	5.49323	11.41050	7.58403
21	6261180	6261544	CH507-24F1.2	intron	WDR4_peak_1056	78	4.87224	7.87971	4.25047
21	8218043	8218605	CH507-513H4.1	intron	WDR4_peak_1072	261	1.89937	26.17965	21.96345
21	8219333	8220324	CH507-513H4.1	intron	WDR4_peak_1073	233	1.82754	23.33371	19.17286
21	8405181	8405688	CH507-528H12.1	intron	WDR4_peak_1086	190	1.87067	19.04990	14.98522
21	9098117	9100296	TEKT4P2	intron	WDR4_peak_1108	203	4.06786	20.33593	16.24088
21	10063572	10064046	bP-21201H5.1	intron	WDR4_peak_1117	59	4.06375	5.97045	2.59233
21	27960253	27960630	AJ006995.3	intron	WDR4_peak_1136	61	4.17620	6.15558	2.71837
21	32030292	32030686	HUNK	intron	WDR4_peak_1137	236	7.43820	23.62376	19.45730
21	45797359	45797926	PCBP3	intron	WDR4_peak_1138	152	6.81611	15.20360	11.24091
11	103497831	103498187	--	intergenic	WDR4_peak_399	51	3.43245	5.12253	1.95345
11	128379493	128380104	--	intergenic	WDR4_peak_408	78	4.87224	7.87971	4.25047
11	38713621	38714025	--	intergenic	WDR4_peak_359	74	4.60267	7.42430	3.84066
11	52974898	52975572	--	intergenic	WDR4_peak_367	335	10.20693	33.55795	29.22676
11	53307390	53307901	--	intergenic	WDR4_peak_369	305	11.12523	30.55842	26.26996
11	51292403	51292837	--	intergenic	WDR4_peak_361	116	5.79701	11.61312	7.77805
11	97076910	97077471	--	intergenic	WDR4_peak_394	61	3.87829	6.15938	2.72125
11	356963	357743	--	intergenic	WDR4_peak_341	108	4.47401	10.87172	7.06728
11	52539010	52539372	--	intergenic	WDR4_peak_366	92	5.08445	9.22097	5.50245
11	54095537	54096115	--	intergenic	WDR4_peak_372	232	9.47571	23.26327	19.10359
11	53486652	53487144	--	intergenic	WDR4_peak_371	326	10.33601	32.63349	28.31554
11	69497577	69498653	--	intergenic	WDR4_peak_381	90	3.51787	9.03501	5.32691
11	51320046	51320672	--	intergenic	WDR4_peak_362	107	5.35602	10.77705	6.97623
11	115147704	115148497	--	intergenic	WDR4_peak_405	78	3.94815	7.87682	4.25047
11	52012295	52012673	--	intergenic	WDR4_peak_364	69	4.34884	6.98858	3.45492
11	11001718	11002564	--	intergenic	WDR4_peak_355	95	4.45219	9.57732	5.83998
11	52512748	52513200	--	intergenic	WDR4_peak_365	202	9.04844	20.29955	16.20535
11	53374911	53375415	--	intergenic	WDR4_peak_370	187	7.94868	18.78915	14.73071
11	53272891	53273314	--	intergenic	WDR4_peak_368	78	4.87224	7.87971	4.25047
11	51560450	51561087	--	intergenic	WDR4_peak_363	125	6.28191	12.50306	8.63391
11	54111525	54112033	--	intergenic	WDR4_peak_373	164	7.74230	16.45504	12.45552
21	7938009	7938653	--	intergenic	WDR4_peak_1066	404	5.52703	40.47872	36.05373
21	10705106	10705769	--	intergenic	WDR4_peak_1126	446	5.04087	44.60743	40.13995
21	10271915	10272457	--	intergenic	WDR4_peak_1118	122	5.72821	12.25238	8.39146
21	10671129	10671701	--	intergenic	WDR4_peak_1123	319	4.78973	31.93417	27.62614
21	9153179	9153569	--	intergenic	WDR4_peak_1109	82	3.19833	8.23075	4.57834
21	6217007	6217468	--	intergenic	WDR4_peak_1054	90	4.34345	9.03268	5.32494
21	11272040	11272499	--	intergenic	WDR4_peak_1131	147	7.30835	14.75811	10.80816
21	9181137	9181514	--	intergenic	WDR4_peak_1110	81	3.71917	8.12190	4.47742
21	8453740	8454256	--	intergenic	WDR4_peak_1096	274	1.98384	27.40128	23.16357
21	7098395	7099251	--	intergenic	WDR4_peak_1059	78	4.68531	7.86817	4.24975
21	12033660	12034071	--	intergenic	WDR4_peak_1133	186	8.41554	18.64690	14.59214
21	8445314	8445875	--	intergenic	WDR4_peak_1095	231	1.80396	23.10834	18.95206
21	8459511	8460061	--	intergenic	WDR4_peak_1097	107	1.56560	10.70800	6.91021
21	8419782	8420649	--	intergenic	WDR4_peak_1090	523	2.54445	52.39682	47.84789
21	8238396	8239129	--	intergenic	WDR4_peak_1077	108	1.58563	10.89697	7.09157
21	10716169	10716812	--	intergenic	WDR4_peak_1127	178	3.34561	17.85636	13.82068
21	7917811	7918198	--	intergenic	WDR4_peak_1064	195	3.98502	19.59413	15.51759
21	8470511	8471677	--	intergenic	WDR4_peak_1099	361	2.64805	36.13300	31.76369
21	10746848	10747199	--	intergenic	WDR4_peak_1129	70	3.40124	7.07672	3.52347
21	7257759	7260281	--	intergenic	WDR4_peak_1060	2474	6.71212	247.45905	242.09732
21	8465175	8465547	--	intergenic	WDR4_peak_1098	306	2.09801	30.67282	26.38280
21	9246200	9248957	--	intergenic	WDR4_peak_1111	976	4.99173	97.68146	92.80698
21	10390143	10390516	--	intergenic	WDR4_peak_1120	90	3.37522	9.03982	5.33158
21	10678061	10679097	--	intergenic	WDR4_peak_1124	494	6.12401	49.40313	44.88369
21	10692347	10693140	--	intergenic	WDR4_peak_1125	3476	14.21973	347.64603	342.03098
21	10656068	10656433	--	intergenic	WDR4_peak_1122	125	2.98011	12.59449	8.72176
21	8233991	8234830	--	intergenic	WDR4_peak_1076	282	2.02774	28.21615	23.96401
21	10731336	10732075	--	intergenic	WDR4_peak_1128	352	4.52974	35.28103	30.92297
21	9823639	9824119	--	intergenic	WDR4_peak_1116	141	3.10845	14.16549	10.23528
21	11332181	11332690	--	intergenic	WDR4_peak_1132	70	4.52422	7.00190	3.45492
21	5327926	5329847	--	intergenic	WDR4_peak_1053	669	7.11998	66.91447	62.23948
21	7260765	7261552	--	intergenic	WDR4_peak_1061	612	3.36606	61.28797	56.65848
21	9607354	9607714	--	intergenic	WDR4_peak_1113	72	4.32550	7.23165	3.66521
21	7956051	7957792	--	intergenic	WDR4_peak_1067	342	4.92486	34.21623	29.87456
21	13987160	13987687	--	intergenic	WDR4_peak_1135	144	5.34184	14.43068	10.49155
21	7925830	7926931	--	intergenic	WDR4_peak_1065	3986	12.31012	398.64807	392.93387
21	8795470	8796004	--	intergenic	WDR4_peak_1101	86	3.14334	8.66082	4.98040
21	8807018	8807590	--	intergenic	WDR4_peak_1103	564	5.90093	56.48659	51.90022
21	12168934	12169523	--	intergenic	WDR4_peak_1134	87	5.22025	8.78693	5.09386
21	8655113	8655587	--	intergenic	WDR4_peak_1100	93	3.39229	9.32424	5.60008
21	8809806	8811313	--	intergenic	WDR4_peak_1104	329	4.28919	32.99535	28.67214
21	7916557	7917294	--	intergenic	WDR4_peak_1063	939	10.01707	93.93287	89.08258
21	10273762	10274257	--	intergenic	WDR4_peak_1119	286	9.89418	28.68960	24.42846
21	10769711	10770344	--	intergenic	WDR4_peak_1130	124	4.48490	12.47060	8.60249
21	7657248	7658747	--	intergenic	WDR4_peak_1062	96	4.34252	9.63199	5.89174
7	56370625	56372923	--	intergenic	WDR4_peak_1590	290	4.76854	29.09763	24.83099
7	65489417	65490169	--	intergenic	WDR4_peak_1610	391	10.26428	39.18546	34.77834
7	60689288	60689794	--	intergenic	WDR4_peak_1603	98	5.21731	9.80573	6.05270
7	123299246	123299624	--	intergenic	WDR4_peak_1624	74	4.60267	7.42430	3.84066
7	60330860	60331368	--	intergenic	WDR4_peak_1602	88	4.87726	8.84435	5.14752
7	60729490	60730000	--	intergenic	WDR4_peak_1604	87	4.85255	8.79902	5.10499
7	58739489	58739955	--	intergenic	WDR4_peak_1599	88	4.73045	8.89269	5.19283
7	57496359	57496788	--	intergenic	WDR4_peak_1597	265	5.36164	26.52976	22.30736
7	158998143	158998910	--	intergenic	WDR4_peak_1645	316	8.71220	31.61228	27.30903
7	109502013	109502406	--	intergenic	WDR4_peak_1621	70	4.52422	7.00190	3.45492
7	62350664	62351259	--	intergenic	WDR4_peak_1605	70	4.52422	7.00190	3.45492
7	58071953	58072326	--	intergenic	WDR4_peak_1598	125	5.32727	12.54433	8.67336
7	62359191	62359548	--	intergenic	WDR4_peak_1606	70	4.52422	7.00190	3.45492
7	59323589	59324253	--	intergenic	WDR4_peak_1600	126	6.38880	12.69562	8.81636
7	150909771	150910578	--	intergenic	WDR4_peak_1634	337	8.30291	33.71233	29.37934
7	120111036	120111596	--	intergenic	WDR4_peak_1623	74	4.60267	7.42430	3.84066
7	131654228	131654753	--	intergenic	WDR4_peak_1627	94	4.38911	9.43595	5.70594
7	59473003	59473510	--	intergenic	WDR4_peak_1601	115	6.00129	11.59882	7.76462
Y	10988519	10989188	--	intergenic	WDR4_peak_1840	262	3.62949	26.21854	22.00165
Y	11297439	11298291	--	intergenic	WDR4_peak_1849	1181	3.73401	118.18976	113.21371
Y	10921111	10921600	--	intergenic	WDR4_peak_1832	235	4.37066	23.52307	19.35865
Y	56838886	56839736	--	intergenic	WDR4_peak_1876	1073	4.79420	107.34487	102.42242
Y	56832589	56833390	--	intergenic	WDR4_peak_1874	479	3.08772	47.99952	43.49706
Y	10926391	10926871	--	intergenic	WDR4_peak_1834	286	4.31987	28.69835	24.43714
Y	10775963	10776641	--	intergenic	WDR4_peak_1818	501	6.63933	50.11660	45.58929
Y	11747288	11747867	--	intergenic	WDR4_peak_1867	466	9.91424	46.68933	42.20007
Y	10631170	10631532	--	intergenic	WDR4_peak_1809	98	3.29535	9.86504	6.10938
Y	10950561	10951172	--	intergenic	WDR4_peak_1837	300	4.76075	30.05926	25.77763
Y	10911586	10912243	--	intergenic	WDR4_peak_1831	363	7.28451	36.36163	31.98915
Y	11299883	11300444	--	intergenic	WDR4_peak_1850	463	2.53874	46.36124	41.87534
Y	10868468	10869081	--	intergenic	WDR4_peak_1826	168	4.63694	16.82393	12.81452
Y	10986817	10987970	--	intergenic	WDR4_peak_1839	855	6.77132	85.53274	80.73798
Y	11013845	11014774	--	intergenic	WDR4_peak_1842	592	8.06503	59.28806	54.67776
Y	10880269	10880824	--	intergenic	WDR4_peak_1827	279	5.42935	27.98418	23.73603
Y	26653564	26654187	--	intergenic	WDR4_peak_1872	262	6.30790	26.27116	22.05322
Y	11292591	11293224	--	intergenic	WDR4_peak_1847	269	2.44427	26.94201	22.71197
Y	10925240	10925709	--	intergenic	WDR4_peak_1833	253	3.90088	25.34155	21.14244
Y	10647474	10649122	--	intergenic	WDR4_peak_1810	261	5.19298	26.11548	21.90051
Y	10673542	10674001	--	intergenic	WDR4_peak_1811	559	10.66243	55.96141	51.37837
Y	56834087	56834628	--	intergenic	WDR4_peak_1875	159	2.00307	15.98140	11.99521
Y	10889147	10889823	--	intergenic	WDR4_peak_1829	190	4.34308	19.08633	15.02096
Y	26641127	26641909	--	intergenic	WDR4_peak_1871	186	3.16978	18.67357	14.61807
Y	11730626	11731402	--	intergenic	WDR4_peak_1866	610	10.19308	61.09708	56.46952
Y	11184913	11185968	--	intergenic	WDR4_peak_1845	166	4.88378	16.68104	12.67539
Y	10887923	10888357	--	intergenic	WDR4_peak_1828	176	4.23483	17.68604	13.65494
Y	10949272	10949667	--	intergenic	WDR4_peak_1836	158	3.46771	15.89727	11.91346
Y	11295204	11295650	--	intergenic	WDR4_peak_1848	119	1.75140	11.94728	8.09805
Y	10759777	10760434	--	intergenic	WDR4_peak_1816	297	4.07685	29.77657	25.49953
Y	11722987	11723410	--	intergenic	WDR4_peak_1865	348	6.38502	34.89185	30.54054
Y	10762968	10763381	--	intergenic	WDR4_peak_1817	391	5.02058	39.11756	34.71144
Y	10895751	10896357	--	intergenic	WDR4_peak_1830	283	6.07170	28.37759	24.12230
Y	10754738	10755489	--	intergenic	WDR4_peak_1815	263	4.15601	26.35193	22.13252
Y	10935312	10935678	--	intergenic	WDR4_peak_1835	610	7.18276	61.08953	56.46238
Y	10801629	10801997	--	intergenic	WDR4_peak_1820	281	4.95576	28.12356	23.87324
Y	11132498	11133021	--	intergenic	WDR4_peak_1844	66	3.23265	6.64312	3.15143
Y	56843244	56843816	--	intergenic	WDR4_peak_1877	281	2.83555	28.18535	23.93352
Y	10792678	10793122	--	intergenic	WDR4_peak_1819	215	4.59265	21.52543	17.40199
Y	10746610	10747066	--	intergenic	WDR4_peak_1814	316	6.34288	31.63768	27.33373
Y	10958525	10959596	--	intergenic	WDR4_peak_1838	238	4.54278	23.85111	19.68005
Y	11690112	11690663	--	intergenic	WDR4_peak_1864	453	10.70150	45.34447	40.86970
Y	10808557	10809381	--	intergenic	WDR4_peak_1821	162	4.18659	16.29369	12.29815
Y	56826275	56827089	--	intergenic	WDR4_peak_1873	366	3.80473	36.65710	32.28097
Y	10688994	10689551	--	intergenic	WDR4_peak_1812	174	4.05424	17.42911	13.40324
Y	10865979	10866359	--	intergenic	WDR4_peak_1825	252	5.78987	25.20314	21.00614
Y	11281587	11282275	--	intergenic	WDR4_peak_1846	101	4.28883	10.10283	6.33659
Y	10999843	11000442	--	intergenic	WDR4_peak_1841	401	6.47485	40.19451	35.77404
Y	10839723	10840071	--	intergenic	WDR4_peak_1823	169	4.41146	16.91618	12.90452
Y	10821402	10822047	--	intergenic	WDR4_peak_1822	371	6.48585	37.13149	32.74934
Y	10859608	10860102	--	intergenic	WDR4_peak_1824	140	5.07103	14.09114	10.16331
Y	11099632	11100035	--	intergenic	WDR4_peak_1843	71	3.75074	7.17987	3.61842
Y	10744228	10744603	--	intergenic	WDR4_peak_1813	176	5.17547	17.63903	13.60912
2	92617631	92618211	--	intergenic	WDR4_peak_921	72	4.34776	7.27153	3.70153
2	201913294	201913642	--	intergenic	WDR4_peak_960	51	3.70284	5.13951	1.96666
2	92382349	92382798	--	intergenic	WDR4_peak_917	110	5.11361	11.00429	7.19449
2	132271638	132272345	--	intergenic	WDR4_peak_944	138	4.73774	13.85019	9.92995
2	91421818	91422414	--	intergenic	WDR4_peak_913	115	4.88383	11.53551	7.70361
2	88469412	88469999	--	intergenic	WDR4_peak_899	83	4.15187	8.32299	4.66454
2	93100447	93100939	--	intergenic	WDR4_peak_922	78	4.87224	7.87971	4.25047
2	92473098	92473529	--	intergenic	WDR4_peak_919	60	3.95105	6.03388	2.64657
2	92482436	92482828	--	intergenic	WDR4_peak_920	68	4.09489	6.81416	3.30397
2	2750138	2750518	--	intergenic	WDR4_peak_873	146	5.77008	14.69457	10.74755
2	93953019	93953441	--	intergenic	WDR4_peak_924	78	4.87224	7.87971	4.25047
2	70434366	70435159	--	intergenic	WDR4_peak_889	314	8.08440	31.47607	27.17439
2	93665419	93665908	--	intergenic	WDR4_peak_923	106	5.91629	10.68244	6.88587
2	89819893	89820620	--	intergenic	WDR4_peak_902	1004	9.63521	100.48107	95.59109
2	128792433	128792813	--	intergenic	WDR4_peak_935	92	4.44130	9.24583	5.52572
2	89826397	89826759	--	intergenic	WDR4_peak_903	570	2.87603	57.04179	52.45120
2	117077125	117077514	--	intergenic	WDR4_peak_933	67	4.05558	6.74217	3.23987
2	89811594	89812227	--	intergenic	WDR4_peak_900	177	3.46117	17.72302	13.69087
2	89839506	89840044	--	intergenic	WDR4_peak_906	3662	5.81422	366.27121	360.62466
2	89836055	89837531	--	intergenic	WDR4_peak_905	7767	7.42543	776.79797	770.61591
2	114408697	114409115	--	intergenic	WDR4_peak_931	78	4.87224	7.87971	4.25047
2	90385950	90386462	--	intergenic	WDR4_peak_909	104	2.44840	10.45810	6.67564
2	64295811	64296459	--	intergenic	WDR4_peak_887	53	3.82819	5.34314	2.06721
2	89827979	89829576	--	intergenic	WDR4_peak_904	2972	5.27572	297.27625	291.77509
2	90392129	90392649	--	intergenic	WDR4_peak_911	90	2.39801	9.04321	5.33495
2	14746414	14746805	--	intergenic	WDR4_peak_878	66	3.97918	6.60154	3.11458
2	90397534	90398940	--	intergenic	WDR4_peak_912	259	4.06407	25.98757	21.77494
2	92412430	92412971	--	intergenic	WDR4_peak_918	118	5.54866	11.89458	8.04719
2	103206070	103206477	--	intergenic	WDR4_peak_927	53	3.82819	5.34314	2.06721
2	132393948	132394378	--	intergenic	WDR4_peak_945	296	9.26529	29.62263	25.34797
2	90383581	90384622	--	intergenic	WDR4_peak_908	150	3.06234	15.05122	11.09326
2	93964167	93964776	--	intergenic	WDR4_peak_925	126	6.61232	12.67613	8.79763
2	90389798	90390967	--	intergenic	WDR4_peak_910	260	3.81629	26.01577	21.80232
2	91564627	91565331	--	intergenic	WDR4_peak_915	91	2.39885	9.17862	5.46268
2	91443500	91444180	--	intergenic	WDR4_peak_914	55	2.76620	5.55797	2.24668
2	87352956	87354177	--	intergenic	WDR4_peak_896	100	2.64639	10.05659	6.29234
2	90380802	90381174	--	intergenic	WDR4_peak_907	126	3.25082	12.69687	8.81755
2	89814025	89814760	--	intergenic	WDR4_peak_901	1088	8.71689	108.87896	103.94678
2	105936261	105936845	--	intergenic	WDR4_peak_928	185	6.89266	18.52727	14.47553
2	94287556	94288017	--	intergenic	WDR4_peak_926	86	4.62261	8.68535	5.00355
2	3180493	3181155	--	intergenic	WDR4_peak_874	154	5.60855	15.48436	11.51337
17	21864126	21864525	--	intergenic	WDR4_peak_686	226	5.25270	22.69494	18.54756
17	72304578	72305006	--	intergenic	WDR4_peak_738	64	4.17640	6.41869	2.95241
17	26879226	26879817	--	intergenic	WDR4_peak_714	164	2.28781	16.49628	12.49534
17	21988282	21989210	--	intergenic	WDR4_peak_691	2736	8.69494	273.64709	268.21436
17	81792908	81793332	--	intergenic	WDR4_peak_741	72	4.52346	7.28910	3.71750
17	26880950	26881576	--	intergenic	WDR4_peak_715	1011	4.36155	101.19936	96.30561
17	26884866	26885635	--	intergenic	WDR4_peak_718	683	3.92030	68.31234	63.62792
17	26939434	26940949	--	intergenic	WDR4_peak_720	3278	6.90065	327.86108	322.28500
17	26936244	26938428	--	intergenic	WDR4_peak_719	650	3.13234	65.08562	60.42357
17	22977586	22978020	--	intergenic	WDR4_peak_698	229	9.31894	22.96910	18.81531
17	25920035	25920485	--	intergenic	WDR4_peak_701	1325	22.79185	132.54854	127.51559
17	36761134	36761495	--	intergenic	WDR4_peak_727	175	6.67031	17.57797	13.54946
17	26568424	26568834	--	intergenic	WDR4_peak_702	97	5.56827	9.72171	5.97301
17	22384091	22384758	--	intergenic	WDR4_peak_693	170	4.04365	17.09610	13.07864
17	26813041	26813577	--	intergenic	WDR4_peak_708	109	3.65528	10.95781	7.14995
17	26870842	26871283	--	intergenic	WDR4_peak_713	76	3.13338	7.60490	4.00618
17	43323128	43323630	--	intergenic	WDR4_peak_732	84	4.81091	8.40230	4.73845
17	21853389	21854368	--	intergenic	WDR4_peak_685	195	4.66084	19.54510	15.46959
17	21968782	21970570	--	intergenic	WDR4_peak_689	596	4.76348	59.66058	55.04690
17	21975855	21977080	--	intergenic	WDR4_peak_690	2310	6.99273	231.07907	225.76718
17	30351266	30351615	--	intergenic	WDR4_peak_725	56	3.85514	5.62384	2.30158
17	21991363	21991783	--	intergenic	WDR4_peak_692	110	2.14180	11.06605	7.25327
17	26827781	26828431	--	intergenic	WDR4_peak_709	94	3.48990	9.41993	5.69066
17	26840798	26841184	--	intergenic	WDR4_peak_710	299	6.25466	29.97012	25.68971
17	26852823	26853392	--	intergenic	WDR4_peak_711	409	6.44309	40.91771	36.48816
17	26796961	26797958	--	intergenic	WDR4_peak_707	1105	10.77462	110.57346	105.63341
17	23190123	23190574	--	intergenic	WDR4_peak_700	545	15.68157	54.51673	49.94598
17	21938235	21938625	--	intergenic	WDR4_peak_688	110	5.15617	11.09293	7.27883
17	26619326	26620148	--	intergenic	WDR4_peak_704	1450	18.12104	145.05453	139.97760
17	26603519	26604407	--	intergenic	WDR4_peak_703	2908	22.68825	290.80594	285.32297
17	26882152	26882976	--	intergenic	WDR4_peak_716	382	2.84669	38.26160	33.86488
17	57131899	57132548	--	intergenic	WDR4_peak_734	90	4.64639	9.04745	5.33880
17	26743105	26743558	--	intergenic	WDR4_peak_705	109	5.65260	10.96657	7.15831
17	26883955	26884367	--	intergenic	WDR4_peak_717	511	3.23907	51.17565	46.63699
17	26854663	26855042	--	intergenic	WDR4_peak_712	83	2.82621	8.34834	4.68798
17	21910978	21911557	--	intergenic	WDR4_peak_687	129	5.04957	12.97346	9.08431
17	26783034	26783478	--	intergenic	WDR4_peak_706	63	3.10313	6.30309	2.84904
17	23016247	23016824	--	intergenic	WDR4_peak_699	764	16.35296	76.49648	71.76083
22	11212485	11213289	--	intergenic	WDR4_peak_1145	459	11.90874	45.93296	41.45164
22	10783706	10784442	--	intergenic	WDR4_peak_1142	98	4.56705	9.83223	6.07824
22	12177705	12178502	--	intergenic	WDR4_peak_1161	614	3.93221	61.49366	56.86277
22	11470584	11471331	--	intergenic	WDR4_peak_1148	91	3.39490	9.10554	5.39378
22	16352413	16352948	--	intergenic	WDR4_peak_1172	599	6.21449	59.91552	55.29971
22	11852362	11852810	--	intergenic	WDR4_peak_1156	82	3.21660	8.29169	4.63549
22	14307365	14308303	--	intergenic	WDR4_peak_1168	158	7.65637	15.82963	11.84778
22	11816246	11817169	--	intergenic	WDR4_peak_1155	596	4.76586	59.69073	55.07689
22	12175670	12177101	--	intergenic	WDR4_peak_1160	1026	4.97659	102.65005	97.74873
22	10633572	10633954	--	intergenic	WDR4_peak_1139	110	4.10809	11.07728	7.26373
22	15441141	15441500	--	intergenic	WDR4_peak_1169	51	3.58902	5.17476	1.99311
22	11017379	11017955	--	intergenic	WDR4_peak_1143	80	4.14277	8.01942	4.38115
22	11627633	11628051	--	intergenic	WDR4_peak_1149	65	3.82961	6.57774	3.09402
22	16353315	16353829	--	intergenic	WDR4_peak_1173	186	3.50056	18.68655	14.63090
22	12691969	12693003	--	intergenic	WDR4_peak_1164	5013	13.73227	501.34167	495.46597
22	50643635	50644187	--	intergenic	WDR4_peak_1193	437	10.37000	43.78394	39.32421
22	11900685	11901100	--	intergenic	WDR4_peak_1158	105	3.93585	10.56611	6.77810
22	11464380	11464750	--	intergenic	WDR4_peak_1147	193	3.60293	19.36753	15.29567
22	11807660	11808070	--	intergenic	WDR4_peak_1153	98	5.21731	9.80573	6.05270
22	12776888	12777303	--	intergenic	WDR4_peak_1165	68	3.73668	6.89677	3.37755
22	10722811	10723677	--	intergenic	WDR4_peak_1140	500	5.29103	50.06413	45.53722
22	12541470	12541908	--	intergenic	WDR4_peak_1162	118	5.91885	11.83940	7.99397
22	11814226	11815079	--	intergenic	WDR4_peak_1154	574	4.94937	57.44069	52.84695
22	10728736	10729372	--	intergenic	WDR4_peak_1141	237	4.35541	23.74252	19.57411
22	11698494	11699191	--	intergenic	WDR4_peak_1151	406	5.04125	40.69673	36.26934
22	23598327	23598839	--	intergenic	WDR4_peak_1185	73	4.39297	7.35232	3.77469
22	16347180	16347889	--	intergenic	WDR4_peak_1171	976	10.52506	97.61374	92.73985
22	11686568	11687170	--	intergenic	WDR4_peak_1150	176	5.17547	17.63903	13.60912
22	13410555	13411188	--	intergenic	WDR4_peak_1167	137	6.96034	13.70662	9.79043
22	50807903	50808528	--	intergenic	WDR4_peak_1195	2137	20.18177	213.71916	208.44966
22	11858002	11858396	--	intergenic	WDR4_peak_1157	87	3.59247	8.77602	5.08921
22	12873508	12873935	--	intergenic	WDR4_peak_1166	122	3.95015	12.25593	8.39486
22	12561354	12561709	--	intergenic	WDR4_peak_1163	76	4.24955	7.66371	4.06048
22	11463079	11463650	--	intergenic	WDR4_peak_1146	140	2.96852	14.02283	10.09710
22	11702214	11703158	--	intergenic	WDR4_peak_1152	506	5.53577	50.64233	46.10930
22	11936117	11936678	--	intergenic	WDR4_peak_1159	191	4.22633	19.13141	15.06519
1	143262088	143264936	--	intergenic	WDR4_peak_128	909	5.74499	90.91121	86.08259
1	124204902	124205283	--	intergenic	WDR4_peak_91	123	6.17855	12.31566	8.45291
1	143214246	143215299	--	intergenic	WDR4_peak_119	1148	4.58550	114.80045	109.84003
1	123107219	123107582	--	intergenic	WDR4_peak_72	87	5.22025	8.78693	5.09386
1	124672984	124673355	--	intergenic	WDR4_peak_103	771	12.67659	77.11820	72.37910
1	143252767	143253230	--	intergenic	WDR4_peak_126	783	4.43187	78.39163	73.64389
1	121751837	121752534	--	intergenic	WDR4_peak_56	187	6.23215	18.71017	14.65325
1	123926202	123926656	--	intergenic	WDR4_peak_85	189	7.55082	18.98809	14.92443
1	124454439	124454929	--	intergenic	WDR4_peak_96	99	4.76323	9.93170	6.17309
1	122404247	122404745	--	intergenic	WDR4_peak_58	228	8.43632	22.84780	18.69660
1	5711993	5712439	--	intergenic	WDR4_peak_21	66	4.16508	6.66835	3.17372
1	125167376	125168050	--	intergenic	WDR4_peak_110	198	6.18021	19.84893	15.76587
1	124102057	124102746	--	intergenic	WDR4_peak_90	175	7.09370	17.57439	13.54601
1	228782201	228782722	--	intergenic	WDR4_peak_149	91	4.68709	9.12832	5.41534
1	30568393	30568775	--	intergenic	WDR4_peak_32	97	5.56827	9.72171	5.97301
1	123535560	123535995	--	intergenic	WDR4_peak_79	107	5.74992	10.76769	6.96729
1	124376335	124377481	--	intergenic	WDR4_peak_94	582	11.77505	58.28990	53.68940
1	124757594	124757959	--	intergenic	WDR4_peak_107	594	13.63366	59.42374	54.81221
1	122818189	122818614	--	intergenic	WDR4_peak_66	222	7.93560	22.29402	18.15437
1	143194866	143195298	--	intergenic	WDR4_peak_115	440	4.81881	44.03785	39.57577
1	122524559	122525118	--	intergenic	WDR4_peak_59	185	6.01115	18.54645	14.49414
1	123558095	123558549	--	intergenic	WDR4_peak_82	180	5.82131	18.02828	13.98813
1	122590525	122591033	--	intergenic	WDR4_peak_61	91	5.03102	9.12440	5.41159
1	124659523	124660089	--	intergenic	WDR4_peak_102	278	8.73673	27.82658	23.58096
1	123156512	123156910	--	intergenic	WDR4_peak_74	78	4.36580	7.88733	4.25745
1	124031353	124031926	--	intergenic	WDR4_peak_87	110	5.51330	11.07845	7.26485
1	123510787	123511139	--	intergenic	WDR4_peak_77	285	9.53732	28.51240	24.25555
1	122644836	122645353	--	intergenic	WDR4_peak_63	379	9.37847	37.96979	33.57691
1	122904144	122904566	--	intergenic	WDR4_peak_68	238	9.47284	23.81835	19.64814
1	125178918	125180701	--	intergenic	WDR4_peak_111	2788	5.12089	278.83728	273.39362
1	123596994	123597345	--	intergenic	WDR4_peak_83	106	5.91629	10.68244	6.88587
1	157301249	157301680	--	intergenic	WDR4_peak_136	58	3.99175	5.85131	2.49323
1	143184828	143185426	--	intergenic	WDR4_peak_113	975	12.84396	97.51745	92.64427
1	123088225	123088720	--	intergenic	WDR4_peak_70	169	8.00439	16.92031	12.90710
1	91141861	91142316	--	intergenic	WDR4_peak_50	67	4.05558	6.74217	3.23987
1	143246854	143247495	--	intergenic	WDR4_peak_125	527	5.30421	52.79498	48.24235
1	124714650	124715153	--	intergenic	WDR4_peak_105	479	11.39803	47.91388	43.41209
1	143232428	143233356	--	intergenic	WDR4_peak_122	1878	9.10072	187.80598	182.59532
1	123549409	123549759	--	intergenic	WDR4_peak_80	150	6.50933	15.03890	11.08124
1	124485720	124486306	--	intergenic	WDR4_peak_97	126	6.38880	12.69562	8.81636
1	143254024	143256552	--	intergenic	WDR4_peak_127	575	3.87889	57.57038	52.97581
1	248945684	248946403	--	intergenic	WDR4_peak_160	1851	16.51890	185.14484	179.94215
1	124562031	124562454	--	intergenic	WDR4_peak_99	199	7.77525	19.93950	15.85396
1	44793864	44794259	--	intergenic	WDR4_peak_38	74	4.43914	7.43452	3.84981
1	143212888	143213329	--	intergenic	WDR4_peak_118	662	3.70299	66.29268	61.62132
1	41425767	41426282	--	intergenic	WDR4_peak_34	60	3.26947	6.09402	2.69698
1	122682582	122683573	--	intergenic	WDR4_peak_64	382	9.49136	38.28948	33.89229
1	123550422	123550931	--	intergenic	WDR4_peak_81	159	6.73855	15.93944	11.95443
1	143217165	143217865	--	intergenic	WDR4_peak_120	859	3.71129	85.95380	81.15590
1	124570330	124570679	--	intergenic	WDR4_peak_100	202	6.83737	20.23303	16.14091
1	123146974	123147528	--	intergenic	WDR4_peak_73	121	5.50507	12.18194	8.32376
1	123209075	123209687	--	intergenic	WDR4_peak_75	61	4.17620	6.15558	2.71837
1	122591747	122592367	--	intergenic	WDR4_peak_62	101	5.21212	10.14564	6.37731
1	124925417	124926146	--	intergenic	WDR4_peak_109	169	6.78836	16.93723	12.92357
1	143200216	143200805	--	intergenic	WDR4_peak_116	177	3.46753	17.76424	13.73082
1	124267975	124268324	--	intergenic	WDR4_peak_93	167	6.11963	16.73889	12.73185
1	124686351	124686730	--	intergenic	WDR4_peak_104	162	6.45495	16.22413	12.23060
1	1605586	1606287	--	intergenic	WDR4_peak_11	131	4.85110	13.15580	9.26073
1	143192329	143193799	--	intergenic	WDR4_peak_114	526	5.28923	52.65540	48.10439
1	124261154	124261532	--	intergenic	WDR4_peak_92	79	4.38580	7.92555	4.29313
1	86825661	86826056	--	intergenic	WDR4_peak_49	67	4.40239	6.79896	3.29016
1	124846654	124847090	--	intergenic	WDR4_peak_108	97	5.56827	9.72171	5.97301
1	124054489	124054889	--	intergenic	WDR4_peak_88	126	5.72398	12.63112	8.75697
1	123524591	123524941	--	intergenic	WDR4_peak_78	242	8.09884	24.20361	20.02575
1	228933241	228933604	--	intergenic	WDR4_peak_150	61	4.17620	6.15558	2.71837
1	143244961	143245586	--	intergenic	WDR4_peak_124	181	3.42455	18.17352	14.12903
1	53402665	53403018	--	intergenic	WDR4_peak_40	55	3.44392	5.58688	2.27040
1	122694554	122695146	--	intergenic	WDR4_peak_65	178	7.47956	17.87952	13.84329
1	124498866	124499383	--	intergenic	WDR4_peak_98	181	6.94445	18.18238	14.13767
1	121775047	121775663	--	intergenic	WDR4_peak_57	298	7.22250	29.82535	25.54761
1	73375609	73376066	--	intergenic	WDR4_peak_46	70	4.52422	7.00190	3.45492
1	122889035	122890396	--	intergenic	WDR4_peak_67	281	8.19751	28.10696	23.85703
1	5485820	5486325	--	intergenic	WDR4_peak_20	109	5.27284	10.97416	7.16565
1	123101234	123101659	--	intergenic	WDR4_peak_71	342	10.50300	34.23107	29.88871
1	123049265	123049632	--	intergenic	WDR4_peak_69	163	7.69630	16.37282	12.37532
1	124069090	124069444	--	intergenic	WDR4_peak_89	100	5.18686	10.09772	6.33162
1	143202086	143202896	--	intergenic	WDR4_peak_117	1074	8.94033	107.40735	102.48431
1	124623021	124623438	--	intergenic	WDR4_peak_101	220	7.60198	22.04606	17.91127
1	143318064	143318797	--	intergenic	WDR4_peak_129	77	3.17118	7.72509	4.11738
1	22678466	22678904	--	intergenic	WDR4_peak_29	82	4.53107	8.20117	4.55093
1	143220940	143221545	--	intergenic	WDR4_peak_121	134	2.16469	13.48990	9.58320
1	242626445	242626807	--	intergenic	WDR4_peak_157	78	4.87224	7.87971	4.25047
1	123225671	123226034	--	intergenic	WDR4_peak_76	306	10.54451	30.63684	26.34729
1	123856383	123856847	--	intergenic	WDR4_peak_84	93	4.98637	9.37710	5.64954
1	122539284	122539862	--	intergenic	WDR4_peak_60	76	4.55890	7.64645	4.04476
1	144103597	144104206	--	intergenic	WDR4_peak_131	76	3.53643	7.65594	4.05369
1	143239397	143240491	--	intergenic	WDR4_peak_123	431	5.35794	43.11242	38.65931
1	58644456	58644885	--	intergenic	WDR4_peak_43	70	4.39734	7.07240	3.51986
1	124750497	124751136	--	intergenic	WDR4_peak_106	119	5.39054	11.94347	8.09441
1	123979854	123980322	--	intergenic	WDR4_peak_86	216	8.38153	21.68352	17.55643
1	124420796	124421155	--	intergenic	WDR4_peak_95	240	8.52214	24.09277	19.91680
1	100711709	100712072	--	intergenic	WDR4_peak_52	61	4.17620	6.15558	2.71837
1	125182136	125182981	--	intergenic	WDR4_peak_112	1298	3.62451	129.80234	124.78020
18	80262913	80263261	--	intergenic	WDR4_peak_773	1838	17.61416	183.86412	178.66544
18	78152533	78152928	--	intergenic	WDR4_peak_764	57	3.67924	5.79876	2.44946
18	44079429	44079806	--	intergenic	WDR4_peak_756	78	4.87224	7.87971	4.25047
18	79618612	79620395	--	intergenic	WDR4_peak_772	130	4.18667	13.06488	9.17253
18	78200202	78200595	--	intergenic	WDR4_peak_765	53	3.82819	5.34314	2.06721
18	73659886	73660295	--	intergenic	WDR4_peak_760	69	4.51087	6.97974	3.45207
18	79038743	79039899	--	intergenic	WDR4_peak_770	102	4.90140	10.21929	6.44725
18	79014510	79015267	--	intergenic	WDR4_peak_768	167	4.38162	16.79628	12.78751
18	20561644	20562537	--	intergenic	WDR4_peak_753	262	9.00912	26.23474	22.01759
18	14172040	14172507	--	intergenic	WDR4_peak_752	69	3.26873	6.95226	3.42701
18	78513119	78513803	--	intergenic	WDR4_peak_766	134	4.84586	13.48204	9.57567
18	78514212	78514568	--	intergenic	WDR4_peak_767	62	3.25274	6.26808	2.81816
18	79015948	79016993	--	intergenic	WDR4_peak_769	182	4.49996	18.22121	14.17575
18	20938673	20939492	--	intergenic	WDR4_peak_754	192	7.69307	19.27724	15.20750
13	79791227	79791658	--	intergenic	WDR4_peak_525	89	4.77501	8.97778	5.27335
13	78705102	78705510	--	intergenic	WDR4_peak_524	51	3.72510	5.17578	1.99311
13	90341339	90341689	--	intergenic	WDR4_peak_526	68	4.45597	6.88838	3.36971
13	18457276	18457806	--	intergenic	WDR4_peak_502	116	6.26430	11.66768	7.82849
13	109293946	109294843	--	intergenic	WDR4_peak_537	113	4.67392	11.36747	7.54249
13	65491500	65491961	--	intergenic	WDR4_peak_517	226	9.42410	22.61059	18.46498
13	35761656	35763562	--	intergenic	WDR4_peak_503	136	3.96572	13.69016	9.77662
13	61943595	61944070	--	intergenic	WDR4_peak_515	80	4.29009	8.03286	4.39398
13	112296207	112296560	--	intergenic	WDR4_peak_542	103	3.10730	10.34136	6.56450
13	53655054	53655547	--	intergenic	WDR4_peak_509	51	3.68084	5.10363	1.93870
13	64837145	64837573	--	intergenic	WDR4_peak_516	62	4.10614	6.29936	2.84618
13	16407538	16407950	--	intergenic	WDR4_peak_498	87	5.22025	8.78693	5.09386
13	54603020	54603470	--	intergenic	WDR4_peak_510	75	4.65704	7.51671	3.92544
13	54775434	54775939	--	intergenic	WDR4_peak_511	68	4.09489	6.81416	3.30397
13	17304498	17304984	--	intergenic	WDR4_peak_499	106	5.91629	10.68244	6.88587
13	17390248	17390603	--	intergenic	WDR4_peak_500	126	6.61232	12.67613	8.79763
13	111568042	111568417	--	intergenic	WDR4_peak_540	83	4.59632	8.32382	4.66525
16	57300172	57300658	--	intergenic	WDR4_peak_657	104	5.20746	10.48882	6.70437
16	34595115	34595826	--	intergenic	WDR4_peak_644	433	3.93640	43.33320	38.87817
16	73247443	73248306	--	intergenic	WDR4_peak_660	150	5.29614	15.05467	11.09659
16	2905598	2905975	--	intergenic	WDR4_peak_621	120	6.01364	12.01417	8.16243
16	34620144	34620588	--	intergenic	WDR4_peak_646	74	4.60267	7.42430	3.84066
16	34573723	34574248	--	intergenic	WDR4_peak_639	1107	7.51557	110.77634	105.83507
16	34072990	34073466	--	intergenic	WDR4_peak_636	368	9.37814	36.80921	32.43165
16	34588003	34588611	--	intergenic	WDR4_peak_642	1057	4.45744	105.78561	100.86973
16	34572043	34573197	--	intergenic	WDR4_peak_638	447	4.58697	44.79716	40.32738
16	46398493	46401566	--	intergenic	WDR4_peak_655	1256	3.64198	125.66225	120.65570
16	38266009	38267314	--	intergenic	WDR4_peak_648	306	7.99337	30.68885	26.39865
16	46387657	46388236	--	intergenic	WDR4_peak_651	810	2.86973	81.05531	76.28934
16	34582204	34583749	--	intergenic	WDR4_peak_641	1297	4.88708	129.73949	124.71758
16	1025251	1025668	--	intergenic	WDR4_peak_619	1415	16.71328	141.51009	136.44498
16	48932263	48932664	--	intergenic	WDR4_peak_656	150	5.31175	15.09625	11.13677
16	79302988	79303357	--	intergenic	WDR4_peak_665	61	4.17620	6.15558	2.71837
16	33508795	33509716	--	intergenic	WDR4_peak_634	143	5.45705	14.34096	10.40482
16	34062614	34064889	--	intergenic	WDR4_peak_635	6011	9.80634	601.18134	595.18915
16	34725548	34726119	--	intergenic	WDR4_peak_647	116	6.26430	11.66768	7.82849
16	34576156	34576638	--	intergenic	WDR4_peak_640	575	4.92561	57.51696	52.92273
16	34609723	34610413	--	intergenic	WDR4_peak_645	106	5.91629	10.68244	6.88587
16	46394457	46395222	--	intergenic	WDR4_peak_654	1184	3.21469	118.40113	113.42415
16	34096358	34097542	--	intergenic	WDR4_peak_637	439	6.66818	43.91123	39.45004
16	46388642	46389275	--	intergenic	WDR4_peak_652	415	2.25192	41.52704	37.09037
16	46386382	46387093	--	intergenic	WDR4_peak_650	317	2.08919	31.78906	27.48314
16	46389682	46391218	--	intergenic	WDR4_peak_653	1802	3.67115	180.25253	175.06551
16	38275995	38276760	--	intergenic	WDR4_peak_649	1395	14.11472	139.51602	134.45729
16	34592611	34593673	--	intergenic	WDR4_peak_643	1369	5.75681	136.90742	131.85684
6	59545237	59545795	--	intergenic	WDR4_peak_1541	772	11.99576	77.29367	72.55337
6	59504571	59505212	--	intergenic	WDR4_peak_1540	631	10.39869	63.15043	58.50592
6	74018430	74018983	--	intergenic	WDR4_peak_1556	97	5.56827	9.72171	5.97301
6	59737181	59737821	--	intergenic	WDR4_peak_1548	129	4.54780	12.96981	9.08089
6	59336245	59336875	--	intergenic	WDR4_peak_1533	411	9.88089	41.17264	36.74060
6	59570445	59570819	--	intergenic	WDR4_peak_1542	121	4.83825	12.10453	8.24914
6	16933351	16933706	--	intergenic	WDR4_peak_1497	72	4.32550	7.23165	3.66521
6	59593640	59594054	--	intergenic	WDR4_peak_1544	119	4.64778	11.95387	8.10443
6	137588846	137589218	--	intergenic	WDR4_peak_1565	64	3.88763	6.43173	2.96392
6	27368458	27368812	--	intergenic	WDR4_peak_1499	61	4.01606	6.14552	2.71837
6	59313267	59313624	--	intergenic	WDR4_peak_1532	245	6.31206	24.54725	20.36349
6	59707613	59707961	--	intergenic	WDR4_peak_1546	238	6.51034	23.85753	19.68618
6	59434112	59435068	--	intergenic	WDR4_peak_1537	82	3.89274	8.28675	4.63075
6	1534268	1534751	--	intergenic	WDR4_peak_1492	71	3.96780	7.11114	3.55539
6	58797099	58797509	--	intergenic	WDR4_peak_1512	77	3.77509	7.74640	4.13743
6	59296146	59296524	--	intergenic	WDR4_peak_1530	137	5.06940	13.73163	9.81472
6	58719908	58720256	--	intergenic	WDR4_peak_1508	115	5.05679	11.58373	7.75019
6	59826086	59826666	--	intergenic	WDR4_peak_1551	248	6.53127	24.81406	20.62481
6	59249070	59249654	--	intergenic	WDR4_peak_1528	118	4.38528	11.87568	8.02894
6	58784542	58785279	--	intergenic	WDR4_peak_1511	678	10.93861	67.82333	63.14264
6	59160626	59161094	--	intergenic	WDR4_peak_1524	65	3.18283	6.51306	3.03656
6	86242491	86243056	--	intergenic	WDR4_peak_1557	67	4.35008	6.71140	3.21129
6	59820962	59821444	--	intergenic	WDR4_peak_1550	245	5.83072	24.54666	20.36291
6	59203323	59203835	--	intergenic	WDR4_peak_1526	136	5.18016	13.65645	9.74392
6	61390908	61391549	--	intergenic	WDR4_peak_1553	142	7.02706	14.26216	10.32828
6	59406691	59407107	--	intergenic	WDR4_peak_1536	454	10.10458	45.46232	40.98639
6	59666547	59667377	--	intergenic	WDR4_peak_1545	466	9.05023	46.68547	42.19634
6	59484458	59484890	--	intergenic	WDR4_peak_1539	452	9.82612	45.20792	40.73422
6	59017602	59018008	--	intergenic	WDR4_peak_1520	101	3.96931	10.11527	6.34868
6	168391596	168391968	--	intergenic	WDR4_peak_1578	55	3.13571	5.57809	2.26554
6	163986106	163986569	--	intergenic	WDR4_peak_1573	85	4.91588	8.58900	4.91291
6	59718303	59719141	--	intergenic	WDR4_peak_1547	593	10.38755	59.36879	54.75771
6	58666057	58666517	--	intergenic	WDR4_peak_1507	297	6.92537	29.78013	25.50292
6	59303335	59304488	--	intergenic	WDR4_peak_1531	118	4.74762	11.87927	8.03239
6	59193481	59194109	--	intergenic	WDR4_peak_1525	1059	13.12268	105.91436	100.99776
6	58744216	58744568	--	intergenic	WDR4_peak_1509	225	6.23749	22.58111	18.43646
6	59151547	59151902	--	intergenic	WDR4_peak_1523	91	4.26817	9.16208	5.44721
6	59396042	59396513	--	intergenic	WDR4_peak_1535	117	4.70357	11.76892	7.92619
6	58886225	58886869	--	intergenic	WDR4_peak_1517	1118	13.01193	111.80764	106.86118
6	168840289	168841215	--	intergenic	WDR4_peak_1581	389	8.28075	38.99044	34.58541
6	58587086	58587484	--	intergenic	WDR4_peak_1505	76	3.52680	7.63107	4.03030
6	59036658	59037472	--	intergenic	WDR4_peak_1521	125	4.86274	12.50519	8.63588
6	58581143	58581695	--	intergenic	WDR4_peak_1504	322	7.99636	32.25860	27.94589
6	59013736	59014123	--	intergenic	WDR4_peak_1519	245	6.32683	24.59583	20.41098
6	59464777	59465214	--	intergenic	WDR4_peak_1538	182	6.75925	18.22704	14.18133
6	58765243	58765594	--	intergenic	WDR4_peak_1510	81	3.84443	8.17118	4.52345
6	58840142	58840952	--	intergenic	WDR4_peak_1513	511	9.65236	51.18744	46.64863
6	59078602	59078996	--	intergenic	WDR4_peak_1522	108	4.12145	10.82891	7.02591
6	58942016	58942497	--	intergenic	WDR4_peak_1518	181	6.19109	18.17935	14.13473
6	59246161	59246528	--	intergenic	WDR4_peak_1527	85	3.52584	8.58203	4.90667
6	115080848	115081403	--	intergenic	WDR4_peak_1559	57	3.80724	5.78502	2.43688
6	153813831	153814194	--	intergenic	WDR4_peak_1569	61	4.03821	6.18343	2.74266
6	60230146	60230982	--	intergenic	WDR4_peak_1552	332	9.83941	33.29907	28.97152
6	170146025	170146457	--	intergenic	WDR4_peak_1583	611	10.06352	61.19323	56.56496
6	58858519	58858937	--	intergenic	WDR4_peak_1514	98	3.88139	9.86491	6.10927
6	58664539	58665018	--	intergenic	WDR4_peak_1506	116	4.12144	11.69198	7.85214
6	167651521	167652021	--	intergenic	WDR4_peak_1577	202	6.48575	20.24076	16.14831
6	126892757	126893130	--	intergenic	WDR4_peak_1563	56	3.72967	5.64962	2.32416
6	59272450	59272961	--	intergenic	WDR4_peak_1529	167	5.24516	16.75715	12.74966
6	58870459	58870865	--	intergenic	WDR4_peak_1515	177	5.56745	17.70738	13.67552
6	132900489	132900918	--	intergenic	WDR4_peak_1564	72	4.34776	7.27153	3.70153
6	59343777	59344351	--	intergenic	WDR4_peak_1534	95	4.19392	9.57336	5.83614
6	102138612	102138985	--	intergenic	WDR4_peak_1558	60	4.13839	6.09345	2.69648
6	59798342	59798744	--	intergenic	WDR4_peak_1549	184	5.08474	18.41983	14.37011
6	58876767	58877450	--	intergenic	WDR4_peak_1516	108	4.22449	10.82551	7.02285
6	59575948	59576459	--	intergenic	WDR4_peak_1543	98	4.31439	9.86607	6.11038
X	153383169	153383735	--	intergenic	WDR4_peak_1805	90	4.23897	9.09538	5.38408
X	89561949	89562317	--	intergenic	WDR4_peak_1797	67	4.40239	6.79896	3.29016
X	103751885	103752372	--	intergenic	WDR4_peak_1799	75	4.17542	7.51983	3.92761
X	81973042	81973460	--	intergenic	WDR4_peak_1796	137	6.96034	13.70662	9.79043
X	115732400	115732937	--	intergenic	WDR4_peak_1800	151	4.72222	15.13566	11.17505
X	94977725	94978079	--	intergenic	WDR4_peak_1798	70	4.52422	7.00190	3.45492
X	64845192	64845582	--	intergenic	WDR4_peak_1793	62	4.08324	6.26034	2.81156
X	1086015	1086481	--	intergenic	WDR4_peak_1786	117	6.06936	11.72065	7.87956
X	58546191	58547146	--	intergenic	WDR4_peak_1790	121	4.58411	12.10932	8.25379
X	971063	971412	--	intergenic	WDR4_peak_1785	70	4.52422	7.00190	3.45492
X	58552789	58553572	--	intergenic	WDR4_peak_1791	80	4.17509	8.08703	4.44504
X	1160290	1160724	--	intergenic	WDR4_peak_1787	78	4.87224	7.87971	4.25047
X	62472068	62472573	--	intergenic	WDR4_peak_1792	207	6.51903	20.77169	16.66588
X	918368	918975	--	intergenic	WDR4_peak_1784	87	5.22025	8.78693	5.09386
3	165918018	165918455	--	intergenic	WDR4_peak_1239	53	3.82819	5.34314	2.06721
3	91932805	91933213	--	intergenic	WDR4_peak_1219	108	5.78271	10.82584	7.02300
3	93470361	93470810	--	intergenic	WDR4_peak_1222	23664	22.47532	2366.40112	2356.91162
3	158000033	158000507	--	intergenic	WDR4_peak_1236	67	4.18719	6.70712	3.20799
3	195498636	195499142	--	intergenic	WDR4_peak_1252	183	3.60456	18.39667	14.34749
3	195483161	195483845	--	intergenic	WDR4_peak_1251	827	8.48447	82.79965	78.02280
3	90881949	90882506	--	intergenic	WDR4_peak_1213	70	4.52422	7.00190	3.45492
3	93706253	93706860	--	intergenic	WDR4_peak_1223	114	3.96890	11.49271	7.66262
3	167661191	167661649	--	intergenic	WDR4_peak_1241	78	4.87224	7.87971	4.25047
3	180073401	180073843	--	intergenic	WDR4_peak_1245	90	5.16967	9.03495	5.32688
3	77759441	77759984	--	intergenic	WDR4_peak_1208	83	4.96039	8.34426	4.68407
3	91543925	91544628	--	intergenic	WDR4_peak_1216	289	6.96957	28.99123	24.72619
3	92545412	92545894	--	intergenic	WDR4_peak_1220	73	4.41593	7.39324	3.81199
3	170988722	170989736	--	intergenic	WDR4_peak_1243	86	4.77988	8.66525	4.98451
3	86578148	86578541	--	intergenic	WDR4_peak_1209	97	5.56827	9.72171	5.97301
3	91263818	91264644	--	intergenic	WDR4_peak_1214	158	7.65637	15.82963	11.84778
3	91283731	91284133	--	intergenic	WDR4_peak_1215	92	4.77067	9.29342	5.57066
3	10016	10775	--	intergenic	WDR4_peak_1196	1466	16.24609	146.61751	141.53616
3	163552170	163552523	--	intergenic	WDR4_peak_1237	70	4.52422	7.00190	3.45492
3	34039149	34039548	--	intergenic	WDR4_peak_1198	68	4.42902	6.84343	3.33019
3	90701866	90702251	--	intergenic	WDR4_peak_1211	53	3.82819	5.34314	2.06721
3	172837274	172837641	--	intergenic	WDR4_peak_1244	76	4.71270	7.61103	4.01151
3	91549947	91551003	--	intergenic	WDR4_peak_1217	267	5.03626	26.78694	22.56003
3	191015144	191015566	--	intergenic	WDR4_peak_1248	77	4.63391	7.77826	4.16636
3	93712211	93712561	--	intergenic	WDR4_peak_1224	162	4.39164	16.21791	12.22460
3	92899709	92900107	--	intergenic	WDR4_peak_1221	61	4.03821	6.18343	2.74266
3	163953241	163953589	--	intergenic	WDR4_peak_1238	78	4.87224	7.87971	4.25047
3	195504185	195504569	--	intergenic	WDR4_peak_1253	94	2.96325	9.49674	5.76346
3	91552593	91553161	--	intergenic	WDR4_peak_1218	320	5.79306	32.09609	27.78570
3	90868868	90869666	--	intergenic	WDR4_peak_1212	142	6.75933	14.21720	10.28517
3	112862070	112862550	--	intergenic	WDR4_peak_1228	69	4.32499	6.94725	3.42231
9	113089337	113089786	--	intergenic	WDR4_peak_1770	96	4.11344	9.66083	5.91895
9	62580405	62580830	--	intergenic	WDR4_peak_1754	79	4.12679	7.98593	4.35029
9	134012182	134013389	--	intergenic	WDR4_peak_1772	303	6.81173	30.31011	26.02540
9	31808031	31808406	--	intergenic	WDR4_peak_1734	78	4.65947	7.82300	4.20720
9	64045836	64046549	--	intergenic	WDR4_peak_1758	361	8.94504	36.15472	31.78492
9	134182531	134183098	--	intergenic	WDR4_peak_1773	244	7.37042	24.42781	20.24590
9	60610104	60611028	--	intergenic	WDR4_peak_1751	125	6.08686	12.54872	8.67748
9	89254240	89254640	--	intergenic	WDR4_peak_1764	88	4.90223	8.89005	5.19066
9	104021035	104021391	--	intergenic	WDR4_peak_1766	95	4.90177	9.54991	5.81404
9	40908466	40909084	--	intergenic	WDR4_peak_1740	219	3.46348	21.92928	17.79776
9	12928087	12928472	--	intergenic	WDR4_peak_1727	60	3.97248	6.07075	2.67763
9	40958474	40958864	--	intergenic	WDR4_peak_1742	55	3.32149	5.56207	2.25011
9	60591028	60591482	--	intergenic	WDR4_peak_1749	97	5.19060	9.75654	6.00594
9	65478861	65479210	--	intergenic	WDR4_peak_1760	77	4.28760	7.73718	4.12844
9	60625289	60625756	--	intergenic	WDR4_peak_1752	79	4.23631	7.92534	4.29313
9	60525848	60526262	--	intergenic	WDR4_peak_1748	74	2.46808	7.44980	3.86369
9	38993212	38993771	--	intergenic	WDR4_peak_1737	83	4.96039	8.34426	4.68407
9	28741471	28741846	--	intergenic	WDR4_peak_1732	53	3.82819	5.34314	2.06721
9	65202389	65202849	--	intergenic	WDR4_peak_1759	66	2.84510	6.66590	3.17305
9	30200289	30200778	--	intergenic	WDR4_peak_1733	86	4.29431	8.62895	4.95048
9	40911052	40911527	--	intergenic	WDR4_peak_1741	72	2.13895	7.28293	3.71250
9	60596773	60597341	--	intergenic	WDR4_peak_1750	112	5.39305	11.21316	7.39419
9	43867070	43867560	--	intergenic	WDR4_peak_1747	165	7.78885	16.53807	12.53612
9	39678983	39679415	--	intergenic	WDR4_peak_1738	65	4.10011	6.55407	3.07230
12	35128504	35129041	--	intergenic	WDR4_peak_444	297	6.10172	29.76779	25.49097
12	29849204	29849559	--	intergenic	WDR4_peak_429	65	4.22459	6.50023	3.02441
12	35671457	35672255	--	intergenic	WDR4_peak_456	98	4.41654	9.80389	6.05124
12	35902893	35903439	--	intergenic	WDR4_peak_461	85	4.73263	8.57786	4.90257
12	35176898	35177257	--	intergenic	WDR4_peak_446	133	5.18231	13.30033	9.40025
12	35808421	35808994	--	intergenic	WDR4_peak_458	236	7.46347	23.68728	19.51974
12	35614571	35615176	--	intergenic	WDR4_peak_454	1124	14.92278	112.40764	107.45876
12	34921283	34921779	--	intergenic	WDR4_peak_434	74	4.30528	7.48174	3.89310
12	35079929	35080483	--	intergenic	WDR4_peak_441	66	3.49361	6.60783	3.12067
12	34995150	34995673	--	intergenic	WDR4_peak_438	109	4.91970	10.93580	7.12881
12	35998866	35999402	--	intergenic	WDR4_peak_464	441	10.29151	44.17678	39.71331
12	35816992	35817341	--	intergenic	WDR4_peak_459	103	4.67135	10.38479	6.60581
12	35596853	35597599	--	intergenic	WDR4_peak_452	881	13.72798	88.16995	83.35889
12	35660426	35661570	--	intergenic	WDR4_peak_455	134	5.58260	13.48888	9.58219
12	34868819	34869679	--	intergenic	WDR4_peak_431	78	4.87224	7.87971	4.25047
12	35314438	35314819	--	intergenic	WDR4_peak_448	163	5.80813	16.38297	12.38528
12	35977965	35978353	--	intergenic	WDR4_peak_463	220	7.83816	22.07890	17.94328
12	37248829	37249282	--	intergenic	WDR4_peak_478	290	5.57070	29.03822	24.77252
12	36323013	36323490	--	intergenic	WDR4_peak_469	103	5.15976	10.39551	6.61595
12	131588332	131588696	--	intergenic	WDR4_peak_493	808	14.40335	80.87306	76.10879
12	35603182	35603853	--	intergenic	WDR4_peak_453	97	4.84883	9.77760	6.02579
12	46018091	46018454	--	intergenic	WDR4_peak_481	68	4.27806	6.86574	3.35024
12	37237308	37238660	--	intergenic	WDR4_peak_476	1184	8.02890	118.43733	113.45998
12	35104178	35104642	--	intergenic	WDR4_peak_442	223	8.44912	22.34623	18.20573
12	35014434	35014823	--	intergenic	WDR4_peak_439	103	5.15976	10.39551	6.61595
12	36215259	36215628	--	intergenic	WDR4_peak_468	99	4.76323	9.93170	6.17309
12	34940020	34940441	--	intergenic	WDR4_peak_435	74	4.15730	7.48448	3.89533
12	37128062	37128598	--	intergenic	WDR4_peak_475	358	9.90508	35.84365	31.47861
12	35163002	35163488	--	intergenic	WDR4_peak_445	147	6.14479	14.71029	10.76284
12	37245874	37246636	--	intergenic	WDR4_peak_477	773	10.23575	77.32853	72.58803
12	35126435	35126953	--	intergenic	WDR4_peak_443	77	3.06490	7.78053	4.16857
12	34829247	34829809	--	intergenic	WDR4_peak_430	338	10.33175	33.84314	29.50790
12	34892226	34892818	--	intergenic	WDR4_peak_432	181	7.62966	18.17337	14.12889
12	35822780	35823266	--	intergenic	WDR4_peak_460	106	5.13548	10.69798	6.90094
12	34915200	34915645	--	intergenic	WDR4_peak_433	89	4.29612	8.92876	5.22727
12	35391400	35391823	--	intergenic	WDR4_peak_450	58	3.33257	5.80232	2.45258
12	36562684	36563203	--	intergenic	WDR4_peak_471	114	5.13417	11.40050	7.57454
12	34952855	34953741	--	intergenic	WDR4_peak_436	414	9.37935	41.45699	37.02095
12	36360270	36360730	--	intergenic	WDR4_peak_470	90	4.82042	9.06416	5.35455
12	5183001	5183437	--	intergenic	WDR4_peak_417	60	3.95105	6.03388	2.64657
12	36150939	36151394	--	intergenic	WDR4_peak_467	76	4.53443	7.60331	4.00466
12	36800964	36801523	--	intergenic	WDR4_peak_472	96	5.33963	9.67729	5.93468
12	36095944	36096557	--	intergenic	WDR4_peak_466	81	3.82072	8.11421	4.47038
12	35565817	35566167	--	intergenic	WDR4_peak_451	78	4.34598	7.84939	4.23246
12	133264937	133265305	--	intergenic	WDR4_peak_497	2432	18.63069	243.25635	237.90782
12	131580159	131580728	--	intergenic	WDR4_peak_491	94	3.30567	9.46522	5.73373
12	35290262	35290721	--	intergenic	WDR4_peak_447	623	10.04796	62.35105	57.71286
12	131581311	131582817	--	intergenic	WDR4_peak_492	127	3.87201	12.78783	8.90519
12	36049343	36049691	--	intergenic	WDR4_peak_465	105	5.04782	10.51993	6.73436
12	35954333	35954902	--	intergenic	WDR4_peak_462	124	5.62458	12.42820	8.56165
12	130299880	130300235	--	intergenic	WDR4_peak_488	69	4.48326	6.93381	3.41037
12	36972049	36972496	--	intergenic	WDR4_peak_474	78	4.85786	7.85561	4.23793
12	34993132	34993493	--	intergenic	WDR4_peak_437	89	4.31178	8.96321	5.25961
12	35323849	35324337	--	intergenic	WDR4_peak_449	213	7.10667	21.35711	17.23718
12	35780367	35780907	--	intergenic	WDR4_peak_457	97	4.82805	9.73568	5.98585
12	36836193	36836677	--	intergenic	WDR4_peak_473	134	6.55943	13.42180	9.51731
12	35030518	35031213	--	intergenic	WDR4_peak_440	435	10.51744	43.57610	39.11836
12	102577434	102577980	--	intergenic	WDR4_peak_486	82	4.71033	8.22208	4.57057
12	41133497	41133979	--	intergenic	WDR4_peak_479	88	4.68672	8.80884	5.11382
14	17537589	17538034	--	intergenic	WDR4_peak_550	125	6.55245	12.57207	8.70020
14	16103487	16104033	--	intergenic	WDR4_peak_547	287	6.37866	28.71318	24.45177
14	105520940	105521297	--	intergenic	WDR4_peak_587	112	5.59545	11.23443	7.41478
14	40994828	40995277	--	intergenic	WDR4_peak_568	90	5.19950	9.08688	5.37587
14	17426755	17427232	--	intergenic	WDR4_peak_549	87	5.22025	8.78693	5.09386
14	39526813	39527311	--	intergenic	WDR4_peak_567	106	5.91629	10.68244	6.88587
14	94664511	94664919	--	intergenic	WDR4_peak_581	61	4.17620	6.15558	2.71837
14	105569615	105570014	--	intergenic	WDR4_peak_588	79	3.05086	7.92882	4.29632
14	94937960	94938473	--	intergenic	WDR4_peak_583	73	3.84507	7.38535	3.80523
14	94889967	94890391	--	intergenic	WDR4_peak_582	70	3.37346	7.00596	3.45887
14	16093048	16093453	--	intergenic	WDR4_peak_546	170	5.61128	17.05173	13.03518
14	83588426	83589138	--	intergenic	WDR4_peak_579	469	14.55764	46.93213	42.43969
14	97181602	97182095	--	intergenic	WDR4_peak_584	92	4.59189	9.25332	5.53265
14	53969736	53970110	--	intergenic	WDR4_peak_573	58	3.99175	5.85131	2.49323
14	16529732	16530204	--	intergenic	WDR4_peak_548	214	9.39645	21.45943	17.33746
14	49165311	49165700	--	intergenic	WDR4_peak_570	55	3.83328	5.58726	2.27040
14	48149966	48150334	--	intergenic	WDR4_peak_569	95	5.48427	9.57823	5.84061
15	19778611	19779011	--	intergenic	WDR4_peak_594	135	5.13134	13.53364	9.62563
15	17080540	17083264	--	intergenic	WDR4_peak_593	1881	6.20653	188.18887	182.97777
15	73865385	73865864	--	intergenic	WDR4_peak_612	78	4.87224	7.87971	4.25047
20	64131953	64133171	--	intergenic	WDR4_peak_1050	193	4.53867	19.34374	15.27263
20	11369233	11369651	--	intergenic	WDR4_peak_978	92	3.94076	9.21603	5.49794
20	31233517	31234258	--	intergenic	WDR4_peak_1027	229	5.40066	22.90857	18.75585
20	28494818	28495978	--	intergenic	WDR4_peak_1005	719	6.00091	71.92430	67.21667
20	31051848	31052899	--	intergenic	WDR4_peak_1019	392	3.68102	39.23496	34.82718
20	31064976	31065466	--	intergenic	WDR4_peak_1021	226	2.24478	22.69093	18.54361
20	28631816	28632334	--	intergenic	WDR4_peak_1008	76	4.55890	7.64645	4.04476
20	29307181	29307644	--	intergenic	WDR4_peak_1014	71	3.41060	7.10050	3.54557
20	27840284	27840733	--	intergenic	WDR4_peak_1000	61	4.17620	6.15558	2.71837
20	27765674	27766123	--	intergenic	WDR4_peak_999	220	7.60198	22.04606	17.91127
20	29263194	29263543	--	intergenic	WDR4_peak_1013	60	3.84051	6.09143	2.69644
20	28643934	28644774	--	intergenic	WDR4_peak_1009	107	5.15788	10.74324	6.94404
20	31241317	31242148	--	intergenic	WDR4_peak_1028	801	9.40807	80.14497	75.38546
20	27941777	27942350	--	intergenic	WDR4_peak_1002	78	4.87224	7.87971	4.25047
20	27067022	27067511	--	intergenic	WDR4_peak_995	191	8.67476	19.11037	15.04460
20	29121923	29122390	--	intergenic	WDR4_peak_1012	136	4.25900	13.60589	9.69535
20	46788870	46789357	--	intergenic	WDR4_peak_1033	135	4.85934	13.51898	9.61131
20	31068080	31068787	--	intergenic	WDR4_peak_1022	220	2.27483	22.05553	17.92059
20	16169320	16169684	--	intergenic	WDR4_peak_981	64	3.51636	6.42450	2.95765
20	26541668	26542350	--	intergenic	WDR4_peak_989	254	8.67173	25.49630	21.29428
20	55633497	55633907	--	intergenic	WDR4_peak_1036	56	3.71077	5.61650	2.29608
20	16188012	16188737	--	intergenic	WDR4_peak_982	161	4.92802	16.13358	12.14271
20	31060038	31060908	--	intergenic	WDR4_peak_1020	267	2.41609	26.75204	22.52584
20	26819981	26820329	--	intergenic	WDR4_peak_992	144	6.87179	14.42357	10.48474
20	26697282	26697682	--	intergenic	WDR4_peak_991	70	4.52422	7.00190	3.45492
20	31074858	31075951	--	intergenic	WDR4_peak_1023	291	3.22027	29.17344	24.90588
20	28897421	28898919	--	intergenic	WDR4_peak_1011	1147	10.02883	114.76758	109.80721
20	27097806	27098248	--	intergenic	WDR4_peak_996	55	3.81166	5.55103	2.24068
20	31157172	31158718	--	intergenic	WDR4_peak_1024	2424	13.43522	242.46066	237.11661
20	17056991	17057355	--	intergenic	WDR4_peak_983	53	3.42366	5.32575	2.06721
20	28273279	28273640	--	intergenic	WDR4_peak_1003	122	5.70185	12.20018	8.34155
20	45188205	45188558	--	intergenic	WDR4_peak_1031	87	4.49042	8.73462	5.05025
20	20924047	20924482	--	intergenic	WDR4_peak_985	71	3.87967	7.19689	3.63383
20	28888977	28890141	--	intergenic	WDR4_peak_1010	478	7.24881	47.89599	43.39446
20	61925	62784	--	intergenic	WDR4_peak_974	149	2.62564	14.97717	11.02129
20	28496592	28497083	--	intergenic	WDR4_peak_1006	239	3.45526	23.94953	19.77617
20	26833051	26833661	--	intergenic	WDR4_peak_993	142	6.30727	14.20865	10.27704
20	57082577	57083362	--	intergenic	WDR4_peak_1037	80	4.00428	8.00081	4.36438
20	26917659	26918390	--	intergenic	WDR4_peak_994	219	6.96448	21.94047	17.80846
20	31185090	31187402	--	intergenic	WDR4_peak_1025	1336	7.43474	133.68414	128.64688
20	64495	65539	--	intergenic	WDR4_peak_975	947	6.21496	94.74717	89.89158
20	26606994	26607556	--	intergenic	WDR4_peak_990	91	3.05432	9.11983	5.40746
20	29915803	29916425	--	intergenic	WDR4_peak_1017	219	8.78594	21.95210	17.81981
20	28497516	28498069	--	intergenic	WDR4_peak_1007	191	3.13466	19.19837	15.13013
20	60998	61543	--	intergenic	WDR4_peak_973	288	3.60017	28.88985	24.62583
20	27622370	27622720	--	intergenic	WDR4_peak_998	78	4.87224	7.87971	4.25047
20	27117679	27118308	--	intergenic	WDR4_peak_997	172	6.74067	17.28478	13.26228
20	28307954	28308330	--	intergenic	WDR4_peak_1004	328	10.14350	32.80877	28.48830
20	31201307	31201705	--	intergenic	WDR4_peak_1026	275	8.63868	27.59413	23.35263
20	64125937	64126295	--	intergenic	WDR4_peak_1049	63	3.27163	6.31370	2.85918
20	27927909	27928643	--	intergenic	WDR4_peak_1001	176	6.91180	17.65321	13.62288
20	30584839	30585265	--	intergenic	WDR4_peak_1018	58	3.96831	5.81242	2.46025
20	37480394	37480956	--	intergenic	WDR4_peak_1030	53	3.82819	5.34314	2.06721
20	47894752	47895530	--	intergenic	WDR4_peak_1034	398	7.66591	39.84575	35.42974
8	141540916	141541418	--	intergenic	WDR4_peak_1707	122	4.50212	12.20373	8.34496
8	95568	96154	--	intergenic	WDR4_peak_1646	380	9.61107	38.03668	33.64275
8	72476014	72476371	--	intergenic	WDR4_peak_1667	87	5.22025	8.78693	5.09386
8	120851161	120851570	--	intergenic	WDR4_peak_1694	63	3.97607	6.33425	2.87750
8	122318115	122318507	--	intergenic	WDR4_peak_1695	53	3.82819	5.34314	2.06721
8	43237623	43238194	--	intergenic	WDR4_peak_1654	4505	14.96404	450.52216	444.74341
8	82508496	82508927	--	intergenic	WDR4_peak_1670	70	4.52422	7.00190	3.45492
8	43239562	43240108	--	intergenic	WDR4_peak_1655	869	5.57438	86.91985	82.11555
8	55589386	55589782	--	intergenic	WDR4_peak_1658	91	5.05759	9.17248	5.45697
8	144634139	144634730	--	intergenic	WDR4_peak_1717	61	3.21560	6.17805	2.73863
8	59912703	59913280	--	intergenic	WDR4_peak_1661	98	5.24430	9.85533	6.10007
8	141873892	141874442	--	intergenic	WDR4_peak_1710	668	7.24911	66.88166	62.20689
8	56151573	56152025	--	intergenic	WDR4_peak_1659	87	5.22025	8.78693	5.09386
8	144125628	144126067	--	intergenic	WDR4_peak_1714	798	11.04560	79.89881	75.14098
8	83717267	83717744	--	intergenic	WDR4_peak_1672	65	4.24911	6.54161	3.06122
8	132496056	132496415	--	intergenic	WDR4_peak_1700	98	4.72518	9.85180	6.09678
8	85076012	85076420	--	intergenic	WDR4_peak_1673	61	4.17620	6.15558	2.71837
8	78186443	78186820	--	intergenic	WDR4_peak_1668	83	4.98968	8.39448	4.73138
8	85784351	85784783	--	intergenic	WDR4_peak_1679	177	4.05907	17.73573	13.70316
8	141871899	141872373	--	intergenic	WDR4_peak_1709	299	4.59207	29.95208	25.67187
4	124427106	124427486	--	intergenic	WDR4_peak_1321	61	4.17620	6.15558	2.71837
4	49102291	49102934	--	intergenic	WDR4_peak_1271	1045	3.65927	104.57028	99.66024
4	167393935	167394520	--	intergenic	WDR4_peak_1333	83	4.78536	8.35665	4.69576
4	49639074	49639509	--	intergenic	WDR4_peak_1302	249	2.23466	24.90589	20.71469
4	188904860	188905226	--	intergenic	WDR4_peak_1340	91	5.05759	9.17248	5.45697
4	49110422	49110933	--	intergenic	WDR4_peak_1274	1443	4.26549	144.35741	139.28287
4	49303557	49304033	--	intergenic	WDR4_peak_1290	234	4.20814	23.47013	19.30667
4	49147317	49147857	--	intergenic	WDR4_peak_1281	704	2.45258	70.48487	65.78677
4	49096773	49097791	--	intergenic	WDR4_peak_1269	885	3.32051	88.55021	83.73672
4	50676781	50677206	--	intergenic	WDR4_peak_1311	262	10.78852	26.25077	22.03310
4	49153167	49153824	--	intergenic	WDR4_peak_1283	1308	2.85797	130.83792	125.81192
4	49123346	49123724	--	intergenic	WDR4_peak_1276	264	2.23195	26.49154	22.26960
4	49094574	49095076	--	intergenic	WDR4_peak_1268	453	2.49691	45.39010	40.91498
4	51107221	51107575	--	intergenic	WDR4_peak_1312	2604	21.77758	260.41061	255.01428
4	189651641	189652550	--	intergenic	WDR4_peak_1344	276	9.14047	27.64094	23.39883
4	49091375	49093472	--	intergenic	WDR4_peak_1267	1675	5.51151	167.55667	162.40865
4	121507612	121507989	--	intergenic	WDR4_peak_1320	60	4.11321	6.05201	2.66167
4	49316226	49317224	--	intergenic	WDR4_peak_1293	596	5.24411	59.62069	55.00719
4	1434870	1435571	--	intergenic	WDR4_peak_1263	333	11.91745	33.36741	29.03877
4	49306066	49306564	--	intergenic	WDR4_peak_1291	660	7.00507	66.06596	61.39660
4	49136731	49137346	--	intergenic	WDR4_peak_1278	716	4.17247	71.63847	66.93274
4	170464974	170465375	--	intergenic	WDR4_peak_1334	61	4.17620	6.15558	2.71837
4	49644422	49644893	--	intergenic	WDR4_peak_1304	928	4.34590	92.89120	88.04910
4	49652070	49652427	--	intergenic	WDR4_peak_1307	328	2.64455	32.83340	28.51261
4	180566393	180566812	--	intergenic	WDR4_peak_1336	95	5.08644	9.56376	5.82745
4	49637577	49638243	--	intergenic	WDR4_peak_1301	1088	3.68036	108.82823	103.89671
4	189233762	189234556	--	intergenic	WDR4_peak_1341	3936	15.59883	393.62000	387.91629
4	49109477	49110016	--	intergenic	WDR4_peak_1273	749	3.12759	74.96250	70.23677
4	189234957	189235437	--	intergenic	WDR4_peak_1342	1006	6.72465	100.65708	95.76608
4	49632554	49635603	--	intergenic	WDR4_peak_1300	2135	5.48090	213.57603	208.30687
4	49130069	49131025	--	intergenic	WDR4_peak_1277	475	4.15275	47.50970	43.01161
4	49291698	49292289	--	intergenic	WDR4_peak_1288	282	3.82707	28.21360	23.96148
4	49118138	49121120	--	intergenic	WDR4_peak_1275	2674	5.42512	267.49960	262.08463
4	49148845	49149873	--	intergenic	WDR4_peak_1282	7690	6.62060	769.05981	762.89252
4	49328964	49329339	--	intergenic	WDR4_peak_1294	105	2.94364	10.52122	6.73557
4	49144334	49145122	--	intergenic	WDR4_peak_1280	2246	4.17434	224.62982	219.33600
4	131742862	131743782	--	intergenic	WDR4_peak_1323	131	4.83721	13.11867	9.22496
4	49313311	49314030	--	intergenic	WDR4_peak_1292	125	2.72677	12.50279	8.63371
4	129651493	129651952	--	intergenic	WDR4_peak_1322	63	4.12930	6.33875	2.88082
4	49598535	49599214	--	intergenic	WDR4_peak_1299	233	5.96396	23.37959	19.21769
4	131750015	131750846	--	intergenic	WDR4_peak_1324	146	4.66865	14.63435	10.68907
4	49098199	49099726	--	intergenic	WDR4_peak_1270	445	2.49308	44.57507	40.10806
4	49657019	49657844	--	intergenic	WDR4_peak_1309	3120	10.02911	312.02643	306.48093
4	49642090	49642797	--	intergenic	WDR4_peak_1303	337	2.59115	33.76751	29.43356
4	49280134	49280502	--	intergenic	WDR4_peak_1287	64	2.39060	6.40626	2.94139
4	49154177	49155524	--	intergenic	WDR4_peak_1284	7478	8.35860	747.88074	741.74396
4	49108102	49108723	--	intergenic	WDR4_peak_1272	729	3.04223	72.93237	68.21865
4	190122474	190123080	--	intergenic	WDR4_peak_1349	1849	17.82756	184.99707	179.79482
4	3814841	3815349	--	intergenic	WDR4_peak_1265	272	8.29111	27.28681	23.05117
4	49709273	49711914	--	intergenic	WDR4_peak_1310	13836	9.03501	1383.64685	1376.85632
4	166580032	166580628	--	intergenic	WDR4_peak_1332	660	13.93469	66.08248	61.41288
4	189495953	189496421	--	intergenic	WDR4_peak_1343	111	5.36857	11.16469	7.34747
4	49648114	49648715	--	intergenic	WDR4_peak_1305	133	1.95945	13.37159	9.46931
4	49650478	49650858	--	intergenic	WDR4_peak_1306	311	2.55380	31.18758	26.89046
4	555081	555654	--	intergenic	WDR4_peak_1261	226	8.36043	22.68901	18.54171
4	49139429	49139801	--	intergenic	WDR4_peak_1279	223	2.28346	22.34058	18.20016
4	49295540	49296325	--	intergenic	WDR4_peak_1289	1084	8.36822	108.49553	103.56593
4	49653577	49654083	--	intergenic	WDR4_peak_1308	1238	4.57581	123.87436	118.87531
10	41898441	41899943	--	intergenic	WDR4_peak_277	720	3.40673	72.01052	67.30256
10	40246549	40247300	--	intergenic	WDR4_peak_207	231	8.86466	23.18629	19.02829
10	40098431	40099184	--	intergenic	WDR4_peak_201	120	5.09592	12.02377	8.17160
10	41883096	41884524	--	intergenic	WDR4_peak_273	716	3.41073	71.67029	66.96438
10	40822091	40822496	--	intergenic	WDR4_peak_234	111	5.98762	11.18671	7.36868
10	38872782	38873654	--	intergenic	WDR4_peak_191	603	8.57627	60.32515	55.70536
10	264559	265137	--	intergenic	WDR4_peak_162	82	4.73508	8.26655	4.61162
10	41516261	41516610	--	intergenic	WDR4_peak_260	104	5.75697	10.40796	6.62760
10	38918964	38920298	--	intergenic	WDR4_peak_195	5096	12.32526	509.65146	503.76453
10	40587821	40588514	--	intergenic	WDR4_peak_221	159	5.79468	15.94862	11.96331
10	120371113	120371556	--	intergenic	WDR4_peak_314	78	4.87224	7.87971	4.25047
10	40998719	40999496	--	intergenic	WDR4_peak_244	116	6.24583	11.63577	7.80001
10	40810944	40811463	--	intergenic	WDR4_peak_232	101	5.41227	10.16190	6.39291
10	2962670	2963058	--	intergenic	WDR4_peak_164	70	4.52422	7.00190	3.45492
10	38486768	38487632	--	intergenic	WDR4_peak_176	499	7.01062	49.97878	45.45301
10	42317476	42318668	--	intergenic	WDR4_peak_288	580	7.00743	58.02206	53.42424
10	40279622	40280382	--	intergenic	WDR4_peak_209	294	10.56143	29.45130	25.17893
10	58937867	58938332	--	intergenic	WDR4_peak_295	58	4.01546	5.89060	2.52541
10	41896151	41897009	--	intergenic	WDR4_peak_276	146	1.91069	14.66856	10.72221
10	40047165	40047799	--	intergenic	WDR4_peak_198	257	10.49801	25.72452	21.51771
10	40157574	40158195	--	intergenic	WDR4_peak_204	223	9.59748	22.37107	18.23010
10	41564576	41565009	--	intergenic	WDR4_peak_262	204	6.56751	20.45524	16.35707
10	40080015	40080442	--	intergenic	WDR4_peak_200	172	5.83281	17.25182	13.22999
10	40658749	40659170	--	intergenic	WDR4_peak_227	104	4.56190	10.45457	6.67219
10	40392484	40393502	--	intergenic	WDR4_peak_212	261	6.26740	26.12834	21.91300
10	131042170	131043129	--	intergenic	WDR4_peak_322	428	8.45498	42.84718	38.39685
10	42079268	42080014	--	intergenic	WDR4_peak_285	359	3.23787	35.94800	31.58144
10	41117482	41118192	--	intergenic	WDR4_peak_248	266	10.06204	26.67522	22.45028
10	40204301	40204752	--	intergenic	WDR4_peak_205	354	9.09233	35.44270	31.08295
10	40948705	40949135	--	intergenic	WDR4_peak_242	61	4.17620	6.15558	2.71837
10	5577125	5577548	--	intergenic	WDR4_peak_166	160	6.37666	16.05385	12.06511
10	40065775	40066315	--	intergenic	WDR4_peak_199	385	9.16822	38.51107	34.11156
10	130790554	130791125	--	intergenic	WDR4_peak_321	62	3.64380	6.21284	2.76932
10	38813972	38814342	--	intergenic	WDR4_peak_187	542	6.31691	54.20410	49.63646
10	41914631	41915592	--	intergenic	WDR4_peak_281	127	2.27997	12.79271	8.90987
10	40782092	40782537	--	intergenic	WDR4_peak_229	97	5.56827	9.72171	5.97301
10	41889173	41889697	--	intergenic	WDR4_peak_274	1756	5.70607	175.69737	170.52417
10	40847739	40848586	--	intergenic	WDR4_peak_237	129	5.04957	12.97346	9.08431
10	41869178	41869962	--	intergenic	WDR4_peak_269	143	2.32105	14.32540	10.38986
10	41143824	41144215	--	intergenic	WDR4_peak_250	409	13.75090	40.99999	36.56960
10	40134811	40135638	--	intergenic	WDR4_peak_203	660	13.68260	66.09619	61.42648
10	40512516	40513590	--	intergenic	WDR4_peak_219	94	3.83721	9.47324	5.74066
10	38788427	38789025	--	intergenic	WDR4_peak_185	172	3.66016	17.24071	13.21920
10	38896674	38897160	--	intergenic	WDR4_peak_192	105	3.40348	10.50471	6.71952
10	38515132	38515796	--	intergenic	WDR4_peak_179	2870	17.26249	287.09708	281.62488
10	40643476	40644222	--	intergenic	WDR4_peak_225	90	4.35946	9.06771	5.35791
10	42304007	42304434	--	intergenic	WDR4_peak_286	299	5.15006	29.90978	25.63030
10	38836291	38836717	--	intergenic	WDR4_peak_188	128	5.82697	12.83956	8.95507
10	40633538	40634314	--	intergenic	WDR4_peak_224	169	8.00439	16.92031	12.90710
10	38578893	38579641	--	intergenic	WDR4_peak_182	1731	13.20493	173.18530	168.02072
10	40828130	40828514	--	intergenic	WDR4_peak_235	110	4.80514	11.01704	7.20665
10	42070123	42071084	--	intergenic	WDR4_peak_283	405	3.39390	40.56512	36.13886
10	41574565	41575019	--	intergenic	WDR4_peak_263	138	4.43385	13.88239	9.96082
10	40412711	40414608	--	intergenic	WDR4_peak_213	416	8.41184	41.60566	37.16831
10	40891959	40892709	--	intergenic	WDR4_peak_239	1085	14.92664	108.58786	103.65790
10	41187968	41188711	--	intergenic	WDR4_peak_252	264	8.15084	26.41280	22.19201
10	41265025	41265676	--	intergenic	WDR4_peak_254	235	8.27183	23.54894	19.38385
10	41910609	41911271	--	intergenic	WDR4_peak_280	237	2.41293	23.71077	19.54276
10	38495932	38496482	--	intergenic	WDR4_peak_177	215	4.60560	21.58737	17.46254
10	40289048	40289652	--	intergenic	WDR4_peak_210	84	4.10242	8.49763	4.82682
10	41466415	41466945	--	intergenic	WDR4_peak_257	367	11.95374	36.71822	32.34144
10	40485365	40485919	--	intergenic	WDR4_peak_217	219	7.77452	21.93758	17.80578
10	41879280	41879691	--	intergenic	WDR4_peak_271	814	3.32280	81.42465	76.65658
10	39986295	39987234	--	intergenic	WDR4_peak_196	809	11.42019	80.92408	76.15885
10	40728098	40728759	--	intergenic	WDR4_peak_228	352	11.57045	35.27174	30.91460
10	42320511	42321156	--	intergenic	WDR4_peak_289	143	3.79170	14.31655	10.38112
10	38911615	38913060	--	intergenic	WDR4_peak_194	663	9.09947	66.31641	61.64489
10	133011261	133011637	--	intergenic	WDR4_peak_325	159	5.64443	15.96604	11.98019
10	38528378	38529040	--	intergenic	WDR4_peak_181	119	2.62374	11.90847	8.06053
10	41019562	41019946	--	intergenic	WDR4_peak_245	116	6.26430	11.66768	7.82849
10	779682	780275	--	intergenic	WDR4_peak_163	99	4.47760	9.94460	6.18538
10	38525538	38526209	--	intergenic	WDR4_peak_180	1719	10.00883	171.95569	166.79488
10	41439822	41440697	--	intergenic	WDR4_peak_256	197	7.66938	19.72128	15.64107
10	41584062	41584561	--	intergenic	WDR4_peak_265	217	6.89716	21.76685	17.63818
10	40934345	40935019	--	intergenic	WDR4_peak_241	319	9.78313	31.98294	27.67388
10	41089278	41089702	--	intergenic	WDR4_peak_247	147	7.06776	14.78010	10.82956
10	38580556	38581132	--	intergenic	WDR4_peak_183	170	3.67884	17.09466	13.07723
10	40805703	40806212	--	intergenic	WDR4_peak_231	92	4.61068	9.29212	5.56965
10	78861620	78862113	--	intergenic	WDR4_peak_300	84	4.68630	8.49184	4.82213
10	41904094	41904450	--	intergenic	WDR4_peak_278	228	2.40912	22.86602	18.71436
10	40127895	40128696	--	intergenic	WDR4_peak_202	420	11.13047	42.02304	37.58133
10	40816827	40817389	--	intergenic	WDR4_peak_233	152	6.60087	15.22227	11.25918
10	38868297	38868786	--	intergenic	WDR4_peak_190	347	6.36469	34.79902	30.44907
10	40657812	40658181	--	intergenic	WDR4_peak_226	134	5.56140	13.44158	9.53649
10	40267599	40268628	--	intergenic	WDR4_peak_208	435	11.76451	43.58064	39.12289
10	59475558	59475936	--	intergenic	WDR4_peak_296	83	4.96039	8.34426	4.68407
10	41576452	41577110	--	intergenic	WDR4_peak_264	86	3.47898	8.67926	4.99805
10	41859445	41860782	--	intergenic	WDR4_peak_267	12211	14.42852	1221.15979	1214.54468
10	40466920	40467590	--	intergenic	WDR4_peak_215	81	4.09155	8.19196	4.54271
10	40596274	40596752	--	intergenic	WDR4_peak_222	425	6.94198	42.53128	38.08430
10	40336343	40336879	--	intergenic	WDR4_peak_211	131	5.98858	13.16319	9.26760
10	41509585	41510087	--	intergenic	WDR4_peak_259	172	7.38412	17.21689	13.19596
10	120348261	120348831	--	intergenic	WDR4_peak_313	66	4.32439	6.66829	3.17372
10	40795896	40796292	--	intergenic	WDR4_peak_230	84	4.34458	8.43773	4.77196
10	41525311	41525734	--	intergenic	WDR4_peak_261	194	6.36993	19.49905	15.42470
10	40878507	40879187	--	intergenic	WDR4_peak_238	301	9.26810	30.19921	25.91589
10	41895145	41895770	--	intergenic	WDR4_peak_275	519	2.95627	51.98597	47.43999
10	38843515	38844153	--	intergenic	WDR4_peak_189	130	4.94493	13.05852	9.16633
10	133787147	133787500	--	intergenic	WDR4_peak_339	433	14.20789	43.32138	38.86644
10	40615542	40615970	--	intergenic	WDR4_peak_223	456	8.47719	45.65149	41.17308
10	41250493	41251033	--	intergenic	WDR4_peak_253	97	5.56827	9.72171	5.97301
10	42311892	42313206	--	intergenic	WDR4_peak_287	574	6.29035	57.48939	52.89535
10	106455708	106456062	--	intergenic	WDR4_peak_311	61	4.17620	6.15558	2.71837
10	42073470	42074314	--	intergenic	WDR4_peak_284	161	2.29950	16.19181	12.19927
10	38902121	38903067	--	intergenic	WDR4_peak_193	641	7.91545	64.19382	59.53935
10	41177731	41178247	--	intergenic	WDR4_peak_251	165	6.61746	16.57407	12.57108
10	40478348	40478877	--	intergenic	WDR4_peak_216	125	5.89162	12.57356	8.70153
10	41406600	41407022	--	intergenic	WDR4_peak_255	375	9.43544	37.54924	33.16136
10	41909373	41910036	--	intergenic	WDR4_peak_279	517	3.30360	51.71956	47.17579
10	38499377	38500424	--	intergenic	WDR4_peak_178	624	8.45288	62.42736	57.78857
10	41880868	41881233	--	intergenic	WDR4_peak_272	424	2.78330	42.42853	37.98282
10	40505536	40506575	--	intergenic	WDR4_peak_218	171	6.12387	17.16808	13.14861
10	40900104	40900453	--	intergenic	WDR4_peak_240	90	5.16967	9.03495	5.32688
10	41029430	41030007	--	intergenic	WDR4_peak_246	141	6.94454	14.11539	10.18662
10	41865414	41866007	--	intergenic	WDR4_peak_268	227	2.54269	22.79802	18.64767
10	40218073	40218655	--	intergenic	WDR4_peak_206	119	5.21279	11.92777	8.07928
10	41874800	41875875	--	intergenic	WDR4_peak_270	2909	7.25733	290.90305	285.42001
10	42066656	42067622	--	intergenic	WDR4_peak_282	164	2.83597	16.41307	12.41435
10	40556258	40557314	--	intergenic	WDR4_peak_220	2222	17.47103	222.22203	216.93364
10	40837437	40838058	--	intergenic	WDR4_peak_236	174	6.79676	17.40609	13.38051
10	41494098	41494677	--	intergenic	WDR4_peak_258	156	6.79190	15.60104	11.62642
10	84601574	84602166	--	intergenic	WDR4_peak_302	69	3.90310	6.98200	3.45403
10	38800768	38801331	--	intergenic	WDR4_peak_186	329	7.41922	32.92839	28.60615
10	40455530	40455983	--	intergenic	WDR4_peak_214	78	4.87224	7.87971	4.25047
10	41124832	41125798	--	intergenic	WDR4_peak_249	733	15.19737	73.37253	68.65623
10	41845605	41846428	--	intergenic	WDR4_peak_266	165	4.84180	16.54025	12.53824
10	40019586	40020067	--	intergenic	WDR4_peak_197	661	16.36792	66.19338	61.52275
10	20702175	20702641	--	intergenic	WDR4_peak_172	61	4.17620	6.15558	2.71837
10	40980850	40981541	--	intergenic	WDR4_peak_243	814	15.33215	81.48235	76.71376
19	26951094	26951452	--	intergenic	WDR4_peak_837	222	8.92516	22.22040	18.08196
19	26781992	26782918	--	intergenic	WDR4_peak_829	751	13.55918	75.17342	70.44666
19	26859881	26860556	--	intergenic	WDR4_peak_832	147	5.95626	14.71306	10.76551
19	25088062	25089001	--	intergenic	WDR4_peak_797	505	10.96858	50.57456	46.04232
19	26056134	26056483	--	intergenic	WDR4_peak_822	106	5.91629	10.68244	6.88587
19	27120097	27120595	--	intergenic	WDR4_peak_845	570	12.76340	57.07755	52.48656
19	25493656	25494161	--	intergenic	WDR4_peak_807	114	6.13249	11.43939	7.61184
19	25203890	25204711	--	intergenic	WDR4_peak_799	208	8.74591	20.80994	16.70302
19	25415496	25415846	--	intergenic	WDR4_peak_806	53	3.82819	5.34314	2.06721
19	24944727	24945283	--	intergenic	WDR4_peak_791	64	3.92374	6.49888	3.02426
19	22881862	22882212	--	intergenic	WDR4_peak_788	61	4.17620	6.15558	2.71837
19	26938623	26938971	--	intergenic	WDR4_peak_836	113	4.65905	11.33099	7.50784
19	26066683	26067238	--	intergenic	WDR4_peak_823	67	4.40239	6.79896	3.29016
19	27035919	27036287	--	intergenic	WDR4_peak_842	333	9.87691	33.38828	29.05908
19	27078429	27078802	--	intergenic	WDR4_peak_844	961	13.70403	96.13778	91.27336
19	25916231	25916580	--	intergenic	WDR4_peak_816	323	9.69917	32.37547	28.06134
19	26673405	26673766	--	intergenic	WDR4_peak_828	204	6.93356	20.46751	16.36882
19	27064994	27065533	--	intergenic	WDR4_peak_843	131	6.18572	13.14168	9.24721
19	26048993	26049342	--	intergenic	WDR4_peak_821	209	8.84400	20.99283	16.88201
19	26967529	26967964	--	intergenic	WDR4_peak_838	99	4.91226	9.90507	6.14791
19	25294806	25295842	--	intergenic	WDR4_peak_804	264	7.95648	26.44534	22.22407
19	25955864	25956431	--	intergenic	WDR4_peak_818	132	6.04447	13.27414	9.37478
19	25100006	25100588	--	intergenic	WDR4_peak_798	202	7.92105	20.23754	16.14526
19	24997124	24997807	--	intergenic	WDR4_peak_793	117	5.85730	11.72532	7.88405
19	26203796	26204180	--	intergenic	WDR4_peak_824	328	10.42499	32.82947	28.50877
19	26891162	26891812	--	intergenic	WDR4_peak_834	90	5.19950	9.08688	5.37587
19	25058456	25058856	--	intergenic	WDR4_peak_796	66	4.16508	6.66835	3.17372
19	25640102	25640494	--	intergenic	WDR4_peak_813	148	6.87896	14.87884	10.92546
19	27002352	27002727	--	intergenic	WDR4_peak_840	219	8.50399	21.92955	17.79797
19	26507499	26507961	--	intergenic	WDR4_peak_826	188	7.71862	18.83656	14.77665
19	25050255	25050795	--	intergenic	WDR4_peak_795	323	8.78052	32.34688	28.03302
19	25021133	25021544	--	intergenic	WDR4_peak_794	126	6.61232	12.67613	8.79763
19	25525768	25526181	--	intergenic	WDR4_peak_809	346	10.68002	34.62814	30.28034
19	25873950	25874306	--	intergenic	WDR4_peak_815	207	7.45506	20.73066	16.62617
19	27163038	27163397	--	intergenic	WDR4_peak_846	616	13.65125	61.64641	57.01444
19	26995551	26995914	--	intergenic	WDR4_peak_839	111	5.77461	11.18943	7.37125
19	24905039	24905606	--	intergenic	WDR4_peak_789	78	4.87224	7.87971	4.25047
19	25568815	25569188	--	intergenic	WDR4_peak_812	69	4.48326	6.93381	3.41037
19	26385336	26385809	--	intergenic	WDR4_peak_825	179	7.29045	17.97756	13.93861
19	25309591	25310074	--	intergenic	WDR4_peak_805	189	8.03265	18.94934	14.88657
19	25223632	25224061	--	intergenic	WDR4_peak_801	267	9.50525	26.72008	22.49437
19	26826238	26826597	--	intergenic	WDR4_peak_830	321	9.86098	32.16288	27.85156
19	26002488	26002940	--	intergenic	WDR4_peak_820	70	4.52422	7.00190	3.45492
19	24929972	24930574	--	intergenic	WDR4_peak_790	269	7.39588	26.94485	22.71457
19	26904415	26904877	--	intergenic	WDR4_peak_835	224	7.78203	22.45725	18.31445
19	25963531	25964005	--	intergenic	WDR4_peak_819	188	5.98302	18.88364	14.82263
19	25231242	25231604	--	intergenic	WDR4_peak_802	91	5.03102	9.12440	5.41159
19	25756882	25757443	--	intergenic	WDR4_peak_814	112	5.80594	11.24636	7.42638
19	26610326	26610721	--	intergenic	WDR4_peak_827	128	6.46209	12.82699	8.94280
19	26843468	26843916	--	intergenic	WDR4_peak_831	212	7.26577	21.26275	17.14503
19	37281166	37281558	--	intergenic	WDR4_peak_852	116	3.63189	11.61968	7.78448
19	25211509	25211858	--	intergenic	WDR4_peak_800	152	7.10533	15.29936	11.33393
19	33249964	33250333	--	intergenic	WDR4_peak_848	60	3.01260	6.06177	2.67041
19	27008255	27008635	--	intergenic	WDR4_peak_841	129	6.06463	12.90925	9.02219
19	25552361	25552795	--	intergenic	WDR4_peak_810	85	4.41630	8.58427	4.90867
19	25954846	25955201	--	intergenic	WDR4_peak_817	123	5.78166	12.35790	8.49351
19	25285152	25285645	--	intergenic	WDR4_peak_803	111	5.98762	11.18671	7.36868
19	26877406	26877784	--	intergenic	WDR4_peak_833	71	3.85020	7.13544	3.57742
19	24958971	24959453	--	intergenic	WDR4_peak_792	132	6.24810	13.26064	9.36180
19	25506638	25507101	--	intergenic	WDR4_peak_808	351	10.64815	35.17832	30.82246
19	25561819	25562330	--	intergenic	WDR4_peak_811	71	4.12781	7.14919	3.59024
5	49563519	49563896	--	intergenic	WDR4_peak_1429	664	15.17792	66.40953	61.73767
5	49073910	49074261	--	intergenic	WDR4_peak_1411	219	6.96448	21.94047	17.80846
5	163678790	163679165	--	intergenic	WDR4_peak_1482	60	3.95105	6.03388	2.64657
5	49622379	49622875	--	intergenic	WDR4_peak_1435	512	4.99349	51.24862	46.70944
5	49614398	49615882	--	intergenic	WDR4_peak_1433	1917	8.60752	191.76665	186.54816
5	562806	563395	--	intergenic	WDR4_peak_1353	66	2.95060	6.64083	3.14968
5	49436421	49436782	--	intergenic	WDR4_peak_1424	260	9.16168	26.00293	21.78975
5	48785816	48786279	--	intergenic	WDR4_peak_1405	208	8.49308	20.85660	16.74896
5	47952828	47953467	--	intergenic	WDR4_peak_1394	207	7.24509	20.73545	16.63085
5	47710079	47710551	--	intergenic	WDR4_peak_1391	276	9.41541	27.67478	23.43192
5	2888307	2888781	--	intergenic	WDR4_peak_1361	78	4.34598	7.84939	4.23246
5	47624126	47624704	--	intergenic	WDR4_peak_1388	225	8.06935	22.58691	18.44184
5	49666175	49667329	--	intergenic	WDR4_peak_1444	3750	7.81644	375.02686	369.36041
5	49010812	49011220	--	intergenic	WDR4_peak_1409	186	8.16649	18.69826	14.64196
5	48604314	48604675	--	intergenic	WDR4_peak_1403	355	11.10100	35.55711	31.19574
5	102533316	102533900	--	intergenic	WDR4_peak_1455	66	4.29900	6.62563	3.13635
5	49421067	49421439	--	intergenic	WDR4_peak_1422	208	7.51535	20.86502	16.75689
5	47330424	47331053	--	intergenic	WDR4_peak_1381	179	5.78808	17.93650	13.89881
5	49660964	49661860	--	intergenic	WDR4_peak_1443	2706	3.52143	270.69617	265.26981
5	149654884	149655518	--	intergenic	WDR4_peak_1477	149	5.13002	14.96733	11.01180
5	48355336	48355712	--	intergenic	WDR4_peak_1399	216	7.86516	21.63306	17.50708
5	47450821	47451375	--	intergenic	WDR4_peak_1384	356	9.59689	35.64671	31.28411
5	49601223	49602990	--	intergenic	WDR4_peak_1431	11276	8.45762	1127.60156	1121.08008
5	49183021	49183418	--	intergenic	WDR4_peak_1415	869	14.20443	86.93670	82.13232
5	48402922	48403288	--	intergenic	WDR4_peak_1401	172	7.89030	17.20268	13.18221
5	47685666	47686141	--	intergenic	WDR4_peak_1389	106	5.91629	10.68244	6.88587
5	47907180	47907596	--	intergenic	WDR4_peak_1393	309	9.59867	30.96993	26.67570
5	49169463	49170038	--	intergenic	WDR4_peak_1413	73	4.22456	7.33114	3.75604
5	49244029	49244389	--	intergenic	WDR4_peak_1417	126	5.36789	12.63450	8.76013
5	109623815	109624203	--	intergenic	WDR4_peak_1460	68	4.25497	6.82554	3.31396
5	106162984	106163431	--	intergenic	WDR4_peak_1457	70	4.52422	7.00190	3.45492
5	160504564	160504920	--	intergenic	WDR4_peak_1480	82	3.66021	8.22203	4.57057
5	49599608	49600594	--	intergenic	WDR4_peak_1430	195	1.63656	19.53267	15.45739
5	49642235	49642726	--	intergenic	WDR4_peak_1439	307	3.48053	30.72127	26.43065
5	49395958	49396395	--	intergenic	WDR4_peak_1421	126	6.11835	12.60773	8.73453
5	49478931	49479292	--	intergenic	WDR4_peak_1426	692	11.84254	69.26946	64.57867
5	48860479	48860883	--	intergenic	WDR4_peak_1407	171	7.12894	17.18187	13.16213
5	115423236	115423588	--	intergenic	WDR4_peak_1463	81	4.84657	8.14827	4.50184
5	49626378	49627074	--	intergenic	WDR4_peak_1436	953	5.72127	95.37586	90.51627
5	46433464	46435035	--	intergenic	WDR4_peak_1379	246	7.09584	24.64766	20.46157
5	49520625	49521090	--	intergenic	WDR4_peak_1428	530	13.09295	53.02186	48.46569
5	175761591	175761957	--	intergenic	WDR4_peak_1485	76	4.41064	7.67669	4.07282
5	49260388	49261009	--	intergenic	WDR4_peak_1418	107	4.68848	10.74915	6.94957
5	47359474	47359927	--	intergenic	WDR4_peak_1382	144	6.91011	14.49359	10.55250
5	48316752	48317102	--	intergenic	WDR4_peak_1397	222	7.93560	22.29402	18.15437
5	24823930	24824374	--	intergenic	WDR4_peak_1376	94	5.38595	9.40947	5.68070
5	47695235	47696332	--	intergenic	WDR4_peak_1390	257	7.69759	25.77888	21.57105
5	110124078	110124433	--	intergenic	WDR4_peak_1461	53	3.82819	5.34314	2.06721
5	49657646	49660362	--	intergenic	WDR4_peak_1442	3772	4.18108	377.27274	371.60229
5	48364027	48364421	--	intergenic	WDR4_peak_1400	213	6.10769	21.33304	17.21361
5	49616437	49617123	--	intergenic	WDR4_peak_1434	357	3.64290	35.76056	31.39694
5	49182273	49182660	--	intergenic	WDR4_peak_1414	72	3.28647	7.21696	3.65218
5	49610035	49610386	--	intergenic	WDR4_peak_1432	165	3.15803	16.52868	12.52711
5	77180514	77180866	--	intergenic	WDR4_peak_1447	61	4.17620	6.15558	2.71837
5	47604797	47605171	--	intergenic	WDR4_peak_1387	186	7.86645	18.63153	14.57718
5	48596167	48596525	--	intergenic	WDR4_peak_1402	125	6.08686	12.54872	8.67748
5	48031621	48031969	--	intergenic	WDR4_peak_1395	310	10.46330	31.07895	26.78311
5	10064	11771	--	intergenic	WDR4_peak_1351	3153	7.71350	315.31818	309.76486
5	49859075	49859433	--	intergenic	WDR4_peak_1445	70	4.52422	7.00190	3.45492
5	47894175	47894630	--	intergenic	WDR4_peak_1392	125	6.28191	12.50306	8.63391
5	49374238	49374587	--	intergenic	WDR4_peak_1420	136	5.46405	13.60068	9.69029
5	563944	564762	--	intergenic	WDR4_peak_1354	84	3.32455	8.42715	4.76202
5	49465442	49466078	--	intergenic	WDR4_peak_1425	233	8.42432	23.35141	19.19003
5	49067014	49067443	--	intergenic	WDR4_peak_1410	92	4.72851	9.21030	5.49243
5	49428957	49429305	--	intergenic	WDR4_peak_1423	143	5.96945	14.33586	10.40004
5	175359918	175360386	--	intergenic	WDR4_peak_1484	76	4.53443	7.60331	4.00466
5	47397669	47398304	--	intergenic	WDR4_peak_1383	135	5.99936	13.58816	9.67811
5	49643489	49645064	--	intergenic	WDR4_peak_1440	1064	6.50236	106.42095	101.50240
5	49645935	49646285	--	intergenic	WDR4_peak_1441	1339	7.38343	133.96848	128.92984
5	48157377	48158008	--	intergenic	WDR4_peak_1396	148	6.87896	14.87884	10.92546
5	49226733	49227086	--	intergenic	WDR4_peak_1416	184	7.28154	18.43302	14.38312
5	47488587	47489739	--	intergenic	WDR4_peak_1385	534	11.48093	53.40648	48.84657
5	3323593	3324351	--	intergenic	WDR4_peak_1362	224	6.98858	22.47052	18.32752
5	125781127	125781569	--	intergenic	WDR4_peak_1472	70	4.52422	7.00190	3.45492
5	123761042	123761766	--	intergenic	WDR4_peak_1469	112	5.41775	11.26197	7.44120
5	47500501	47501122	--	intergenic	WDR4_peak_1386	118	5.70520	11.82281	7.97784
5	15394568	15395101	--	intergenic	WDR4_peak_1366	76	4.55890	7.64645	4.04476
5	48907994	48908536	--	intergenic	WDR4_peak_1408	167	6.70182	16.75394	12.74663
5	48836157	48836584	--	intergenic	WDR4_peak_1406	70	4.21754	7.03720	3.48726
5	103306127	103306485	--	intergenic	WDR4_peak_1456	53	3.70713	5.37511	2.09373
5	120891745	120892101	--	intergenic	WDR4_peak_1466	61	4.17620	6.15558	2.71837
5	48330376	48330878	--	intergenic	WDR4_peak_1398	283	8.93965	28.30271	24.04895
5	48720713	48721296	--	intergenic	WDR4_peak_1404	103	5.13624	10.34935	6.57164
5	49633308	49633683	--	intergenic	WDR4_peak_1438	94	2.62020	9.43858	5.70853
5	49492288	49492637	--	intergenic	WDR4_peak_1427	132	5.67052	13.29544	9.39549
5	114899572	114900236	--	intergenic	WDR4_peak_1462	68	4.25497	6.82554	3.31396
5	49304910	49305261	--	intergenic	WDR4_peak_1419	101	5.21212	10.14564	6.37731
5	176679679	176680027	--	intergenic	WDR4_peak_1487	70	3.82118	7.07472	3.52202
5	49104514	49104865	--	intergenic	WDR4_peak_1412	126	6.61232	12.67613	8.79763
5	46617327	46617681	--	intergenic	WDR4_peak_1380	158	7.65637	15.82963	11.84778
5	49630755	49631545	--	intergenic	WDR4_peak_1437	1874	9.63781	187.40709	182.19737
