# Supplementary material for: WDR4 promotes the progression and lymphatic metastasis of bladder cancer via transcriptional down-regulation of ARRB2
Source: Oncogenesis. 2023 Oct 2;12(1):47. doi: 10.1038/s41389-023-00493-z (PMC10545698; doi:10.1038/s41389-023-00493-z)
Supplement: Supplementary file 10 — Supplementary Table S5 [file 41389_2023_493_MOESM10_ESM.xls]

chr	start	end	gene	peak_pos	Peak_name	score	fold_enrichment	="-log10(pvalue)"	="-log10(qvalue)"
1	10009	10510	WASH7P	up5k	DDX20_peak_1	1276	12.33213	127.69957	122.78999
1	180537	181078	FO538757.2	up5k	DDX20_peak_2	538	8.49197	53.89478	49.49957
1	629306	630015	MTND2P28	up5k	DDX20_peak_4	7535	6.00555	753.54297	747.47369
1	630770	631176	MTCO1P12	up5k	DDX20_peak_5	1132	2.55907	113.23036	108.39560
1	631908	632292	MIR6723	up5k	DDX20_peak_6	942	2.40090	94.25917	89.54922
1	633152	634178	MTATP8P1	up5k	DDX20_peak_7	10972	7.36155	1097.26758	1090.79089
1	1079633	1080269	C1orf159	up5k	DDX20_peak_10	99	3.37391	9.93866	6.44294
1	1382387	1382781	CCNL2	up5k	DDX20_peak_12	81	3.64986	8.19489	4.81927
1	1724152	1724691	RP1-283E3.4	up5k	DDX20_peak_16	70	3.71369	7.09854	3.82047
1	1745797	1746772	NADK	up5k	DDX20_peak_17	2364	10.16135	236.45599	231.17030
1	3900292	3900705	LINC01134	up5k	DDX20_peak_24	65	3.67191	6.51312	3.30481
1	6784659	6785191	CAMTA1	up5k	DDX20_peak_25	86	4.79608	8.69514	5.27987
1	7783575	7783969	PER3	up5k	DDX20_peak_27	85	4.89939	8.55977	5.15350
1	8026543	8026974	RP11-431K24.1	up5k	DDX20_peak_29	62	3.23484	6.22475	3.04624
1	8878339	8879265	ENO1-AS1	up5k	DDX20_peak_32	127	4.37172	12.75773	9.11858
1	11012395	11012871	RP4-635E18.9	up5k	DDX20_peak_33	92	4.73542	9.22395	5.77465
1	11908325	11909471	RNU5E-4P	up5k	DDX20_peak_34	272	5.60719	27.24350	23.20353
1	15524511	15524973	DNAJC16	up5k	DDX20_peak_37	299	7.25502	29.93115	25.84361
1	16512936	16514547	RNU1-1	up5k	DDX20_peak_39	1264	7.94857	126.43363	121.52913
1	16665745	16667219	RNU1-3	up5k	DDX20_peak_41	1250	9.01146	125.07278	120.17414
1	16740248	16741791	CROCC	up5k	DDX20_peak_42	1329	9.17339	132.93739	128.00337
1	16750234	16750665	MST1L	up5k	DDX20_peak_43	77	3.55854	7.71292	4.37466
1	16895718	16897100	RNU1-2	up5k	DDX20_peak_45	1139	9.84248	113.97314	109.13364
1	22451841	22452579	ZBTB40	up5k	DDX20_peak_51	109	4.94788	10.99742	7.44302
1	22831939	22832558	RP11-69E9.1	up5k	DDX20_peak_54	76	3.86672	7.69552	4.36552
1	23368459	23368892	ZNF436-AS1	up5k	DDX20_peak_56	94	4.24702	9.40801	5.94720
1	26111115	26111633	PDIK1L	up5k	DDX20_peak_60	144	6.03014	14.46609	10.75615
1	27233969	27235122	WDTC1	up5k	DDX20_peak_61	230	5.75021	23.04135	19.08290
1	28648305	28649364	RNU11	up5k	DDX20_peak_65	367	6.79519	36.72118	32.53508
1	36224356	36224942	THRAP3	up5k	DDX20_peak_70	189	6.33160	18.96636	15.10914
1	36386222	36386628	LSM10	up5k	DDX20_peak_72	89	4.03777	8.90824	5.47880
1	44674190	44674613	C1orf228	up5k	DDX20_peak_79	217	6.26253	21.79667	17.86556
1	44720744	44721756	RNU5F-1	up5k	DDX20_peak_80	341	5.57443	34.14205	29.99381
1	44730058	44731355	RNU5D-1	up5k	DDX20_peak_81	343	5.76839	34.39557	30.24340
1	44799838	44800253	PLK3	up5k	DDX20_peak_83	207	4.95199	20.75394	16.84859
1	45583510	45583960	NASP	up5k	DDX20_peak_84	276	7.29973	27.64108	23.59411
1	45686545	45687217	TMEM69	up5k	DDX20_peak_85	473	9.23583	47.35185	43.02967
1	46132650	46133329	RP4-533D7.5	up5k	DDX20_peak_87	409	8.37756	40.94247	36.69883
1	52404467	52404963	PRPF38A	up5k	DDX20_peak_91	100	4.15500	10.05545	6.55283
1	53326383	53326902	RP4-784A16.5	up5k	DDX20_peak_92	83	3.69188	8.30487	4.92097
1	53837922	53838538	RP4-654H19.2	up5k	DDX20_peak_95	113	4.81598	11.37697	7.80216
1	53946007	53946414	LRRC42	up5k	DDX20_peak_96	105	4.59026	10.52091	6.99079
1	54887539	54887941	RP11-67L3.4	up5k	DDX20_peak_97	91	3.46724	9.11139	5.66871
1	58783890	58784378	LINC01135	up5k	DDX20_peak_100	167	4.53601	16.77104	12.98070
1	65001730	65002322	RP4-535B20.4	up5k	DDX20_peak_107	102	4.63100	10.29390	6.77792
1	65420003	65420430	LEPROT	up5k	DDX20_peak_108	83	4.04543	8.36894	4.98041
1	67684771	67685448	GADD45A	up5k	DDX20_peak_111	90	3.53514	9.08848	5.64706
1	74732815	74733660	TYW3	up5k	DDX20_peak_113	72	3.90368	7.24682	3.95543
1	77978785	77979329	DNAJB4	up5k	DDX20_peak_116	80	3.69769	8.06771	4.70169
1	84505828	84506607	SPATA1	up5k	DDX20_peak_118	118	5.16300	11.81855	8.22302
1	85276471	85277027	RP11-131L23.1	up5k	DDX20_peak_120	104	4.55764	10.44456	6.91819
1	89127808	89128220	GBP7	up5k	DDX20_peak_124	68	3.95088	6.81214	3.57131
1	93179794	93180452	CCDC18	up5k	DDX20_peak_126	268	7.18856	26.82656	22.79449
1	100895418	100896507	SLC30A7	up5k	DDX20_peak_130	60	3.46204	6.07686	2.92300
1	111448636	111449245	ATP5F1	up5k	DDX20_peak_133	119	4.90260	11.92080	8.32036
1	113073139	113073535	LRIG2	up5k	DDX20_peak_134	89	4.19273	8.98931	5.55429
1	113904658	113905521	DCLRE1B	up5k	DDX20_peak_136	108	4.46184	10.84116	7.29462
1	117929030	117929494	WDR3	up5k	DDX20_peak_138	61	3.86804	6.14097	2.97241
1	120850167	120851239	RNVU1-19	up5k	DDX20_peak_141	377	7.39533	37.77739	33.57681
1	121184280	121185286	SRGAP2C	up5k	DDX20_peak_142	522	9.30122	52.22345	47.84492
1	143728592	143729681	RNVU1-18	up5k	DDX20_peak_229	178	6.81009	17.88782	14.06241
1	143972039	143973142	SRGAP2D	up5k	DDX20_peak_230	316	6.67479	31.63482	27.52030
1	144412639	144413148	RP11-763B22.4	up5k	DDX20_peak_232	153	5.71736	15.36152	11.61934
1	144551247	144552188	U1	up5k	DDX20_peak_234	187	5.07432	18.74157	14.89093
1	144559719	144561051	U1	up5k	DDX20_peak_235	259	6.76107	25.99129	21.97460
1	145094897	145095914	FAM72D	up5k	DDX20_peak_236	318	6.98506	31.87313	27.75557
1	145161241	145161633	RP11-403I13.8	up5k	DDX20_peak_237	79	4.42256	7.99565	4.63503
1	145281095	145281951	CH17-373J23.1	up5k	DDX20_peak_238	275	6.67373	27.53386	23.48879
1	145464831	145465725	U1	up5k	DDX20_peak_239	167	5.63567	16.72676	12.93809
1	146051667	146052502	RNVU1-6	up5k	DDX20_peak_242	171	4.83324	17.19373	13.39055
1	148038218	148038837	RNVU1-7	up5k	DDX20_peak_246	82	3.88775	8.27485	4.89287
1	149636475	149637002	U1	up5k	DDX20_peak_249	170	6.26539	17.08554	13.28543
1	149812217	149813155	HIST2H3D	up5k	DDX20_peak_250	83	3.90065	8.30560	4.92149
1	149832142	149833041	HIST2H4A	up5k	DDX20_peak_251	109	4.05469	10.92010	7.36949
1	149841672	149842674	HIST2H2AA3	up5k	DDX20_peak_252	103	3.07067	10.37342	6.85068
1	149850994	149852169	HIST2H2AA4	up5k	DDX20_peak_253	103	3.21271	10.39077	6.86709
1	149860688	149861621	RP11-196G18.23	up5k	DDX20_peak_254	134	4.49306	13.44167	9.77328
1	149886662	149887193	HIST2H2AC	up5k	DDX20_peak_255	110	3.90976	11.02976	7.47388
1	150561140	150561766	RN7SL473P	up5k	DDX20_peak_257	59	2.90305	5.94750	2.82211
1	154936706	154937568	RP11-307C12.13	up5k	DDX20_peak_264	459	9.00275	45.94617	41.64253
1	154974150	154974974	CKS1B	up5k	DDX20_peak_265	172	5.04878	17.22719	13.42291
1	155562741	155563238	RP11-29H23.7	up5k	DDX20_peak_266	168	6.01276	16.89455	13.10058
1	158416537	158416946	OR10K2	up5k	DDX20_peak_272	68	4.28697	6.88124	3.62281
1	167220188	167220722	POU2F1	up5k	DDX20_peak_277	80	4.61132	8.04333	4.67925
1	171485460	171485851	PRRC2C	up5k	DDX20_peak_279	66	3.87919	6.67391	3.44843
1	173476735	173477115	PRDX6	up5k	DDX20_peak_281	96	4.96704	9.67649	6.19601
1	174999009	174999752	CACYBP	up5k	DDX20_peak_284	131	5.25812	13.11919	9.46492
1	183022182	183022856	LAMC1	up5k	DDX20_peak_287	58	3.69608	5.82952	2.72027
1	183471506	183472332	SMG7	up5k	DDX20_peak_288	137	6.09528	13.78306	10.09995
1	183635507	183636231	RGL1	up5k	DDX20_peak_289	99	5.27303	9.90804	6.41403
1	185156795	185157475	SWT1	up5k	DDX20_peak_290	211	7.23805	21.19724	17.28100
1	206203020	206204068	SRGAP2	up5k	DDX20_peak_296	361	7.90473	36.11561	31.93779
1	210373228	210374079	RNU5A-8P	up5k	DDX20_peak_297	227	6.73331	22.70632	18.75532
1	222712542	222713213	BROX	up5k	DDX20_peak_301	65	4.07889	6.51663	3.30769
1	228165697	228166128	IBA57	up5k	DDX20_peak_304	164	6.57965	16.49305	12.71180
1	228556598	228558340	RNA5SP162	up5k	DDX20_peak_305	604	10.50953	60.45115	55.99376
1	228609031	228609546	RNA5S1	up5k	DDX20_peak_306	281	4.61442	28.14705	24.09079
1	228622022	228622616	RNA5S7	up5k	DDX20_peak_307	454	5.46167	45.41692	41.12057
1	228638197	228638584	RNA5S14	up5k	DDX20_peak_308	146	3.06776	14.69534	10.97676
1	228640076	228640646	RNA5S15	up5k	DDX20_peak_309	120	2.78788	12.09305	8.48460
1	228644561	228645240	RNA5S17	up5k	DDX20_peak_310	142	3.22089	14.23384	10.53278
1	234723383	234724075	LINC01132	up5k	DDX20_peak_311	94	3.93164	9.46404	5.99624
1	235539023	235539756	MTND4P10	up5k	DDX20_peak_314	1101	12.97161	110.18202	105.36558
1	235910440	235910859	RNU6-968P	up5k	DDX20_peak_315	222	6.42382	22.27182	18.32955
1	237940768	237941556	RP11-193H5.8	up5k	DDX20_peak_317	539	6.27870	53.92894	49.53323
1	237942073	237942804	RP11-193H5.7	up5k	DDX20_peak_318	315	4.68058	31.53280	27.42013
1	237945465	237946236	MTCYBP15	up5k	DDX20_peak_319	302	4.49942	30.27868	26.18547
1	243255294	243255886	SDCCAG8	up5k	DDX20_peak_320	215	6.62891	21.51415	17.58994
1	244834692	244835542	COX20	up5k	DDX20_peak_321	139	4.77405	13.95583	10.26653
1	248383407	248384233	OR2T6	up5k	DDX20_peak_323	186	6.94856	18.65211	14.80414
2	676696	677443	AC092159.2	up5k	DDX20_peak_1683	235	6.26472	23.52781	19.55877
2	20051721	20052135	RP11-644K8.1	up5k	DDX20_peak_1689	190	7.34007	19.03225	15.17327
2	24076485	24076939	FAM228B	up5k	DDX20_peak_1691	171	6.31314	17.19809	13.39475
2	26033751	26034330	RAB10	up5k	DDX20_peak_1695	74	3.77123	7.48064	4.16894
2	27050814	27051507	RP11-503P10.1	up5k	DDX20_peak_1696	104	3.97992	10.42158	6.89646
2	64831398	64831931	Y_RNA	up5k	DDX20_peak_1709	96	4.46328	9.60208	6.12587
2	82816378	82817093	MTND6P7	up5k	DDX20_peak_1721	282	8.92794	28.27540	24.21688
2	84904982	84905505	TMSB10	up5k	DDX20_peak_1722	102	3.73633	10.21542	6.70420
2	85538801	85539410	MAT2A	up5k	DDX20_peak_1727	344	7.29178	34.43777	30.28491
2	86105607	86106173	PTCD3	up5k	DDX20_peak_1729	301	7.99798	30.18224	26.09026
2	86195127	86195535	RP11-301O19.1	up5k	DDX20_peak_1730	147	4.93207	14.75706	11.03653
2	86719423	86720317	RMND5A	up5k	DDX20_peak_1734	138	4.83895	13.80316	10.11949
2	87824889	87825295	MTATP8P2	up5k	DDX20_peak_1737	297	8.40690	29.71755	25.63382
2	91857237	91857661	AC127391.3	up5k	DDX20_peak_1753	83	3.92670	8.36758	4.97952
2	95434702	95435306	AC009238.8	up5k	DDX20_peak_1765	71	3.64272	7.18747	3.90099
2	97112831	97113452	ANKRD36	up5k	DDX20_peak_1767	112	5.81803	11.26831	7.69867
2	97491829	97492201	ANKRD36B	up5k	DDX20_peak_1768	68	4.28697	6.88124	3.62281
2	112054433	112054984	TMEM87B	up5k	DDX20_peak_1773	92	4.31584	9.27049	5.81805
2	112275565	112276079	ZC3H6	up5k	DDX20_peak_1774	96	4.94286	9.62969	6.15202
2	113602938	113603625	RP11-395L14.18	up5k	DDX20_peak_1775	750	9.78753	75.08295	70.51773
2	117023330	117024053	MTND1P28	up5k	DDX20_peak_1776	110	3.20782	11.00177	7.44725
2	117024434	117026080	MTND2P21	up5k	DDX20_peak_1777	1211	12.39557	121.14797	116.26945
2	120213931	120214900	MTND5P28	up5k	DDX20_peak_1779	476	8.86032	47.67715	43.35029
2	121530612	121531624	RNU4ATAC	up5k	DDX20_peak_1780	123	4.56233	12.37091	8.74908
2	127886183	127886645	RP11-395A13.2	up5k	DDX20_peak_1781	106	5.09143	10.60869	7.07388
2	130273603	130275132	MTCO1P7	up5k	DDX20_peak_1782	382	5.80767	38.25490	34.04764
2	130277897	130278584	MTND4P27	up5k	DDX20_peak_1783	472	6.38698	47.22323	42.90263
2	130280518	130281300	MTND6P8	up5k	DDX20_peak_1784	229	5.50172	22.91492	18.95882
2	131372090	131372533	MTND4P21	up5k	DDX20_peak_1785	66	4.14671	6.63609	3.41484
2	131379492	131380806	MTCO3P18	up5k	DDX20_peak_1786	527	7.07592	52.73396	48.35085
2	131383452	131386202	MTND2P18	up5k	DDX20_peak_1787	638	6.95866	63.83373	59.34866
2	135530871	135531346	R3HDM1	up5k	DDX20_peak_1791	199	6.74238	19.99954	16.11448
2	143092362	143093112	MTCYBP11	up5k	DDX20_peak_1795	480	8.95802	48.04712	43.71548
2	143096656	143097449	MTND4P22	up5k	DDX20_peak_1796	385	7.58042	38.50186	34.29118
2	151409555	151410083	RIF1	up5k	DDX20_peak_1798	60	3.98076	6.08496	2.92300
2	152717582	152718586	ARL6IP6	up5k	DDX20_peak_1799	117	4.69374	11.74421	8.15242
2	155263518	155264808	MTND2P20	up5k	DDX20_peak_1800	788	14.00184	78.82126	74.22750
2	155313706	155314488	MTCYBP9	up5k	DDX20_peak_1801	1248	18.15177	124.87495	119.97755
2	161278833	161279350	AC009299.4	up5k	DDX20_peak_1802	83	3.11846	8.36741	4.97948
2	161281222	161282403	AC009299.4	up5k	DDX20_peak_1803	159	4.24599	15.94663	12.18369
2	171433965	171434690	DCAF17	up5k	DDX20_peak_1805	82	4.42429	8.29870	4.91520
2	172098457	172099070	DLX2	up5k	DDX20_peak_1806	102	4.11781	10.24468	6.73143
2	175181006	175181734	AC096649.1	up5k	DDX20_peak_1807	155	6.54105	15.53687	11.78876
2	189762804	189763215	RP11-455J20.3	up5k	DDX20_peak_1810	62	3.55691	6.27538	3.09189
2	189783857	189784778	PMS1	up5k	DDX20_peak_1811	319	7.28047	31.96039	27.84168
2	191678099	191678565	uc_338	up5k	DDX20_peak_1813	130	4.92919	13.01796	9.36760
2	191947091	191947492	TMEFF2	up5k	DDX20_peak_1814	55	3.68705	5.57485	2.49966
2	201213078	201213821	MTND4P23	up5k	DDX20_peak_1818	218	7.30355	21.83375	17.90153
2	202614253	202614961	MTCO2P17	up5k	DDX20_peak_1820	466	7.93702	46.62220	42.30927
2	202615536	202616278	MTATP6P17	up5k	DDX20_peak_1821	720	10.44417	72.08731	67.54264
2	207529546	207530096	CREB1	up5k	DDX20_peak_1822	118	4.75561	11.89921	8.29968
2	211775949	211776620	MTND2P23	up5k	DDX20_peak_1823	263	6.46774	26.38535	22.36103
2	218568089	218568465	CNOT9	up5k	DDX20_peak_1826	51	3.57413	5.14936	2.17263
2	219160297	219160853	SLC23A3	up5k	DDX20_peak_1827	133	5.50463	13.31445	9.65148
2	219388012	219388452	AC053503.4	up5k	DDX20_peak_1828	134	5.72370	13.40969	9.74268
2	232697083	232697763	GIGYF2	up5k	DDX20_peak_1833	89	4.42724	8.91026	5.48044
2	241355276	241356100	FARP2	up5k	DDX20_peak_1841	85	3.79006	8.55944	5.15350
3	9396763	9397530	SETD5	up5k	DDX20_peak_2166	186	6.57023	18.68231	14.83360
3	9792473	9793083	ARPC4	up5k	DDX20_peak_2167	337	7.97195	33.74382	29.60126
3	11136989	11137562	HRH1	up5k	DDX20_peak_2170	393	8.71009	39.34011	35.11763
3	11288964	11289494	AC083855.5	up5k	DDX20_peak_2171	112	4.76447	11.25580	7.68859
3	28348743	28349297	ZCWPW2	up5k	DDX20_peak_2175	90	5.00753	9.08183	5.64082
3	31532153	31532871	STT3B	up5k	DDX20_peak_2176	131	5.76646	13.10849	9.45463
3	36992744	36993767	MLH1	up5k	DDX20_peak_2179	286	8.19611	28.63061	24.56610
3	38164994	38165557	OXSR1	up5k	DDX20_peak_2180	171	6.47984	17.14990	13.34796
3	42600531	42601163	NKTR	up5k	DDX20_peak_2182	172	6.53264	17.26925	13.46287
3	46976319	46976786	NBEAL2	up5k	DDX20_peak_2185	182	6.06475	18.27329	14.43648
3	48663410	48664111	CELSR3-AS1	up5k	DDX20_peak_2187	114	4.58925	11.47989	7.90018
3	49094207	49094667	QARS	up5k	DDX20_peak_2188	144	5.48765	14.41538	10.70725
3	49358586	49358972	RHOA	up5k	DDX20_peak_2189	107	4.70819	10.79466	7.25053
3	49412019	49412443	TCTA	up5k	DDX20_peak_2190	71	3.74105	7.15864	3.87486
3	58005213	58005741	FLNB	up5k	DDX20_peak_2195	81	3.94587	8.14204	4.77034
3	75435184	75435815	RP11-803B1.8	up5k	DDX20_peak_2197	308	7.23242	30.82596	26.72431
3	75668854	75669635	DUX4L26	up5k	DDX20_peak_2198	3493	16.42199	349.32349	343.74600
3	88058781	88059506	ZNF654	up5k	DDX20_peak_2203	93	5.14943	9.33794	5.88183
3	89588543	89589735	MTCO1P6	up5k	DDX20_peak_2204	402	11.74937	40.23714	36.00167
3	94062884	94063315	NSUN3	up5k	DDX20_peak_2221	99	5.09156	9.91604	6.42124
3	96617187	96618511	MTRNR2L12	up5k	DDX20_peak_2222	729	11.08893	72.95613	68.40594
3	98522349	98522939	RP11-227H4.5	up5k	DDX20_peak_2223	110	5.33337	11.09481	7.53573
3	120094062	120095428	RP11-18H7.1	up5k	DDX20_peak_2230	1583	10.89684	158.31549	153.28244
3	122383782	122384241	FAM162A	up5k	DDX20_peak_2231	65	3.68681	6.54370	3.33165
3	123585243	123585707	MYLK-AS1	up5k	DDX20_peak_2232	174	5.91063	17.45612	13.64406
3	125915971	125916613	FAM86JP	up5k	DDX20_peak_2234	400	7.22462	40.00731	35.77613
3	130111541	130112229	RP11-77P16.4	up5k	DDX20_peak_2235	399	7.69109	39.94493	35.71468
3	131981267	131981688	MIR5704	up5k	DDX20_peak_2236	68	4.28697	6.88124	3.62281
3	134485700	134486662	CEP63	up5k	DDX20_peak_2238	158	5.17546	15.81971	12.06135
3	136818476	136818886	SLC35G2	up5k	DDX20_peak_2240	83	3.81237	8.35524	4.96786
3	139389635	139390214	RP11-319G6.1	up5k	DDX20_peak_2241	92	4.73542	9.22395	5.77465
3	141487020	141487400	RASA2	up5k	DDX20_peak_2243	62	3.44269	6.26380	3.08145
3	141875751	141876294	ATP1B3	up5k	DDX20_peak_2244	78	3.93795	7.85421	4.50472
3	149812620	149813152	RNF13	up5k	DDX20_peak_2247	90	4.34283	9.03132	5.59374
3	153161488	153161875	RAP2B	up5k	DDX20_peak_2252	61	2.91234	6.15656	2.98664
3	160565179	160565974	KRT8P12	up5k	DDX20_peak_2254	105	4.75643	10.57519	7.04199
3	160754938	160755510	PPM1L	up5k	DDX20_peak_2255	189	6.31024	18.91155	15.05576
3	166160404	166161170	MTND4LP10	up5k	DDX20_peak_2258	655	12.56009	65.54489	61.04718
3	167734389	167735506	SERPINI1	up5k	DDX20_peak_2259	696	10.17210	69.62702	65.10032
3	169772955	169773671	RP11-362K14.5	up5k	DDX20_peak_2261	126	5.37813	12.65717	9.02303
3	170222092	170222833	PRKCI	up5k	DDX20_peak_2262	212	5.93173	21.20855	17.29201
3	170887284	170887713	EIF5A2	up5k	DDX20_peak_2264	68	4.28697	6.88124	3.62281
3	172236742	172237210	RN7SL141P	up5k	DDX20_peak_2268	57	3.67791	5.79633	2.69160
3	172750554	172750983	ECT2	up5k	DDX20_peak_2269	91	4.26884	9.16360	5.71790
3	179322550	179323304	ZNF639	up5k	DDX20_peak_2271	107	4.53793	10.71461	7.17443
4	926893	927421	TMEM175	up5k	DDX20_peak_2284	113	5.09133	11.30844	7.73680
4	2962741	2963125	GRK4	up5k	DDX20_peak_2286	77	4.59318	7.70678	4.36885
4	3073865	3074469	HTT	up5k	DDX20_peak_2287	92	5.09172	9.23409	5.78398
4	9152635	9153171	FAM86KP	up5k	DDX20_peak_2290	325	9.28840	32.53652	28.40979
4	9216502	9216934	USP17L12	up5k	DDX20_peak_2291	85	4.89939	8.55977	5.15350
4	9271870	9272306	USP17L23	up5k	DDX20_peak_2292	68	4.28697	6.88124	3.62281
4	39527639	39528061	UGDH-AS1	up5k	DDX20_peak_2296	80	4.44419	8.03678	4.67331
4	39821734	39822132	PDS5A	up5k	DDX20_peak_2297	76	4.56951	7.66515	4.33778
4	49197584	49198696	RP11-1281K21.2	up5k	DDX20_peak_2315	265	5.92158	26.53122	22.50441
4	49209615	49210124	RP11-1281K21.3	up5k	DDX20_peak_2316	92	4.17490	9.23719	5.78666
4	49546078	49546685	RP11-1281K21.10	up5k	DDX20_peak_2329	182	4.75135	18.24739	14.41143
4	49548775	49549464	MTCO3P42	up5k	DDX20_peak_2330	140	4.59116	14.06527	10.37192
4	49577202	49578310	RP11-241F15.10	up5k	DDX20_peak_2331	76	2.46314	7.69909	4.36864
4	56435650	56436199	PAICS	up5k	DDX20_peak_2344	415	9.99656	41.50181	37.25167
4	64606884	64609730	MTCYBP16	up5k	DDX20_peak_2345	1548	10.12727	154.82906	149.80806
4	73069472	73069874	ANKRD17	up5k	DDX20_peak_2346	94	5.20561	9.43862	5.97276
4	74109400	74110046	MTHFD2L	up5k	DDX20_peak_2347	231	7.65165	23.15678	19.19575
4	82900662	82901122	THAP9	up5k	DDX20_peak_2348	178	7.45979	17.84061	14.01655
4	92701855	92702586	MTND1P19	up5k	DDX20_peak_2350	544	15.27455	54.41484	50.01262
4	102827301	102828143	RP11-10L12.4	up5k	DDX20_peak_2351	216	6.67134	21.62865	17.70142
4	102868943	102869321	CISD2	up5k	DDX20_peak_2352	116	5.82699	11.66897	8.08116
4	116297891	116298851	MTRNR2L13	up5k	DDX20_peak_2355	572	13.34020	57.21248	52.78452
4	120066697	120067388	RP11-679C8.2	up5k	DDX20_peak_2357	145	6.49659	14.58303	10.86868
4	122732207	122732989	BBS12	up5k	DDX20_peak_2358	80	4.44419	8.03678	4.67331
4	139014852	139015808	NOCT	up5k	DDX20_peak_2366	267	6.45667	26.79056	22.75920
4	155454569	155455844	MTND4P8	up5k	DDX20_peak_2369	867	12.29045	86.71765	82.06155
4	155457796	155458379	MTATP6P9	up5k	DDX20_peak_2370	89	3.17445	8.98173	5.54719
4	155462315	155463051	MTND1P22	up5k	DDX20_peak_2371	216	4.24686	21.61776	17.69110
4	185396041	185396560	UFSP2	up5k	DDX20_peak_2381	110	5.30814	11.04461	7.48793
4	185425562	185426218	C4orf47	up5k	DDX20_peak_2382	143	5.61658	14.33835	10.63273
4	190021721	190022776	FRG2	up5k	DDX20_peak_2387	614	9.03801	61.44674	56.98140
4	190067447	190067958	DUX4L8	up5k	DDX20_peak_2388	116	2.80171	11.67159	8.08368
4	190068972	190069543	DUX4L7	up5k	DDX20_peak_2389	378	4.60147	37.80632	33.60529
4	190071100	190071488	DUX4L7	up5k	DDX20_peak_2390	326	3.99175	32.67936	28.55098
4	190080945	190081346	DUX4L4	up5k	DDX20_peak_2391	313	3.62157	31.31856	27.20895
4	190082094	190082835	DUX4L1	up5k	DDX20_peak_2392	695	5.30465	69.59940	65.07291
4	190090115	190091023	DUX4L2	up5k	DDX20_peak_2393	88	2.56393	8.81747	5.39368
5	1539696	1540295	CTD-2245E15.3	up5k	DDX20_peak_2403	511	9.65052	51.18081	46.81351
5	5396279	5397001	MTCO1P31	up5k	DDX20_peak_2407	363	9.86015	36.32705	32.14636
5	10249615	10250189	CCT5	up5k	DDX20_peak_2409	146	5.12918	14.60528	10.88988
5	14634278	14634659	CCT6P2	up5k	DDX20_peak_2412	171	5.66098	17.18846	13.38548
5	17517918	17518354	RP11-321E2.2	up5k	DDX20_peak_2414	161	3.90267	16.15440	12.38477
5	17525851	17526467	RP11-321E2.9	up5k	DDX20_peak_2415	91	2.47765	9.15940	5.71422
5	17527560	17528045	RP11-321E2.9	up5k	DDX20_peak_2416	149	3.23618	14.96203	11.23438
5	17584091	17585511	RP11-432M8.2	up5k	DDX20_peak_2417	126	3.77421	12.67754	9.04271
5	17595136	17595910	RP11-432M8.5	up5k	DDX20_peak_2418	128	3.04963	12.81724	9.17599
5	17598729	17599286	RP11-432M8.6	up5k	DDX20_peak_2419	259	4.57876	25.98488	21.96836
5	21341412	21342068	GUSBP1	up5k	DDX20_peak_2422	82	4.42429	8.29870	4.91520
5	34929275	34929675	DNAJC21	up5k	DDX20_peak_2433	53	3.42537	5.32896	2.28899
5	38845388	38846211	OSMR	up5k	DDX20_peak_2435	111	4.71404	11.13652	7.57511
5	40679317	40679746	PTGER4	up5k	DDX20_peak_2437	82	3.98793	8.23823	4.85939
5	41904166	41904546	C5orf51	up5k	DDX20_peak_2438	94	5.20561	9.43862	5.97276
5	56815041	56815880	MAP3K1	up5k	DDX20_peak_2516	287	7.49445	28.71350	24.64760
5	74316030	74316855	RN7SL814P	up5k	DDX20_peak_2521	153	6.23501	15.32127	11.58049
5	80650072	80650740	MSH3	up5k	DDX20_peak_2526	83	2.14743	8.36845	4.98036
5	80651387	80652390	MSH3	up5k	DDX20_peak_2527	1966	9.98095	196.60864	191.44781
5	90409344	90409772	CTD-2373J6.2	up5k	DDX20_peak_2533	114	5.51687	11.45684	7.87824
5	94567455	94568236	MTND5P12	up5k	DDX20_peak_2536	285	3.18873	28.57120	24.50790
5	94569435	94570942	MTCYBP35	up5k	DDX20_peak_2537	1564	7.55889	156.46065	151.43410
5	95961433	95962015	CTD-2337A12.1	up5k	DDX20_peak_2539	98	4.32702	9.89652	6.40345
5	96935363	96935895	LNPEP	up5k	DDX20_peak_2541	168	6.01276	16.89455	13.10058
5	97183317	97183736	CTD-2215E18.2	up5k	DDX20_peak_2542	102	4.75188	10.23589	6.72335
5	98929101	98929660	CTD-2007H13.3	up5k	DDX20_peak_2544	125	4.88346	12.55761	8.92791
5	100047548	100048163	MTND4P35	up5k	DDX20_peak_2545	102	2.22762	10.22553	6.71339
5	100052276	100053558	MTCO2P22	up5k	DDX20_peak_2546	181	2.55864	18.12036	14.28798
5	119268171	119268878	TNFAIP8	up5k	DDX20_peak_2561	94	4.41303	9.48967	6.02048
5	132293712	132294194	SLC22A4	up5k	DDX20_peak_2568	164	5.03410	16.46969	12.68933
5	134737947	134738361	CAMLG	up5k	DDX20_peak_2572	70	3.40382	7.08328	3.80649
5	134923375	134924108	MTND6P4	up5k	DDX20_peak_2573	168	2.77657	16.89103	13.09715
5	134927877	134928533	MTND4LP30	up5k	DDX20_peak_2574	310	3.71333	31.02619	26.92104
5	138178350	138178960	KIF20A	up5k	DDX20_peak_2577	92	4.16077	9.20354	5.75558
5	138464276	138465447	EGR1	up5k	DDX20_peak_2579	166	3.33273	16.66017	12.87328
5	138469351	138470107	RPL7P19	up5k	DDX20_peak_2580	64	2.26550	6.40971	3.21221
5	140400920	140401682	ANKHD1	up5k	DDX20_peak_2588	221	5.71632	22.12152	18.18258
5	140710815	140711210	VTRNA1-1	up5k	DDX20_peak_2589	96	3.55210	9.62341	6.14608
5	140718813	140719404	VTRNA1-2	up5k	DDX20_peak_2590	198	4.98684	19.83892	15.95796
5	141418889	141419280	PCDHGA11	up5k	DDX20_peak_2591	81	4.32485	8.10205	4.73337
5	142769795	142770179	ARHGAP26	up5k	DDX20_peak_2592	95	4.18582	9.55353	6.08011
5	149938544	149939078	Y_RNA	up5k	DDX20_peak_2597	74	3.55833	7.47195	4.16085
5	150472697	150473373	CTC-367J11.1	up5k	DDX20_peak_2599	77	3.00458	7.76582	4.42342
5	150844612	150845042	IRGM	up5k	DDX20_peak_2602	68	3.62099	6.89347	3.63354
5	159096752	159097197	RP11-175K6.1	up5k	DDX20_peak_2606	71	3.99479	7.16475	3.88034
5	163437561	163437944	CCNG1	up5k	DDX20_peak_2610	127	5.39986	12.70523	9.06844
5	163460013	163460559	HMMR	up5k	DDX20_peak_2611	154	4.81803	15.44066	11.69563
5	172765813	172766307	DUSP1	up5k	DDX20_peak_2614	79	3.24311	7.95192	4.59513
5	176537518	176537900	CDHR2	up5k	DDX20_peak_2620	133	3.80829	13.33654	9.67271
5	181187842	181188363	CTC-338M12.2	up5k	DDX20_peak_2624	115	3.91262	11.58184	7.99772
5	181222074	181223604	TRIM41	up5k	DDX20_peak_2625	152	3.83192	15.28796	11.54828
6	2852299	2852913	MIR4645	up5k	DDX20_peak_2627	98	4.18279	9.83676	6.34675
6	2988643	2989786	RP1-90J20.8	up5k	DDX20_peak_2628	185	5.33890	18.53597	14.69078
6	4135298	4135871	RP3-400B16.4	up5k	DDX20_peak_2630	96	4.48029	9.63997	6.16194
6	10404691	10405169	TFAP2A-AS1	up5k	DDX20_peak_2634	90	4.20773	9.02380	5.58703
6	10759926	10760492	MAK	up5k	DDX20_peak_2635	65	3.48433	6.58684	3.37076
6	11093754	11094134	SMIM13	up5k	DDX20_peak_2636	142	5.26665	14.23983	10.53841
6	14001166	14001739	RP3-380E11.2	up5k	DDX20_peak_2637	148	5.09099	14.85850	11.13474
6	25992655	25993050	U91328.19	up5k	DDX20_peak_2643	125	5.03784	12.59264	8.96139
6	26021077	26021814	HIST1H4A	up5k	DDX20_peak_2644	144	3.94281	14.42401	10.71561
6	26031916	26033649	HIST1H2AB	up5k	DDX20_peak_2645	168	3.67532	16.82330	13.03125
6	26043416	26044503	HIST1H2APS5	up5k	DDX20_peak_2646	81	2.99223	8.10341	4.73469
6	26055115	26055847	HIST1H1C	up5k	DDX20_peak_2647	168	4.83262	16.85041	13.05764
6	26103512	26104170	HIST1H4C	up5k	DDX20_peak_2648	95	3.77484	9.55742	6.08379
6	26122880	26124555	HIST1H2AC	up5k	DDX20_peak_2649	330	5.66621	33.05884	28.92569
6	26156872	26158321	HIST1H2BD	up5k	DDX20_peak_2650	315	5.52292	31.52813	27.41566
6	26171884	26172301	HIST1H2BE	up5k	DDX20_peak_2651	102	4.36023	10.28005	6.76493
6	26188537	26189235	HIST1H4D	up5k	DDX20_peak_2652	61	2.61378	6.19030	3.01562
6	26198863	26200006	HIST1H2BF	up5k	DDX20_peak_2653	163	3.39622	16.39137	12.61382
6	26216259	26217200	HIST1H2AE	up5k	DDX20_peak_2655	186	4.32179	18.68295	14.83420
6	26249965	26250576	HIST1H3F	up5k	DDX20_peak_2656	111	3.93675	11.11531	7.55516
6	26272626	26273116	HIST1H2BI	up5k	DDX20_peak_2657	94	3.36951	9.47153	6.00357
6	26520576	26521243	HCG11	up5k	DDX20_peak_2661	103	4.28306	10.38700	6.86335
6	26537480	26538071	HMGN4	up5k	DDX20_peak_2662	214	5.30739	21.42076	17.49869
6	26956140	26957011	LINC00240	up5k	DDX20_peak_2664	174	6.43575	17.48489	13.67189
6	27132377	27133540	HIST1H2AG	up5k	DDX20_peak_2665	523	6.55610	52.30099	47.92183
6	27146392	27147453	HIST1H2BK	up5k	DDX20_peak_2667	185	4.05957	18.58881	14.74247
6	27807773	27808613	HIST1H2AI	up5k	DDX20_peak_2671	189	4.18932	18.94982	15.09302
6	27814027	27815201	HIST1H2AJ	up5k	DDX20_peak_2672	234	4.06298	23.42861	19.46224
6	27830710	27831573	HIST1H4K	up5k	DDX20_peak_2674	203	4.62193	20.35934	16.46468
6	27865311	27866178	HIST1H2AL	up5k	DDX20_peak_2676	146	3.74823	14.64134	10.92480
6	27873008	27873519	HIST1H4L	up5k	DDX20_peak_2677	129	3.43902	12.95662	9.30901
6	27892809	27893742	HIST1H2BO	up5k	DDX20_peak_2678	160	3.77469	16.06396	12.29702
6	28895673	28896105	HCG14	up5k	DDX20_peak_2680	130	4.35314	13.00663	9.35671
6	28941083	28941663	LINC01556	up5k	DDX20_peak_2681	147	4.61562	14.79185	11.07030
6	30556641	30557019	PRR3	up5k	DDX20_peak_2682	94	4.04355	9.48201	6.01326
6	30617392	30617867	MRPS18B	up5k	DDX20_peak_2683	236	5.70913	23.69284	19.72089
6	31541759	31542329	DDX39B-AS1	up5k	DDX20_peak_2685	121	4.60687	12.17042	8.55857
6	31620112	31620668	PRRC2A	up5k	DDX20_peak_2686	133	4.66728	13.31543	9.65215
6	31652210	31652933	APOM	up5k	DDX20_peak_2687	162	4.76732	16.28858	12.51396
6	31702892	31703350	LY6G6F	up5k	DDX20_peak_2688	95	4.42965	9.52693	6.05505
6	31739297	31739728	MSH5	up5k	DDX20_peak_2689	101	3.70293	10.10926	6.60375
6	31752675	31753156	RNU6-850P	up5k	DDX20_peak_2690	73	3.42948	7.37790	4.07495
6	31806326	31806957	HSPA1L	up5k	DDX20_peak_2691	85	3.88465	8.53430	5.13469
6	31827015	31827939	HSPA1B	up5k	DDX20_peak_2692	91	3.48230	9.15969	5.71444
6	32177477	32178310	RNF5	up5k	DDX20_peak_2693	175	5.63513	17.50988	13.69618
6	34244111	34244680	C6orf1	up5k	DDX20_peak_2694	118	3.34308	11.83123	8.23511
6	37819046	37819952	ZFAND3	up5k	DDX20_peak_2698	459	8.83832	45.91214	41.60918
6	41072528	41073051	NFYA	up5k	DDX20_peak_2699	146	6.31922	14.65405	10.93694
6	42746484	42746859	GLTSCR1L	up5k	DDX20_peak_2701	107	4.97295	10.70873	7.16885
6	43629260	43629990	MAD2L1BP	up5k	DDX20_peak_2702	124	4.36920	12.44323	8.81832
6	52995323	52995815	7SK	up5k	DDX20_peak_2708	268	8.31794	26.82222	22.79037
6	72984618	72985008	KNOP1P4	up5k	DDX20_peak_2790	63	3.72703	6.37715	3.18301
6	73394707	73395201	DDX43	up5k	DDX20_peak_2791	272	7.17719	27.27316	23.23267
6	73513998	73514496	EEF1A1	up5k	DDX20_peak_2792	108	3.13789	10.88711	7.33821
6	73520991	73521786	RP11-505P4.7	up5k	DDX20_peak_2793	162	4.23565	16.20244	12.43122
6	80106574	80107006	BCKDHB	up5k	DDX20_peak_2798	98	5.24429	9.85532	6.36441
6	82890874	82891262	UBE3D	up5k	DDX20_peak_2801	66	3.99960	6.63923	3.41715
6	99515616	99516010	TSTD3	up5k	DDX20_peak_2808	99	5.11722	9.96509	6.46768
6	108294835	108295285	LACE1	up5k	DDX20_peak_2812	109	4.90837	10.91095	7.36085
6	109094652	109095234	CEP57L1	up5k	DDX20_peak_2813	92	4.42850	9.21808	5.76912
6	109382553	109383121	RP11-425D10.10	up5k	DDX20_peak_2814	111	4.57947	11.13470	7.57353
6	110874383	110874792	AMD1	up5k	DDX20_peak_2816	81	4.32485	8.10205	4.73337
6	111483459	111483849	TRAF3IP2-AS1	up5k	DDX20_peak_2818	86	4.46476	8.68270	5.26848
6	127653800	127654220	RP11-325O24.1	up5k	DDX20_peak_2823	83	4.76550	8.32110	4.93631
6	131135585	131135961	AKAP7	up5k	DDX20_peak_2825	91	4.87244	9.16273	5.71723
6	136822227	136822690	PEX7	up5k	DDX20_peak_2827	64	3.41404	6.42711	3.22796
6	137866545	137866947	TNFAIP3	up5k	DDX20_peak_2828	65	3.70183	6.57447	3.35906
6	145734966	145735610	RP3-466P17.1	up5k	DDX20_peak_2834	111	5.02884	11.17351	7.61022
6	152983212	152983692	RP1-101K10.6	up5k	DDX20_peak_2837	267	7.14765	26.70497	22.67517
6	158168267	158168684	GTF2H5	up5k	DDX20_peak_2844	100	4.65776	10.03132	6.52985
6	159711092	159711784	HNRNPH1P1	up5k	DDX20_peak_2847	98	3.97052	9.84334	6.35297
6	159789811	159790694	MRPL18	up5k	DDX20_peak_2850	327	8.72047	32.73689	28.60779
6	166998837	166999628	FGFR1OP	up5k	DDX20_peak_2855	103	4.40334	10.38631	6.86273
7	876367	876829	GET4	up5k	DDX20_peak_2863	105	5.22846	10.52978	6.99924
7	1266211	1266853	AC073094.4	up5k	DDX20_peak_2864	98	5.06616	9.86738	6.37570
7	2354066	2354836	EIF3B	up5k	DDX20_peak_2865	828	9.99018	82.80556	78.17937
7	26200411	26201640	CBX3	up5k	DDX20_peak_2870	1340	11.63423	134.01781	129.07877
7	35800353	35801662	SEPT7	up5k	DDX20_peak_2873	1717	11.81344	171.71851	166.63480
7	36389776	36390355	ANLN	up5k	DDX20_peak_2874	108	5.05852	10.88902	7.33973
7	43582283	43583083	STK17A	up5k	DDX20_peak_2878	72	4.32311	7.22736	3.93748
7	44847776	44848174	AC004854.4	up5k	DDX20_peak_2879	97	4.53209	9.75499	6.27002
7	57171137	57171793	RP11-1217F2.17	up5k	DDX20_peak_2883	106	3.43058	10.60912	7.07425
7	57173912	57174590	GUSBP10	up5k	DDX20_peak_2884	1004	12.40935	100.40180	95.64784
7	57186328	57187029	MTND2P6	up5k	DDX20_peak_2885	213	7.75459	21.39239	17.47087
7	57194133	57195190	MTND5P7	up5k	DDX20_peak_2886	589	7.38399	58.95035	54.50644
7	57196450	57197336	MTCYBP5	up5k	DDX20_peak_2887	585	7.32021	58.55881	54.11876
7	64106038	64107337	MTCO3P8	up5k	DDX20_peak_2906	489	8.22346	48.92249	44.58189
7	64111545	64112765	MTND1P2	up5k	DDX20_peak_2907	1558	13.74548	155.83279	150.80833
7	66994911	66995599	TYW1	up5k	DDX20_peak_2911	166	5.90889	16.63617	12.85028
7	73005520	73006260	PMS2P7	up5k	DDX20_peak_2916	132	4.88181	13.23770	9.57792
7	75092534	75093028	GTF2IRD2B	up5k	DDX20_peak_2922	98	3.98148	9.87346	6.38114
7	76359060	76359465	AC005522.6	up5k	DDX20_peak_2924	175	5.92992	17.50651	13.69307
7	76549326	76549784	AC004980.7	up5k	DDX20_peak_2927	100	4.65776	10.03132	6.52985
7	77696022	77696737	RSBN1L	up5k	DDX20_peak_2929	70	3.79586	7.02158	3.75014
7	92134058	92134809	CYP51A1-AS1	up5k	DDX20_peak_2932	82	4.00215	8.27064	4.88920
7	99558626	99559109	GS1-259H13.13	up5k	DDX20_peak_2938	110	3.92771	11.08670	7.52795
7	100100954	100101874	AP4M1	up5k	DDX20_peak_2939	116	3.92954	11.63820	8.05146
7	100428628	100429806	MEPCE	up5k	DDX20_peak_2940	104	4.09505	10.46821	6.94063
7	100957731	100958934	RP11-395B7.2	up5k	DDX20_peak_2941	1679	10.32207	167.92859	162.86052
7	102541472	102541964	RP11-514P8.7	up5k	DDX20_peak_2946	131	4.12464	13.14388	9.48879
7	105012757	105014142	KMT2E-AS1	up5k	DDX20_peak_2949	230	5.53523	23.04194	19.08344
7	107743501	107744093	CBLL1	up5k	DDX20_peak_2950	136	5.47767	13.63216	9.95506
7	116317151	116317954	Metazoa_SRP	up5k	DDX20_peak_2954	82	4.13603	8.28867	4.90611
7	116524660	116525185	CAV1	up5k	DDX20_peak_2958	108	4.02417	10.82971	7.28376
7	123534733	123535147	NDUFA5	up5k	DDX20_peak_2959	111	5.19255	11.16845	7.60555
7	139340722	139341723	C7orf55-LUC7L2	up5k	DDX20_peak_2968	127	4.47202	12.74785	9.10931
7	141802544	141803779	MTND1P3	up5k	DDX20_peak_2970	390	9.35274	39.05517	34.83718
7	142665564	142667146	MTRNR2L6	up5k	DDX20_peak_2971	1318	12.54783	131.80853	126.88022
7	143620294	143620774	TCAF2	up5k	DDX20_peak_2972	91	3.91329	9.14435	5.69969
7	155003156	155003720	PAXIP1-AS1	up5k	DDX20_peak_2979	128	4.75161	12.88847	9.24393
7	155957769	155959687	AC021218.2	up5k	DDX20_peak_2980	279	4.63739	27.96259	23.91014
X	1391771	1392766	LINC00106	up5k	DDX20_peak_3232	107	4.56897	10.78958	7.24567
X	9405682	9406220	RP11-126O22.3	up5k	DDX20_peak_3237	73	4.24506	7.36950	4.06706
X	15674906	15675580	CA5BP1	up5k	DDX20_peak_3238	223	7.74767	22.37921	18.43460
X	48897369	48898196	PQBP1	up5k	DDX20_peak_3243	128	5.84131	12.86845	9.22479
X	53422255	53422690	RIBC1	up5k	DDX20_peak_3244	85	4.89939	8.55977	5.15350
X	55179787	55180532	MTND1P30	up5k	DDX20_peak_3245	65	2.58068	6.51953	3.31022
X	64205529	64206194	RN7SL799P	up5k	DDX20_peak_3253	81	4.36409	8.17987	4.80572
X	64694599	64695084	GRPEL2P2	up5k	DDX20_peak_3254	68	4.28697	6.88124	3.62281
X	76172615	76173016	PBDC1	up5k	DDX20_peak_3256	94	5.20561	9.43862	5.97276
X	103686764	103687723	MORF4L2-AS1	up5k	DDX20_peak_3257	389	7.70906	38.99778	34.78043
X	107628401	107628869	PRPS1	up5k	DDX20_peak_3259	68	4.28697	6.88124	3.62281
X	119573993	119574545	UBE2A	up5k	DDX20_peak_3264	105	5.22846	10.52978	6.99924
X	126471703	126473358	MTCO1P53	up5k	DDX20_peak_3265	945	9.21046	94.59417	89.88200
X	126729047	126730139	MTCYBP38	up5k	DDX20_peak_3266	1712	17.10806	171.24652	166.16534
X	149539794	149540771	CXorf40A	up5k	DDX20_peak_3269	102	4.33196	10.21006	6.69907
X	149938550	149939152	LINC00894	up5k	DDX20_peak_3270	96	3.13693	9.65842	6.17898
X	154397690	154398232	SNORA70	up5k	DDX20_peak_3275	89	3.34418	8.93584	5.50413
X	154762846	154763571	SNORA36A	up5k	DDX20_peak_3276	92	4.59866	9.26730	5.81533
8	149178	149562	RP11-585F1.8	up5k	DDX20_peak_2994	65	4.12385	6.59590	3.37879
8	7765173	7765783	FAM90A10P	up5k	DDX20_peak_2998	78	3.93795	7.85421	4.50472
8	12194122	12194746	AC145124.2	up5k	DDX20_peak_2999	646	10.01915	64.66973	60.17806
8	21919121	21919948	XPO7	up5k	DDX20_peak_3001	233	6.65292	23.38578	19.41995
8	22244709	22245210	MIR320A	up5k	DDX20_peak_3002	79	4.08738	7.90304	4.54976
8	23225177	23225993	RP11-1149O23.4	up5k	DDX20_peak_3004	84	4.07480	8.43537	5.04216
8	25458385	25459201	CDCA2	up5k	DDX20_peak_3007	81	4.08857	8.18547	4.81038
8	30082541	30082999	RP11-489E7.4	up5k	DDX20_peak_3009	78	4.07099	7.86847	4.51764
8	33011464	33012725	MTND1P6	up5k	DDX20_peak_3011	5036	19.23826	503.62363	497.78528
8	33513242	33514281	SNORD13	up5k	DDX20_peak_3012	146	5.42709	14.64519	10.92848
8	36277786	36279174	MTND6P19	up5k	DDX20_peak_3013	912	12.38598	91.27941	86.59062
8	42152797	42153205	AP3M2	up5k	DDX20_peak_3018	78	4.33810	7.83427	4.48594
8	46829504	46829877	RNU6-656P	up5k	DDX20_peak_3024	118	5.03370	11.88164	8.28282
8	46830375	46831056	RNU6-656P	up5k	DDX20_peak_3025	82	4.12009	8.25407	4.87382
8	51899262	51899711	RP11-110G21.1	up5k	DDX20_peak_3030	128	5.46613	12.85113	9.20845
8	53885579	53886060	RPS27AP13	up5k	DDX20_peak_3031	109	3.95955	10.91218	7.36198
8	55772783	55773329	TGS1	up5k	DDX20_peak_3033	104	4.82996	10.40409	6.87990
8	65644680	65645159	MTFR1	up5k	DDX20_peak_3039	141	5.39219	14.18241	10.48357
8	65841997	65842553	CTD-2532N20.1	up5k	DDX20_peak_3040	248	7.54470	24.88215	20.88838
8	66123679	66124375	TRIM55	up5k	DDX20_peak_3042	107	4.53793	10.71461	7.17443
8	70668598	70669151	XKR9	up5k	DDX20_peak_3047	104	5.02308	10.46942	6.94170
8	73293693	73294579	RDH10	up5k	DDX20_peak_3048	229	6.81710	22.93849	18.98201
8	80300826	80301432	RP11-941H19.2	up5k	DDX20_peak_3049	200	5.96431	20.07017	16.18306
8	81054609	81055024	RP11-1149M10.1	up5k	DDX20_peak_3050	61	3.88814	6.17706	3.00452
8	85655693	85656129	REXO1L1P	up5k	DDX20_peak_3054	89	2.25336	8.97951	5.54509
8	85714737	85715639	REXO1L12P	up5k	DDX20_peak_3056	208	4.45108	20.84084	16.93344
8	85773651	85774362	REXO1L2P	up5k	DDX20_peak_3060	117	2.58595	11.77654	8.18330
8	85826693	85828429	REXO1L6P	up5k	DDX20_peak_3065	126	3.58289	12.65268	9.01876
8	94895291	94895935	NDUFAF6	up5k	DDX20_peak_3071	140	5.05994	14.06152	10.36836
8	96261380	96262215	PTDSS1	up5k	DDX20_peak_3072	371	7.74866	37.10684	32.91560
8	100771742	100772135	RPS20P23	up5k	DDX20_peak_3075	66	3.74763	6.66801	3.44344
8	102238923	102239685	UBR5-AS1	up5k	DDX20_peak_3079	209	6.76207	20.95911	17.04858
8	110933330	110934112	LINC01608	up5k	DDX20_peak_3087	405	7.72159	40.57437	36.33459
8	110934593	110935373	LINC01608	up5k	DDX20_peak_3088	516	9.16341	51.68691	47.31394
8	116766193	116766701	UTP23	up5k	DDX20_peak_3092	67	3.89686	6.70809	3.47892
8	124474269	124475063	RNF139	up5k	DDX20_peak_3093	102	4.23090	10.25260	6.73886
8	125429817	125430278	TRIB1	up5k	DDX20_peak_3094	146	4.57292	14.65282	10.93581
8	127735177	127736151	MYC	up5k	DDX20_peak_3096	124	3.85793	12.46753	8.84196
8	143597208	143597752	TIGD5	up5k	DDX20_peak_3112	342	5.38778	34.23431	30.08488
8	143939731	143940574	MIR661	up5k	DDX20_peak_3113	188	3.24933	18.88768	15.03256
8	144103893	144104297	MAF1	up5k	DDX20_peak_3114	194	4.24039	19.49790	15.62579
8	144465057	144465519	KIFC2	up5k	DDX20_peak_3116	75	2.89664	7.56272	4.24447
8	144767544	144768387	ZNF34	up5k	DDX20_peak_3120	722	7.88070	72.27555	67.72998
8	144786873	144787862	RPL8	up5k	DDX20_peak_3121	182	4.37216	18.29770	14.46005
8	144826859	144827348	ZNF7	up5k	DDX20_peak_3122	165	4.57408	16.59228	12.80796
9	10102	10846	DDX11L5	up5k	DDX20_peak_3124	242	7.11620	24.22841	20.24665
9	2228711	2229157	RN7SL592P	up5k	DDX20_peak_3125	72	4.20333	7.29136	3.99587
9	3526038	3526868	RFX3-AS1	up5k	DDX20_peak_3126	154	5.15597	15.40117	11.65755
9	5092364	5095061	MTND1P11	up5k	DDX20_peak_3128	318	5.29353	31.81268	27.69598
9	5100224	5100938	MTCO3P11	up5k	DDX20_peak_3129	244	5.58847	24.41794	20.43265
9	5109373	5110204	MTND5P14	up5k	DDX20_peak_3130	186	5.62683	18.66381	14.81568
9	6007213	6008383	MIR4665	up5k	DDX20_peak_3132	115	4.60389	11.51712	7.93557
9	6566636	6567396	RP11-472F14.4	up5k	DDX20_peak_3133	92	3.85529	9.25787	5.80646
9	6757294	6757908	KDM4C	up5k	DDX20_peak_3135	144	4.42052	14.46125	10.75168
9	14314219	14315313	RP11-120J1.1	up5k	DDX20_peak_3136	117	4.35182	11.78084	8.18738
9	33656807	33658598	TRBV25OR9-2	up5k	DDX20_peak_3144	862	9.16297	86.20248	81.55129
9	34048963	34049504	RN7SKP114	up5k	DDX20_peak_3145	172	5.29668	17.28315	13.47635
9	34329063	34329729	NUDT2	up5k	DDX20_peak_3146	80	3.78757	8.03424	4.67105
9	35072172	35072725	FANCG	up5k	DDX20_peak_3147	139	4.28076	13.98057	10.29014
9	35604372	35604758	TESK1	up5k	DDX20_peak_3149	75	3.31191	7.50677	4.19260
9	35637229	35637624	RP11-331F9.3	up5k	DDX20_peak_3150	82	4.40404	8.25880	4.87810
9	35657984	35658837	CCDC107	up5k	DDX20_peak_3151	119	3.64766	11.92946	8.32858
9	35814804	35815497	FAM221B	up5k	DDX20_peak_3152	119	4.51298	11.91730	8.31711
9	40991719	40992545	FRG1HP	up5k	DDX20_peak_3161	163	4.60519	16.38215	12.60492
9	41229403	41230445	MIR4477A	up5k	DDX20_peak_3162	746	8.23283	74.61930	70.05766
9	42568738	42569232	RP11-475I24.9	up5k	DDX20_peak_3165	256	8.28978	25.69552	21.68595
9	63817529	63818017	DUX4L50	up5k	DDX20_peak_3184	163	4.26505	16.32301	12.54748
9	63828430	63828853	FRG1JP	up5k	DDX20_peak_3186	106	3.58056	10.69135	7.15246
9	83979762	83980709	RMI1	up5k	DDX20_peak_3189	150	5.57813	15.02059	11.29088
9	88534377	88534894	NXNL2	up5k	DDX20_peak_3191	71	3.85673	7.14907	3.86593
9	93095708	93096107	CARD19	up5k	DDX20_peak_3192	79	3.47559	7.96602	4.60775
9	97632978	97633492	NCBP1	up5k	DDX20_peak_3197	132	6.01273	13.21120	9.55224
9	97922617	97923216	HEMGN	up5k	DDX20_peak_3199	73	4.37024	7.31174	4.01474
9	99819558	99820049	NR4A3	up5k	DDX20_peak_3200	79	3.87771	7.98513	4.62540
9	104093783	104094347	SMC2	up5k	DDX20_peak_3202	73	3.93562	7.31302	4.01554
9	108247783	108248207	RP11-505C13.1	up5k	DDX20_peak_3204	85	4.89939	8.55977	5.15350
9	125746182	125746627	PBX3	up5k	DDX20_peak_3211	204	8.03931	20.47725	16.57932
9	128066838	128068050	SLC25A25	up5k	DDX20_peak_3214	512	8.38087	51.22323	46.85553
9	133459794	133460182	CACFD1	up5k	DDX20_peak_3217	101	3.98597	10.16238	6.65380
9	134164508	134165028	LL09NC01-139C3.1	up5k	DDX20_peak_3220	156	5.11881	15.65501	11.90247
9	136791377	136791820	RP11-216L13.17	up5k	DDX20_peak_3224	104	3.82253	10.48708	6.95853
9	137612373	137612804	ARRDC1-AS1	up5k	DDX20_peak_3226	67	2.97280	6.70921	3.47998
11	401098	401611	SIGIRR	up5k	DDX20_peak_574	262	4.51265	26.23444	22.21247
11	435073	435898	RN7SL838P	up5k	DDX20_peak_575	162	4.49359	16.29276	12.51802
11	695054	695786	TMEM80	up5k	DDX20_peak_578	3581	13.40025	358.18665	352.58893
11	1389231	1389911	BRSK2	up5k	DDX20_peak_581	208	5.58751	20.89048	16.98188
11	10507886	10508675	MTRNR2L8	up5k	DDX20_peak_586	637	5.67536	63.71363	59.22924
11	10509350	10510336	RNF141	up5k	DDX20_peak_587	708	6.01982	70.86455	66.32887
11	10808632	10809617	RP11-685M7.3	up5k	DDX20_peak_588	430	8.66820	43.07004	38.80093
11	10857789	10858656	ZBED5-AS1	up5k	DDX20_peak_589	96	4.94286	9.62969	6.15202
11	18526544	18527275	UEVLD	up5k	DDX20_peak_595	114	5.33388	11.45937	7.88056
11	28107872	28108461	METTL15	up5k	DDX20_peak_596	50	3.36558	5.00199	2.05280
11	33039316	33039958	TCP11L1	up5k	DDX20_peak_597	90	5.00753	9.08183	5.64082
11	43680341	43680743	HSD17B12	up5k	DDX20_peak_602	65	3.37796	6.56836	3.35404
11	46121328	46121946	RP11-702F3.3	up5k	DDX20_peak_603	65	3.59716	6.59913	3.38170
11	47269679	47270055	RP11-17G12.3	up5k	DDX20_peak_604	179	6.08887	17.91807	14.09147
11	57666911	57667970	ZDHHC5	up5k	DDX20_peak_628	711	10.09601	71.12222	66.58475
11	58578273	58579005	ZFP91	up5k	DDX20_peak_629	278	6.49380	27.80907	23.75926
11	58901421	58901938	GLYATL1	up5k	DDX20_peak_630	60	3.98076	6.08496	2.92300
11	59557054	59557525	AP000442.4	up5k	DDX20_peak_632	159	4.31939	15.93687	12.17453
11	61391249	61391891	TMEM216	up5k	DDX20_peak_636	355	9.54926	35.52232	31.35430
11	61679913	61680576	DAGLA	up5k	DDX20_peak_637	90	3.30529	9.02450	5.58747
11	62545212	62545956	RP11-864I4.4	up5k	DDX20_peak_638	64	2.77933	6.44605	3.24487
11	62556426	62556931	EEF1G	up5k	DDX20_peak_640	134	3.35506	13.45249	9.78342
11	62601410	62602403	EML3	up5k	DDX20_peak_641	199	4.21324	19.95431	16.07086
11	62612647	62613269	B3GAT3	up5k	DDX20_peak_642	138	4.07646	13.83067	10.14582
11	62727331	62727922	TTC9C	up5k	DDX20_peak_643	108	4.24609	10.88456	7.33571
11	62831783	62832375	RP11-727F15.9	up5k	DDX20_peak_644	117	4.05978	11.78424	8.19037
11	62840512	62841629	RNU2-2P	up5k	DDX20_peak_645	299	5.16030	29.96621	25.87803
11	63838714	63839331	MARK2	up5k	DDX20_peak_647	282	5.93367	28.23111	24.17322
11	63938398	63939119	NAA40	up5k	DDX20_peak_648	82	3.49639	8.25958	4.87878
11	63974134	63974841	COX8A	up5k	DDX20_peak_649	88	3.90545	8.85449	5.42806
11	64241029	64241470	PPP1R14B	up5k	DDX20_peak_651	197	4.23231	19.75495	15.87638
11	64284811	64286586	KCNK4	up5k	DDX20_peak_653	848	6.61875	84.87804	80.23698
11	64304364	64305287	ESRRA	up5k	DDX20_peak_654	203	4.17745	20.35568	16.46113
11	64778340	64779086	AP001462.6	up5k	DDX20_peak_655	165	5.58372	16.58657	12.80234
11	65496935	65497520	MALAT1	up5k	DDX20_peak_658	111	3.93675	11.11531	7.55516
11	65569804	65570261	SSSCA1	up5k	DDX20_peak_660	76	3.21794	7.66122	4.33445
11	65573840	65574218	EHBP1L1	up5k	DDX20_peak_661	60	2.70013	6.01622	2.88118
11	65615093	65615588	PCNX3	up5k	DDX20_peak_662	76	3.13443	7.60824	4.28581
11	65711949	65712438	KAT5	up5k	DDX20_peak_663	116	4.31668	11.68076	8.09214
11	65915477	65916409	C11orf68	up5k	DDX20_peak_664	140	3.22228	14.03059	10.33830
11	66267155	66268188	RP11-867G23.2	up5k	DDX20_peak_665	81	3.16601	8.12252	4.75235
11	66312406	66312777	RP11-867G23.13	up5k	DDX20_peak_666	90	3.78185	9.05755	5.61848
11	66637982	66638385	RBM4	up5k	DDX20_peak_668	75	3.79803	7.54119	4.22395
11	67373872	67374364	CTC-1337H24.4	up5k	DDX20_peak_669	135	3.62917	13.59400	9.91860
11	69301733	69302412	IFITM9P	up5k	DDX20_peak_674	264	4.54898	26.45302	22.42754
11	71786804	71787699	FAM86C1	up5k	DDX20_peak_677	385	6.78900	38.54298	34.33189
11	72112383	72112867	FOLR3	up5k	DDX20_peak_678	249	5.34061	24.92893	20.93428
11	74493335	74493734	AP001372.2	up5k	DDX20_peak_683	84	4.20105	8.42917	5.03642
11	77820326	77821168	AAMDC	up5k	DDX20_peak_686	123	4.78968	12.31937	8.69970
11	78188295	78188672	USP35	up5k	DDX20_peak_687	104	4.29631	10.42098	6.89592
11	85628116	85628636	TMEM126B	up5k	DDX20_peak_692	70	3.94278	7.06130	3.78634
11	86244523	86245065	EED	up5k	DDX20_peak_694	195	6.74420	19.55026	15.67695
11	87813837	87814276	MTCYBP41	up5k	DDX20_peak_696	736	13.09957	73.65093	69.09586
11	93740970	93741479	C11orf54	up5k	DDX20_peak_697	131	4.74139	13.19390	9.53579
11	94237907	94238784	RP11-680H20.2	up5k	DDX20_peak_698	88	3.62175	8.86068	5.43407
11	96389419	96389821	JRKL	up5k	DDX20_peak_704	112	5.61281	11.26727	7.69867
11	103404974	103405674	MTND2P26	up5k	DDX20_peak_706	261	4.12120	26.10772	22.08886
11	103408269	103409292	RP11-37O16.8	up5k	DDX20_peak_707	1158	8.40593	115.89725	111.04794
11	118435921	118436295	KMT2A	up5k	DDX20_peak_712	103	4.26990	10.35317	6.83154
11	118928636	118929798	RN7SL688P	up5k	DDX20_peak_714	179	4.43548	17.95030	14.12275
11	119101203	119102154	C2CD2L	up5k	DDX20_peak_715	116	4.31668	11.68076	8.09214
11	128208029	128208429	RP11-702B10.1	up5k	DDX20_peak_722	80	3.68660	8.03967	4.67599
11	128930742	128931113	TP53AIP1	up5k	DDX20_peak_724	86	4.28525	8.60964	5.20004
11	130002278	130003230	LINC00167	up5k	DDX20_peak_725	367	7.37285	36.70394	32.51818
10	10022	10428	RP11-631M21.1	up5k	DDX20_peak_326	1665	15.38002	166.56068	161.49753
10	14878298	14878677	SUV39H2	up5k	DDX20_peak_343	69	4.18762	6.98301	3.71515
10	17228584	17229278	RP11-124N14.3	up5k	DDX20_peak_345	456	7.82469	45.61454	41.31589
10	19747697	19748465	MTND2P16	up5k	DDX20_peak_348	504	12.11067	50.49237	46.13197
10	32004160	32004538	KIF5B	up5k	DDX20_peak_359	59	3.91561	5.97281	2.84334
10	36434473	36435213	MTND4P18	up5k	DDX20_peak_364	824	13.15980	82.43804	77.81524
10	37600796	37601584	MTRNR2L7	up5k	DDX20_peak_365	375	7.87351	37.55697	33.35965
10	45724240	45724634	RP11-671E7.1	up5k	DDX20_peak_508	108	5.20959	10.84741	7.30046
10	55598810	55600142	MTRNR2L5	up5k	DDX20_peak_510	851	15.78452	85.18779	80.54453
10	69591636	69593243	MTND2P15	up5k	DDX20_peak_514	1160	13.13610	116.01094	111.16097
10	73096714	73097126	RP11-344N10.5	up5k	DDX20_peak_517	113	5.28593	11.36107	7.78696
10	73811405	73811918	CAMK2G	up5k	DDX20_peak_518	256	6.24545	25.61964	21.61145
10	74150789	74151414	ADK	up5k	DDX20_peak_519	73	3.93562	7.31302	4.01554
10	77431580	77432066	COX6CP15	up5k	DDX20_peak_523	69	4.04430	6.99082	3.72175
10	86970651	86971039	AGAP11	up5k	DDX20_peak_526	69	2.88395	6.97509	3.70801
10	87342186	87343035	LINC00863	up5k	DDX20_peak_528	88	4.40898	8.87185	5.44464
10	99620768	99621288	RP11-85A1.3	up5k	DDX20_peak_533	102	4.34605	10.24497	6.73151
10	100186080	100186532	CHUK	up5k	DDX20_peak_536	57	3.80830	5.78687	2.68344
10	101818296	101818980	KCNIP2-AS1	up5k	DDX20_peak_537	106	4.64007	10.63697	7.10070
10	102393731	102394360	NFKB2	up5k	DDX20_peak_538	71	3.27690	7.19054	3.90367
10	102502209	102502870	SUFU	up5k	DDX20_peak_539	248	6.67280	24.80443	20.81230
10	102713939	102714618	SFXN2	up5k	DDX20_peak_540	123	5.08189	12.34499	8.72415
10	110567412	110568338	SMC3	up5k	DDX20_peak_545	190	6.37475	19.07676	15.21670
10	110918654	110919290	SHOC2	up5k	DDX20_peak_546	317	8.98925	31.77850	27.66214
10	133664723	133665101	DUX4L25	up5k	DDX20_peak_560	115	2.90519	11.59481	8.01015
10	133667314	133668421	DUX4L24	up5k	DDX20_peak_561	967	7.95341	96.76084	92.03275
10	133674342	133674748	DUX4L22	up5k	DDX20_peak_562	91	2.71832	9.18593	5.73894
10	133677599	133678265	DUX4L21	up5k	DDX20_peak_563	169	3.48048	16.90964	13.11518
10	133681022	133681621	DUX4L20	up5k	DDX20_peak_564	134	3.06021	13.46814	9.79836
10	133740884	133741332	DUX4L10	up5k	DDX20_peak_566	189	5.02694	18.92833	15.07214
10	133743916	133744535	DUX4L11	up5k	DDX20_peak_567	122	3.29037	12.24578	8.62949
10	133747232	133747737	DUX4L12	up5k	DDX20_peak_568	115	2.96787	11.58313	7.99900
10	133753458	133754351	DUX4L14	up5k	DDX20_peak_569	794	6.66862	79.47184	74.87329
10	133757212	133757766	DUX4L15	up5k	DDX20_peak_570	154	2.93090	15.41578	11.67152
12	10010	10585	DDX11L8	up5k	DDX20_peak_726	1475	13.60184	147.59958	142.60951
12	752130	752862	WNK1	up5k	DDX20_peak_731	106	4.37751	10.62816	7.09255
12	2812560	2813355	ITFG2	up5k	DDX20_peak_736	357	6.89057	35.73241	31.56074
12	4538395	4538836	RAD51AP1	up5k	DDX20_peak_737	124	5.65326	12.48693	8.86036
12	6493341	6494250	NCAPD2	up5k	DDX20_peak_741	172	5.29668	17.28315	13.47635
12	6534015	6534421	RP5-940J5.9	up5k	DDX20_peak_742	135	3.38002	13.58078	9.90596
12	6689084	6689468	PIANP	up5k	DDX20_peak_743	138	5.09916	13.80903	10.12509
12	6851452	6852491	USP5	up5k	DDX20_peak_744	340	6.11362	34.05839	29.91136
12	6873405	6873899	LRRC23	up5k	DDX20_peak_745	185	4.58295	18.56629	14.72045
12	6943962	6944745	PTPN6	up5k	DDX20_peak_746	226	4.42830	22.60208	18.65322
12	10212500	10212875	RP11-656E20.5	up5k	DDX20_peak_750	147	5.79044	14.74142	11.02156
12	12725312	12725809	APOLD1	up5k	DDX20_peak_751	93	3.47754	9.37928	5.92030
12	14769650	14770537	H2AFJ	up5k	DDX20_peak_756	101	3.99662	10.19242	6.68217
12	14803114	14803489	C12orf60	up5k	DDX20_peak_757	59	3.89367	5.93491	2.81025
12	26938041	26938780	FGFR1OP2	up5k	DDX20_peak_761	148	5.52051	14.87809	11.15364
12	30795189	30795998	LINC00941	up5k	DDX20_peak_765	219	5.24752	21.93434	17.99973
12	31728958	31729593	RP11-467L13.7	up5k	DDX20_peak_766	68	2.96048	6.85889	3.61390
12	41699321	41700043	MTND1P24	up5k	DDX20_peak_838	809	15.41522	80.95527	76.34544
12	42610393	42610937	RP11-609L23.1	up5k	DDX20_peak_839	60	3.93780	6.01107	2.87631
12	45729030	45729442	ARID2	up5k	DDX20_peak_840	97	4.38331	9.72690	6.24331
12	46383575	46384029	RP11-96H19.1	up5k	DDX20_peak_842	136	5.15888	13.60300	9.92725
12	49130761	49131405	Y_RNA	up5k	DDX20_peak_846	145	4.63140	14.51659	10.80475
12	49264722	49265674	RP11-161H23.5	up5k	DDX20_peak_847	113	4.11697	11.39070	7.81533
12	53379529	53380584	SP1	up5k	DDX20_peak_850	386	6.72018	38.68518	34.47235
12	53500599	53501231	TARBP2	up5k	DDX20_peak_851	92	3.51282	9.25722	5.80589
12	54279769	54280671	HNRNPA1	up5k	DDX20_peak_854	308	6.46308	30.80549	26.70422
12	55973611	55974423	RAB5B	up5k	DDX20_peak_855	112	4.60986	11.20985	7.64491
12	56636146	56636836	ATP5B	up5k	DDX20_peak_856	110	4.08569	11.01148	7.45663
12	57520020	57520752	MBD6	up5k	DDX20_peak_859	123	3.68953	12.34512	8.72425
12	62602797	62603363	MIRLET7I	up5k	DDX20_peak_860	112	5.58350	11.21179	7.64672
12	65823921	65824612	HMGA2	up5k	DDX20_peak_864	92	4.57896	9.22658	5.77705
12	67268863	67269293	CAND1	up5k	DDX20_peak_865	159	6.97937	15.96791	12.20436
12	69359682	69360139	YEATS4	up5k	DDX20_peak_866	67	4.21681	6.75894	3.52389
12	88141823	88142527	TMTC3	up5k	DDX20_peak_872	76	4.23695	7.63934	4.31407
12	95216990	95218083	VEZT	up5k	DDX20_peak_874	87	4.35509	8.75807	5.33829
12	98644719	98645335	APAF1	up5k	DDX20_peak_876	136	6.22590	13.63110	9.95416
12	103841422	103841878	RP11-650K20.3	up5k	DDX20_peak_877	132	6.04229	13.26982	9.60870
12	103929787	103930272	HSP90B1	up5k	DDX20_peak_878	117	5.68452	11.78288	8.18913
12	109097530	109098427	UNG	up5k	DDX20_peak_883	80	4.28631	8.02533	4.66258
12	109999064	109999678	ANKRD13A	up5k	DDX20_peak_884	359	7.84765	35.91909	31.74484
12	113185211	113185685	RITA1	up5k	DDX20_peak_885	112	4.50332	11.26005	7.69265
12	120195294	120195913	RPLP0	up5k	DDX20_peak_887	70	3.39399	7.05829	3.78373
12	120290906	120292791	RNU4-2	up5k	DDX20_peak_889	165	4.18205	16.56782	12.78428
12	120686490	120686946	MLEC	up5k	DDX20_peak_890	143	5.78509	14.33205	10.62687
12	122526680	122527381	KNTC1	up5k	DDX20_peak_892	156	6.02054	15.67593	11.92242
12	123232913	123233392	C12orf65	up5k	DDX20_peak_893	67	4.19318	6.71760	3.48668
12	130871094	130871697	RAN	up5k	DDX20_peak_898	81	4.22337	8.18756	4.81211
12	132684321	132684924	PXMP2	up5k	DDX20_peak_901	89	3.75122	8.97343	5.53942
12	133129811	133130512	ZNF10	up5k	DDX20_peak_905	206	7.42801	20.67015	16.76702
13	36346112	36346803	SPG20-AS1	up5k	DDX20_peak_916	100	4.26286	10.03798	6.53629
13	41061015	41061416	WBP4	up5k	DDX20_peak_918	80	3.59866	8.06005	4.69488
13	44141834	44142709	SMIM2	up5k	DDX20_peak_921	263	6.46774	26.38535	22.36103
13	45340695	45341558	TPT1-AS1	up5k	DDX20_peak_926	154	5.03612	15.41263	11.66843
13	45464392	45464874	COG3	up5k	DDX20_peak_928	75	3.89905	7.50192	4.18799
13	50082189	50083006	DLEU1_1	up5k	DDX20_peak_932	174	5.36665	17.49571	13.68246
13	51452976	51453460	RPS4XP16	up5k	DDX20_peak_934	87	3.84689	8.70531	5.28952
13	51583888	51584637	WDFY2	up5k	DDX20_peak_935	110	3.99777	11.02930	7.47348
13	52011630	52012149	ALG11	up5k	DDX20_peak_938	104	4.55764	10.44456	6.91819
13	60727860	60728244	RP11-521H3.3	up5k	DDX20_peak_943	74	4.30924	7.48909	4.17571
13	72727447	72727928	BORA	up5k	DDX20_peak_948	64	3.50541	6.40071	3.20418
13	75549386	75549858	UCHL3	up5k	DDX20_peak_955	565	9.96692	56.55394	52.13133
13	97433157	97433902	RAP2A	up5k	DDX20_peak_969	362	8.61937	36.29716	32.11667
13	102596296	102596778	TPP2	up5k	DDX20_peak_970	76	3.73574	7.65405	4.32796
13	110712563	110713578	ING1	up5k	DDX20_peak_976	164	4.36148	16.40800	12.62976
13	110914717	110915489	RP11-365P13.5	up5k	DDX20_peak_977	79	3.53909	7.90196	4.54885
13	114281568	114282135	UPF3A	up5k	DDX20_peak_991	141	5.23228	14.15207	10.45508
14	19126628	19127000	RP11-146E13.4	up5k	DDX20_peak_1004	83	4.44473	8.33888	4.95212
14	20342955	20343528	RPPH1	up5k	DDX20_peak_1007	174	5.60232	17.41743	13.60648
14	20454812	20455444	APEX1	up5k	DDX20_peak_1008	90	4.22285	9.05846	5.61922
14	20469466	20469864	RP11-203M5.8	up5k	DDX20_peak_1009	76	4.10348	7.65725	4.33083
14	20682568	20683636	RNASE4	up5k	DDX20_peak_1011	130	4.57980	13.06286	9.41060
14	21103765	21104275	RP11-998D10.4	up5k	DDX20_peak_1012	150	5.42439	15.01612	11.28656
14	23094602	23095641	C14orf119	up5k	DDX20_peak_1015	563	8.22334	56.39574	51.97445
14	23301323	23302250	BCL2L2-PABPN1	up5k	DDX20_peak_1017	159	5.21877	15.94491	12.18223
14	23320723	23321672	PABPN1	up5k	DDX20_peak_1018	182	5.61907	18.24835	14.41228
14	24146815	24147259	RP11-468E2.4	up5k	DDX20_peak_1020	215	5.14841	21.54346	17.61847
14	30621527	30622187	SCFD1	up5k	DDX20_peak_1022	107	5.16168	10.75091	7.20919
14	32484097	32485121	MTCO1P2	up5k	DDX20_peak_1024	1512	13.96566	151.29549	146.29074
14	34554938	34556312	RNU1-28P	up5k	DDX20_peak_1026	531	6.69294	53.18844	48.80034
14	35122004	35122553	RP11-561B11.2	up5k	DDX20_peak_1028	84	3.97986	8.49343	5.09643
14	35384942	35385320	RP11-561B11.1	up5k	DDX20_peak_1030	63	3.57089	6.30445	3.11787
14	35826290	35826800	BRMS1L	up5k	DDX20_peak_1032	132	5.17028	13.27089	9.60965
14	39175022	39175480	PNN	up5k	DDX20_peak_1034	96	3.99954	9.64563	6.16729
14	44961324	44962465	FAM179B	up5k	DDX20_peak_1040	85	4.10460	8.50254	5.10493
14	49586320	49586914	RN7SL1	up5k	DDX20_peak_1042	110	3.92771	11.08670	7.52795
14	49862453	49862951	RN7SL2	up5k	DDX20_peak_1043	129	4.22797	12.90691	9.26144
14	50311893	50312430	ATP5S	up5k	DDX20_peak_1044	95	4.19953	9.58708	6.11148
14	54565425	54566025	SAMD4A	up5k	DDX20_peak_1047	103	4.28306	10.38700	6.86335
14	58297881	58298509	ARID4A	up5k	DDX20_peak_1050	101	4.73275	10.19448	6.68396
14	59483091	59483557	JKAMP	up5k	DDX20_peak_1052	85	3.69675	8.57014	5.16320
14	60091557	60092261	PCNX4	up5k	DDX20_peak_1053	87	4.37291	8.79575	5.37353
14	63641596	63642476	CTD-2302E22.6	up5k	DDX20_peak_1056	307	6.80637	30.75318	26.65264
14	67359960	67360398	EIF2S1	up5k	DDX20_peak_1061	202	7.03125	20.23553	16.34385
14	68146519	68147011	RN7SL706P	up5k	DDX20_peak_1062	132	5.65108	13.25354	9.59332
14	68786947	68787347	ZFP36L1	up5k	DDX20_peak_1064	96	3.28503	9.60764	6.13112
14	73949887	73950666	COQ6	up5k	DDX20_peak_1068	159	5.48693	15.94052	12.17804
14	74084396	74084844	LIN52	up5k	DDX20_peak_1069	77	3.88076	7.72690	4.38766
14	77320657	77321378	GSTZ1	up5k	DDX20_peak_1073	289	6.95232	28.93361	24.86370
14	95157127	95158095	DICER1-AS1	up5k	DDX20_peak_1078	191	5.79902	19.17520	15.31268
14	100376169	100376848	WDR25	up5k	DDX20_peak_1081	88	4.39087	8.83368	5.40908
14	101760981	101761521	PPP2R5C	up5k	DDX20_peak_1082	233	6.48834	23.34646	19.38166
14	104752468	104753076	SIVA1	up5k	DDX20_peak_1085	193	5.46912	19.33636	15.46923
14	105138367	105138875	JAG2	up5k	DDX20_peak_1087	69	3.63395	6.92227	3.65932
15	20139902	20140310	RP11-173D3.4	up5k	DDX20_peak_1098	97	2.98331	9.77666	6.29058
15	20340796	20341710	RP11-509A17.3	up5k	DDX20_peak_1100	90	2.87408	9.09117	5.64968
15	20799664	20800306	RP11-403B2.10	up5k	DDX20_peak_1102	89	3.56785	8.94692	5.51451
15	21146426	21146927	RP11-854K16.4	up5k	DDX20_peak_1104	89	3.22768	8.96642	5.53312
15	42273144	42273572	GANC	up5k	DDX20_peak_1110	99	5.27303	9.90804	6.41403
15	44536635	44537023	EIF3J	up5k	DDX20_peak_1111	131	5.79250	13.16259	9.50670
15	52093603	52094599	CTD-2184D3.1	up5k	DDX20_peak_1113	193	6.48525	19.35743	15.48964
15	58152830	58153625	MTCYBP23	up5k	DDX20_peak_1116	213	7.11452	21.37626	17.45516
15	63121803	63122472	RPS27L	up5k	DDX20_peak_1122	179	6.10934	17.97061	14.14266
15	63503874	63504963	USP3	up5k	DDX20_peak_1123	208	5.68798	20.83112	16.92386
15	64153318	64153960	PPIB	up5k	DDX20_peak_1124	98	3.78552	9.84912	6.35857
15	64162799	64163701	CSNK1G1	up5k	DDX20_peak_1125	91	3.70545	9.10080	5.65875
15	65296120	65297025	RP11-349G13.2	up5k	DDX20_peak_1128	302	5.35628	30.27713	26.18396
15	66497828	66498656	RPL4	up5k	DDX20_peak_1132	171	4.55994	17.18350	13.38067
15	66504867	66505356	ZWILCH	up5k	DDX20_peak_1133	109	4.28254	10.98383	7.43032
15	66701274	66702127	SMAD6	up5k	DDX20_peak_1134	194	4.81023	19.49142	15.61960
15	67254221	67255057	IQCH	up5k	DDX20_peak_1139	213	5.59470	21.30647	17.38714
15	68277765	68278154	FEM1B	up5k	DDX20_peak_1140	123	4.66230	12.31850	8.69893
15	69452861	69453234	U3	up5k	DDX20_peak_1141	105	3.60953	10.54861	7.01692
15	84411229	84411608	UBE2Q2P11	up5k	DDX20_peak_1145	68	4.28697	6.88124	3.62281
15	84600468	84600840	ZSCAN2	up5k	DDX20_peak_1146	94	5.20561	9.43862	5.97276
15	90165866	90166326	RN7SL346P	up5k	DDX20_peak_1147	107	4.99407	10.75337	7.21123
16	10043	10545	DDX11L10	up5k	DDX20_peak_1151	144	6.20190	14.41371	10.70569
16	1610454	1611135	CRAMP1	up5k	DDX20_peak_1155	131	4.61688	13.17028	9.51406
16	2882502	2883122	FLYWCH2	up5k	DDX20_peak_1156	103	4.79060	10.31947	6.80226
16	3021025	3021837	HCFC1R1	up5k	DDX20_peak_1158	98	2.96375	9.87410	6.38167
16	3023052	3024043	THOC6	up5k	DDX20_peak_1159	130	3.32612	13.08194	9.42909
16	3370315	3371059	MTRNR2L4	up5k	DDX20_peak_1161	414	11.98436	41.43265	37.18325
16	10721617	10722339	MTND4P34	up5k	DDX20_peak_1165	155	6.14722	15.54831	11.79986
16	18401808	18402276	MIR3180-3	up5k	DDX20_peak_1166	50	3.16322	5.03157	2.07664
16	21300789	21301392	CRYM-AS1	up5k	DDX20_peak_1168	94	5.20561	9.43862	5.97276
16	29290627	29291056	RP11-231C14.7	up5k	DDX20_peak_1173	86	4.74597	8.60257	5.19370
16	29454330	29455032	SLX1B	up5k	DDX20_peak_1174	67	3.27124	6.74326	3.51036
16	29863033	29863547	CDIPT-AS1	up5k	DDX20_peak_1175	253	7.18186	25.36635	21.36343
16	30370750	30371152	MYLPF	up5k	DDX20_peak_1177	90	4.62753	9.00986	5.57349
16	30658211	30659040	FBRS	up5k	DDX20_peak_1178	297	7.85406	29.76894	25.68394
16	30922794	30923179	FBXL19	up5k	DDX20_peak_1179	57	3.21275	5.75268	2.65378
16	33491481	33491891	RP11-23E10.5	up5k	DDX20_peak_1180	112	5.81803	11.26831	7.69867
16	46688946	46689837	ORC6	up5k	DDX20_peak_1207	209	6.96010	20.99712	17.08579
16	47504869	47505363	RNA5SP425	up5k	DDX20_peak_1208	68	4.28697	6.88124	3.62281
16	51014521	51015008	RP11-883G14.2	up5k	DDX20_peak_1210	96	4.80539	9.68986	6.20856
16	54929054	54929638	IRX5	up5k	DDX20_peak_1211	77	3.76077	7.71285	4.37466
16	56606326	56607710	MT2A	up5k	DDX20_peak_1212	140	3.85871	14.07455	10.38100
16	57185522	57186016	RSPRY1	up5k	DDX20_peak_1215	88	4.13377	8.85322	5.42689
16	67562115	67562769	CTCF	up5k	DDX20_peak_1220	117	4.44822	11.74100	8.14945
16	69726502	69726940	CTD-2033A16.3	up5k	DDX20_peak_1222	118	4.18735	11.89427	8.29495
16	81625636	81626249	RP11-274A11.4	up5k	DDX20_peak_1226	68	3.48819	6.82867	3.58636
16	88807498	88807904	APRT	up5k	DDX20_peak_1230	67	2.85898	6.71203	3.48274
16	89873535	89874201	TCF25	up5k	DDX20_peak_1232	250	6.74603	25.02802	21.03102
17	1649684	1650228	PRPF8	up5k	DDX20_peak_1243	75	2.94059	7.53858	4.22161
17	1714909	1715309	WDR81	up5k	DDX20_peak_1244	113	3.38982	11.36068	7.78673
17	1716522	1717409	WDR81	up5k	DDX20_peak_1245	214	4.56917	21.41285	17.49096
17	2401247	2401986	METTL16	up5k	DDX20_peak_1247	176	4.16401	17.65767	13.83986
17	4709849	4710333	ARRB2	up5k	DDX20_peak_1249	115	4.50154	11.57068	7.98684
17	4967287	4967851	CAMTA2	up5k	DDX20_peak_1251	277	6.22971	27.71600	23.66760
17	7214571	7215066	ACADVL	up5k	DDX20_peak_1254	200	5.03579	20.02662	16.14090
17	7241894	7243417	CTD-2545G14.6	up5k	DDX20_peak_1255	2994	9.61545	299.43402	293.97101
17	7306937	7307960	EIF5A	up5k	DDX20_peak_1257	253	5.34068	25.30532	21.30330
17	7572453	7572982	EIF4A1	up5k	DDX20_peak_1258	86	3.54175	8.62852	5.21758
17	7579608	7580032	AC113189.5	up5k	DDX20_peak_1259	139	4.19028	13.95814	10.26867
17	7857292	7857861	CYB5D1	up5k	DDX20_peak_1263	137	4.81172	13.72648	10.04573
17	8119760	8120378	HES7	up5k	DDX20_peak_1264	264	5.34949	26.47413	22.44847
17	8156571	8156961	VAMP2	up5k	DDX20_peak_1265	68	3.14822	6.83169	3.58924
17	8172575	8173818	TMEM107	up5k	DDX20_peak_1266	193	4.68468	19.31490	15.44830
17	8187168	8187755	BORCS6	up5k	DDX20_peak_1267	149	4.37691	14.92827	11.20170
17	8222376	8222831	CTC1	up5k	DDX20_peak_1268	137	3.72053	13.74655	10.06503
17	9645593	9645981	RP11-55L4.1	up5k	DDX20_peak_1269	58	3.58791	5.86524	2.75009
17	17236661	17237870	ACTG1P24	up5k	DDX20_peak_1273	774	10.01955	77.47520	72.89170
17	18858144	18858565	CTD-2145A24.4	up5k	DDX20_peak_1275	91	4.84789	9.11627	5.67312
17	19062813	19064351	SNORD3B-2	up5k	DDX20_peak_1277	462	6.68587	46.29001	41.98191
17	19077545	19078028	RP11-160E2.17	up5k	DDX20_peak_1278	144	5.06838	14.43950	10.73059
17	19111447	19112473	RP11-160E2.6	up5k	DDX20_peak_1279	806	9.59478	80.61769	76.01039
17	19187672	19189649	SNORD3A	up5k	DDX20_peak_1280	422	5.93545	42.29974	38.03986
17	19203563	19204146	RP11-160E2.16	up5k	DDX20_peak_1281	107	4.19844	10.75409	7.21189
17	19601263	19601884	RP11-1113L8.7	up5k	DDX20_peak_1283	133	4.02832	13.36932	9.70399
17	22521206	22521868	MTRNR2L1	up5k	DDX20_peak_1293	27307	17.46578	2730.75854	2721.26904
17	22522542	22523302	MTRNR2L1	up5k	DDX20_peak_1294	1182	3.05269	118.29812	113.43557
17	22527023	22527720	RP11-846F4.6	up5k	DDX20_peak_1295	289	2.61215	28.99538	24.92443
17	22529061	22530401	MTATP6P3	up5k	DDX20_peak_1296	78	2.00683	7.85472	4.50523
17	27332469	27332948	RP11-173M1.4	up5k	DDX20_peak_1320	75	4.06878	7.58658	4.26595
17	28719644	28720041	SNORD42B	up5k	DDX20_peak_1323	104	4.00047	10.48119	6.95281
17	28951661	28952473	SEZ6	up5k	DDX20_peak_1324	400	7.97988	40.02250	35.79118
17	37488768	37489228	DUSP14	up5k	DDX20_peak_1329	72	4.04818	7.27038	3.97685
17	38799497	38800087	CWC25	up5k	DDX20_peak_1330	258	7.54887	25.88663	21.87252
17	39153794	39154429	ARL5C	up5k	DDX20_peak_1331	138	4.86648	13.88045	10.19402
17	41688882	41689277	EIF1	up5k	DDX20_peak_1333	98	4.31248	9.86146	6.37028
17	42677727	42678409	CCR10	up5k	DDX20_peak_1334	151	4.43134	15.12226	11.38900
17	42998217	42998626	RPL27	up5k	DDX20_peak_1335	122	4.40132	12.22981	8.61428
17	43170317	43170946	NBR1	up5k	DDX20_peak_1336	61	3.47528	6.10470	2.94045
17	43235812	43236191	U2	up5k	DDX20_peak_1337	76	1.82048	7.61634	4.29333
17	43239083	43239964	U2	up5k	DDX20_peak_1338	519	3.59316	51.93449	47.55861
17	43240614	43241252	U2	up5k	DDX20_peak_1339	795	3.99800	79.59049	74.99097
17	43244765	43246858	U2	up5k	DDX20_peak_1340	884	4.26989	88.42702	83.75681
17	43251140	43252268	U2	up5k	DDX20_peak_1341	4377	11.06742	437.76297	432.03574
17	43264965	43267053	U2	up5k	DDX20_peak_1342	543	4.26996	54.37614	49.97464
17	43270805	43271402	U2	up5k	DDX20_peak_1343	212	2.67296	21.23217	17.31525
17	43272312	43273166	U2	up5k	DDX20_peak_1344	550	4.13150	55.01522	50.60739
17	43277390	43278550	U2	up5k	DDX20_peak_1345	538	3.65563	53.81610	49.42148
17	43283246	43284577	U2	up5k	DDX20_peak_1346	1504	5.20685	150.45908	145.45708
17	43288407	43290553	U2	up5k	DDX20_peak_1347	418	3.43291	41.86810	37.61316
17	43295317	43296704	U2	up5k	DDX20_peak_1348	248	2.59986	24.88888	20.89492
17	43299438	43300685	U2	up5k	DDX20_peak_1349	1575	6.40461	157.53442	152.50369
17	45147773	45149278	HEXIM1	up5k	DDX20_peak_1354	234	5.44283	23.45550	19.48848
17	48025377	48025771	COPZ2	up5k	DDX20_peak_1361	79	3.99684	7.98443	4.62497
17	48048212	48048697	NFE2L1	up5k	DDX20_peak_1362	197	6.12766	19.70301	15.82594
17	50094739	50095196	RP5-875H18.10	up5k	DDX20_peak_1367	90	3.61089	9.07534	5.63471
17	51259971	51260423	UTP18	up5k	DDX20_peak_1369	582	11.77700	58.29596	53.85829
17	53105732	53106481	MTCO1P40	up5k	DDX20_peak_1370	1296	16.61005	129.69749	124.77818
17	58518053	58518738	SEPT4-AS1	up5k	DDX20_peak_1375	82	3.86221	8.21380	4.83703
17	58631058	58631833	U3	up5k	DDX20_peak_1376	99	4.46288	9.91076	6.41659
17	58658440	58659118	CTD-2200P10.1	up5k	DDX20_peak_1377	228	6.77495	22.82192	18.86796
17	59154941	59155449	PRR11	up5k	DDX20_peak_1378	150	5.90467	15.00266	11.27343
17	59619368	59619833	CLTC	up5k	DDX20_peak_1379	110	5.30814	11.04461	7.48793
17	59842480	59844215	RNU6-450P	up5k	DDX20_peak_1381	411	5.75197	41.14958	36.90359
17	60017962	60018338	RP11-178C3.7	up5k	DDX20_peak_1383	67	3.45437	6.74920	3.51563
17	60391934	60392467	C17orf64	up5k	DDX20_peak_1384	52	3.48370	5.21440	2.22585
17	63622006	63622646	MAP3K3	up5k	DDX20_peak_1387	124	5.80813	12.40997	8.78646
17	63827169	63827619	SMARCD2	up5k	DDX20_peak_1388	65	3.44883	6.50634	3.29917
17	64506460	64506920	CEP95	up5k	DDX20_peak_1389	108	4.35386	10.87220	7.32394
17	75033973	75035198	AC087651.2	up5k	DDX20_peak_1392	159	5.09767	15.95166	12.18861
17	75772864	75773260	H3F3B	up5k	DDX20_peak_1393	73	3.95178	7.34644	4.04607
17	75784674	75785116	UNK	up5k	DDX20_peak_1394	239	6.54550	23.96493	19.98801
17	78353074	78353846	SOCS3	up5k	DDX20_peak_1396	75	3.05445	7.54830	4.23079
17	81513327	81513781	RP13-766D20.2	up5k	DDX20_peak_1397	106	3.95469	10.62261	7.08728
17	82224326	82224769	SLC16A3	up5k	DDX20_peak_1398	107	3.82238	10.75064	7.20904
17	82359854	82360737	RP13-20L14.2	up5k	DDX20_peak_1399	123	3.63739	12.38711	8.76461
17	82586212	82586631	RP13-638C3.3	up5k	DDX20_peak_1400	1780	15.47548	178.07968	172.97498
18	10031	10630	AP005530.1	up5k	DDX20_peak_1402	963	13.06275	96.34825	91.62252
18	107803	110949	ROCK1P1	up5k	DDX20_peak_1403	14647	6.59578	1464.70825	1457.89270
18	3247244	3247824	MYL12A	up5k	DDX20_peak_1404	206	7.39685	20.60033	16.69896
18	3464838	3465260	GAPLINC	up5k	DDX20_peak_1407	59	3.78968	5.99963	2.86684
18	9334190	9335044	TWSG1	up5k	DDX20_peak_1412	57	3.80830	5.78687	2.68344
18	11980668	11981250	IMPA2	up5k	DDX20_peak_1413	138	5.73167	13.81880	10.13434
18	74147913	74148302	TIMM21	up5k	DDX20_peak_1429	60	3.98076	6.08496	2.92300
18	79678968	79679564	CTDP1	up5k	DDX20_peak_1437	71	3.97730	7.13003	3.84896
20	324261	325744	SOX12	up5k	DDX20_peak_1849	141	3.60014	14.19953	10.49986
20	833671	834097	FAM110A	up5k	DDX20_peak_1851	80	3.36031	8.09209	4.72422
20	3820298	3820735	AP5S1	up5k	DDX20_peak_1859	126	3.57731	12.62884	8.99612
20	5113162	5113796	Y_RNA	up5k	DDX20_peak_1861	137	4.93927	13.73667	10.05523
20	5119430	5120059	SNORA26	up5k	DDX20_peak_1862	370	7.73115	37.04328	32.85297
20	9068085	9068524	PLCB4	up5k	DDX20_peak_1864	82	3.41599	8.25820	4.87781
20	10434229	10435130	SLX4IP	up5k	DDX20_peak_1866	122	3.79308	12.22721	8.61177
20	17569687	17570641	DSTN	up5k	DDX20_peak_1869	106	3.43654	10.63203	7.09607
20	17968663	17969042	MGME1	up5k	DDX20_peak_1870	110	4.01716	11.08847	7.52963
20	18507405	18507905	SEC23B	up5k	DDX20_peak_1871	141	4.61380	14.13569	10.43979
20	23350118	23350544	NXT1	up5k	DDX20_peak_1873	93	3.89855	9.37495	5.91620
20	25407250	25407712	GINS1	up5k	DDX20_peak_1875	68	3.51110	6.88232	3.62374
20	29427203	29427620	RARRES2P11	up5k	DDX20_peak_1910	72	3.65517	7.21609	3.92701
20	29445256	29445677	DUX4L35	up5k	DDX20_peak_1911	77	3.32092	7.75298	4.41159
20	31604445	31605136	ID1	up5k	DDX20_peak_1932	120	3.48868	12.01119	8.40680
20	32277252	32277933	KIF3B	up5k	DDX20_peak_1933	110	4.96787	11.04104	7.48463
20	32357730	32358490	ASXL1	up5k	DDX20_peak_1934	94	4.15868	9.48692	6.01803
20	33993215	33994119	RALY	up5k	DDX20_peak_1935	325	7.74706	32.51161	28.38512
20	35454834	35455313	CEP250	up5k	DDX20_peak_1937	200	6.41130	20.04399	16.15784
20	37178408	37179146	RPN2	up5k	DDX20_peak_1940	126	4.93174	12.67928	9.04406
20	44210240	44210744	OSER1-AS1	up5k	DDX20_peak_1943	104	4.86996	10.48977	6.96095
20	45971647	45972483	FTLP1	up5k	DDX20_peak_1947	276	5.28509	27.66758	23.62011
20	46689144	46689765	RP1-28H20.3	up5k	DDX20_peak_1949	174	5.10910	17.42409	13.61297
20	49278153	49278616	ZFAS1	up5k	DDX20_peak_1953	429	7.02974	42.95719	38.68947
20	56575293	56575689	RP5-843L14.1	up5k	DDX20_peak_1965	81	3.84957	8.18350	4.80869
20	57357660	57359834	MTRNR2L3	up5k	DDX20_peak_1968	1231	9.49796	123.10810	118.21983
20	62302081	62302787	ADRM1	up5k	DDX20_peak_1977	252	5.17138	25.28296	21.28145
20	62937511	62937898	GID8	up5k	DDX20_peak_1979	72	3.46398	7.23558	3.94494
20	64286613	64287555	CICP4	up5k	DDX20_peak_1983	602	8.24159	60.23068	55.77480
19	245572	246103	CTD-3113P16.11	up5k	DDX20_peak_1438	67	4.08104	6.78882	3.55055
19	564135	565441	AC009005.2	up5k	DDX20_peak_1439	202	5.10595	20.29361	16.40064
19	680646	681031	PRSS57	up5k	DDX20_peak_1440	275	5.77343	27.56017	23.51475
19	1102079	1102495	GPX4	up5k	DDX20_peak_1442	93	3.06590	9.36446	5.90635
19	1104025	1104460	SBNO2	up5k	DDX20_peak_1443	90	2.94227	9.03067	5.59327
19	1265662	1266522	CIRBP-AS1	up5k	DDX20_peak_1445	120	3.43817	12.02710	8.42136
19	1747541	1748191	AC005256.1	up5k	DDX20_peak_1448	79	3.32164	7.97593	4.61704
19	1812413	1812805	REXO1	up5k	DDX20_peak_1449	309	6.85150	30.91796	26.81460
19	2163561	2163943	DOT1L	up5k	DDX20_peak_1451	88	3.52582	8.82075	5.39665
19	4246997	4247414	CCDC94	up5k	DDX20_peak_1454	236	6.57909	23.61859	19.64801
19	4343043	4343505	MPND	up5k	DDX20_peak_1455	91	4.41110	9.18028	5.73390
19	4812849	4813442	TICAM1	up5k	DDX20_peak_1459	75	3.23585	7.50277	4.18878
19	4968087	4968701	KDM4B	up5k	DDX20_peak_1460	123	4.56233	12.37091	8.74908
19	5720248	5720664	CATSPERD	up5k	DDX20_peak_1461	195	6.07269	19.54953	15.67626
19	5903866	5904872	AC104532.2	up5k	DDX20_peak_1463	476	7.81546	47.63241	43.30613
19	6372664	6373338	PSPN	up5k	DDX20_peak_1464	248	5.90769	24.83118	20.83841
19	6424989	6425416	SLC25A41	up5k	DDX20_peak_1465	156	5.10484	15.61423	11.86315
19	6737109	6737953	TRIP10	up5k	DDX20_peak_1466	157	4.61302	15.75940	12.00337
19	7533809	7534255	PNPLA6	up5k	DDX20_peak_1469	78	3.83793	7.89295	4.54036
19	7920335	7920722	CTXN1	up5k	DDX20_peak_1470	118	4.07855	11.84401	8.24690
19	8832257	8832843	MBD3L1	up5k	DDX20_peak_1474	100	5.33148	10.01490	6.51464
19	10333265	10333905	AC114271.2	up5k	DDX20_peak_1476	81	3.93205	8.11033	4.74127
19	10835842	10836249	C19orf38	up5k	DDX20_peak_1478	225	6.67181	22.53473	18.58721
19	11374617	11374990	SWSAP1	up5k	DDX20_peak_1481	164	5.84828	16.48416	12.70345
19	11464762	11465265	CTC-398G3.6	up5k	DDX20_peak_1482	92	4.73542	9.22395	5.77465
19	12551314	12551914	CTD-2192J16.11	up5k	DDX20_peak_1486	148	6.21905	14.86721	11.14313
19	12610900	12611452	ZNF791	up5k	DDX20_peak_1487	97	5.01611	9.77120	6.28537
19	12736657	12737544	ASNA1	up5k	DDX20_peak_1488	102	4.01808	10.25286	6.73907
19	13833945	13834339	MIR24-2	up5k	DDX20_peak_1489	86	2.90372	8.68101	5.26713
19	14005961	14006840	CTB-55O6.13	up5k	DDX20_peak_1490	82	3.56841	8.22181	4.84423
19	14091197	14091645	PRKACA	up5k	DDX20_peak_1491	72	3.55810	7.23137	3.94126
19	14136590	14137448	CTB-55O6.12	up5k	DDX20_peak_1492	105	4.59026	10.52091	6.99079
19	16659816	16660238	TMEM38A	up5k	DDX20_peak_1495	130	5.22008	13.02913	9.37836
19	18152404	18153385	PIK3R2	up5k	DDX20_peak_1500	919	8.91321	91.92566	87.23194
19	18192622	18193150	MPV17L2	up5k	DDX20_peak_1501	79	3.65373	7.95633	4.59845
19	19663610	19664044	ZNF101	up5k	DDX20_peak_1503	86	4.15013	8.60472	5.19546
19	27793359	27793993	CTC-459F4.3	up5k	DDX20_peak_1558	290	8.15590	29.05049	24.97862
19	33176772	33177249	LRP3	up5k	DDX20_peak_1562	93	4.11862	9.38821	5.92885
19	34391260	34392682	RP11-618P17.4	up5k	DDX20_peak_1564	1600	11.08760	160.02690	154.98674
19	35717062	35717581	KMT2B	up5k	DDX20_peak_1565	96	3.98806	9.61504	6.13809
19	35745034	35745482	PSENEN	up5k	DDX20_peak_1566	251	5.99692	25.15786	21.15820
19	36054106	36054846	WDR62	up5k	DDX20_peak_1567	148	4.73395	14.83945	11.11632
19	36214592	36215097	ZNF146	up5k	DDX20_peak_1569	313	8.03014	31.31706	27.20754
19	36489172	36489902	CTD-2630F21.1	up5k	DDX20_peak_1570	180	5.42192	18.04228	14.21218
19	36528301	36529264	AC092295.4	up5k	DDX20_peak_1571	297	7.52057	29.78673	25.70151
19	36772675	36773129	CTD-2162K18.4	up5k	DDX20_peak_1573	155	5.64621	15.57900	11.82916
19	36850043	36851157	ZNF345	up5k	DDX20_peak_1575	105	4.12894	10.56235	7.02985
19	37217820	37218432	ZNF383	up5k	DDX20_peak_1576	200	6.24063	20.01576	16.13038
19	38315712	38316451	KCNK6	up5k	DDX20_peak_1582	188	4.90296	18.82176	14.96871
19	38683441	38684233	CTB-186G2.4	up5k	DDX20_peak_1584	99	3.81346	9.93235	6.43691
19	39078754	39079130	ACP7	up5k	DDX20_peak_1586	116	3.84554	11.62320	8.03731
19	39833765	39834200	FBL	up5k	DDX20_peak_1587	100	4.37126	10.00280	6.50348
19	40465366	40465804	SPTBN4	up5k	DDX20_peak_1589	129	4.53126	12.92154	9.27556
19	40715661	40716894	ITPKC	up5k	DDX20_peak_1591	165	4.38534	16.50236	12.72083
19	40777528	40778509	RAB4B	up5k	DDX20_peak_1593	159	4.87696	15.97023	12.20645
19	42242880	42243306	ERF	up5k	DDX20_peak_1595	163	4.43339	16.37901	12.60182
19	42268350	42269098	CIC	up5k	DDX20_peak_1596	562	8.19734	56.26604	51.84621
19	42325184	42325875	MEGF8	up5k	DDX20_peak_1598	70	3.21127	7.00834	3.73831
19	44845200	44845927	NECTIN2	up5k	DDX20_peak_1604	117	4.81762	11.71682	8.12647
19	44890527	44891219	TOMM40	up5k	DDX20_peak_1605	489	8.09738	48.90004	44.55964
19	45304717	45305090	CKM	up5k	DDX20_peak_1607	92	3.93634	9.20453	5.75642
19	45405558	45406679	CD3EAP	up5k	DDX20_peak_1609	194	4.56029	19.43833	15.56776
19	45584454	45584906	GPR4	up5k	DDX20_peak_1612	413	8.20532	41.38845	37.13947
19	45691952	45692530	QPCTL	up5k	DDX20_peak_1613	170	5.22850	17.07438	13.27450
19	45769557	45770594	DMPK	up5k	DDX20_peak_1614	105	3.54662	10.56932	7.03641
19	46600495	46601261	CALM3	up5k	DDX20_peak_1615	403	8.22365	40.39057	36.15311
19	47112712	47113795	SAE1	up5k	DDX20_peak_1618	153	5.12687	15.31844	11.57781
19	47273397	47274661	INAFM1	up5k	DDX20_peak_1621	141	4.17192	14.18446	10.48552
19	47743288	47743850	GLTSCR2	up5k	DDX20_peak_1622	157	4.92605	15.78012	12.02327
19	48170295	48170667	C19orf68	up5k	DDX20_peak_1627	97	4.02269	9.70720	6.22494
19	48321318	48321865	EMP3	up5k	DDX20_peak_1628	139	3.90559	13.99867	10.30770
19	48468840	48469525	CYTH2	up5k	DDX20_peak_1629	56	2.74413	5.66100	2.57523
19	48637537	48638830	CA11	up5k	DDX20_peak_1632	431	5.88167	43.19644	38.92591
19	49149495	49150556	HRC	up5k	DDX20_peak_1635	164	3.97090	16.47525	12.69476
19	49452799	49453579	ALDH16A1	up5k	DDX20_peak_1636	248	5.50752	24.87040	20.87684
19	49640265	49641104	SCAF1	up5k	DDX20_peak_1637	487	6.88303	48.78787	44.44917
19	49676682	49677271	MIR5088	up5k	DDX20_peak_1638	252	5.51454	25.28651	21.28494
19	49765686	49766974	AP2A1	up5k	DDX20_peak_1639	265	5.83120	26.58257	22.55499
19	49850582	49851161	PTOV1	up5k	DDX20_peak_1640	142	4.25877	14.20312	10.50333
19	49876780	49878071	TBC1D17	up5k	DDX20_peak_1641	383	5.44265	38.38292	34.17380
19	52028401	52028775	ZNF432	up5k	DDX20_peak_1645	80	4.13734	8.00805	4.64665
19	52048681	52049361	CTC-471J1.11	up5k	DDX20_peak_1646	100	4.65776	10.03132	6.52985
19	52189636	52190370	PPP2R1A	up5k	DDX20_peak_1647	206	5.75353	20.64431	16.74180
19	52527184	52527622	ZNF808	up5k	DDX20_peak_1648	184	6.86222	18.45907	14.61673
19	54114855	54115702	PRPF31	up5k	DDX20_peak_1653	197	4.80254	19.79998	15.92010
19	54137135	54137660	CNOT3	up5k	DDX20_peak_1654	207	4.87207	20.77111	16.86532
19	54189371	54191199	TSEN34	up5k	DDX20_peak_1655	1767	8.02891	176.71780	171.61720
19	55166182	55167082	snoU13	up5k	DDX20_peak_1657	185	5.02016	18.54950	14.70400
19	55338736	55339778	CTD-2105E13.16	up5k	DDX20_peak_1658	324	5.70044	32.43875	28.31329
19	55384867	55385891	RPL28	up5k	DDX20_peak_1659	680	7.21044	68.05975	63.54235
19	55476250	55476648	ZNF628	up5k	DDX20_peak_1662	51	2.53330	5.16866	2.18864
19	55487137	55487683	SSC5D	up5k	DDX20_peak_1663	88	3.14697	8.87921	5.45170
19	55527092	55527658	SBK2	up5k	DDX20_peak_1664	102	4.46250	10.22026	6.70837
19	55599468	55600158	ZNF524	up5k	DDX20_peak_1665	120	3.75105	12.07020	8.46264
19	55604864	55605366	ZNF865	up5k	DDX20_peak_1666	91	3.26957	9.11672	5.67355
19	55653813	55655272	U2AF2	up5k	DDX20_peak_1667	1271	7.31297	127.11215	122.20445
19	56314613	56315264	AC006116.17	up5k	DDX20_peak_1669	126	5.07326	12.67815	9.04316
19	57279951	57280762	ZNF460	up5k	DDX20_peak_1671	142	4.99438	14.23613	10.53490
19	57319973	57320345	ZNF543	up5k	DDX20_peak_1672	106	4.77491	10.61630	7.08132
19	58278646	58279381	ZNF8	up5k	DDX20_peak_1675	134	4.97265	13.47822	9.80796
19	58305070	58305452	ERVK3-1	up5k	DDX20_peak_1676	68	3.73688	6.89720	3.63673
19	58326955	58327549	ZSCAN22	up5k	DDX20_peak_1677	160	5.38516	16.04336	12.27707
19	58362287	58363092	CTD-2619J13.3	up5k	DDX20_peak_1678	136	4.34877	13.60409	9.92831
19	58543745	58544500	TRIM28	up5k	DDX20_peak_1680	159	4.48556	15.94643	12.18353
19	58558646	58559542	MZF1-AS1	up5k	DDX20_peak_1681	510	6.17054	51.00522	46.63978
19	58572939	58573449	CENPBD1P1	up5k	DDX20_peak_1682	258	5.47038	25.87069	21.85728
Y	8370214	8370934	MTND1P1	up5k	DDX20_peak_3279	397	13.47333	39.75719	35.52903
Y	11302040	11303522	DUX4L16	up5k	DDX20_peak_3314	187	1.78848	18.76673	14.91545
Y	11305109	11306593	DUX4L16	up5k	DDX20_peak_3315	1370	3.60651	137.02103	132.06978
Y	11310670	11311874	DUX4L17	up5k	DDX20_peak_3317	1427	3.34031	142.71489	137.74489
Y	11312262	11312827	DUX4L17	up5k	DDX20_peak_3318	2552	4.44823	255.27100	249.91957
Y	11313387	11313983	DUX4L17	up5k	DDX20_peak_3319	218	1.78114	21.89066	17.95702
Y	11318627	11319115	DUX4L18	up5k	DDX20_peak_3320	1185	3.93384	118.55461	113.69007
Y	11328171	11328816	DUX4L19	up5k	DDX20_peak_3323	991	2.84600	99.18663	94.44172
Y	11329886	11330410	DUX4L19	up5k	DDX20_peak_3324	462	2.21111	46.27185	41.96380
Y	11333368	11334377	PABPC1P5	up5k	DDX20_peak_3325	1312	4.50344	131.29713	126.37136
Y	56850291	56851156	CTBP2P1	up5k	DDX20_peak_3343	2029	9.39208	202.95000	197.77034
22	16403199	16403645	LA16c-17H1.3	up5k	DDX20_peak_2127	123	5.60174	12.38134	8.75914
22	18528765	18529313	PI4KAP1	up5k	DDX20_peak_2131	105	5.22846	10.52978	6.99924
22	18730327	18730738	AC008132.15	up5k	DDX20_peak_2132	804	12.28680	80.49833	75.89162
22	18733637	18734076	AC008132.15	up5k	DDX20_peak_2133	284	6.54048	28.42265	24.36200
22	19479196	19479716	CDC45	up5k	DDX20_peak_2135	121	5.47695	12.12362	8.51373
22	20338214	20338942	AC007731.1	up5k	DDX20_peak_2137	219	7.15344	21.94638	18.01158
22	20702812	20703209	PI4KA	up5k	DDX20_peak_2138	83	4.60175	8.33400	4.94818
22	28742026	28742491	HSCB	up5k	DDX20_peak_2141	73	4.24506	7.36950	4.06706
22	30423186	30423973	MTFP1	up5k	DDX20_peak_2143	75	3.26628	7.59261	4.27182
22	30634749	30635392	SLC35E4	up5k	DDX20_peak_2144	72	3.79700	7.28092	3.98645
22	37019501	37019995	MPST	up5k	DDX20_peak_2146	112	4.39576	11.28922	7.71872
22	37675153	37675871	LGALS1	up5k	DDX20_peak_2147	127	4.57133	12.71691	9.07964
22	37905321	37905905	MICALL1	up5k	DDX20_peak_2148	90	3.77158	9.02940	5.59205
22	39311332	39312045	RPL3	up5k	DDX20_peak_2150	104	3.08717	10.44973	6.92317
22	40856361	40856950	XPNPEP3	up5k	DDX20_peak_2152	169	6.99005	16.90088	13.10655
22	40951277	40951773	RBX1	up5k	DDX20_peak_2153	186	6.94856	18.65211	14.80414
22	42090536	42091128	NDUFA6-AS1	up5k	DDX20_peak_2156	95	4.89521	9.53714	6.06472
22	42615012	42616117	RNU12	up5k	DDX20_peak_2157	252	5.49465	25.20341	21.20313
22	50582583	50583314	CHKB-AS1	up5k	DDX20_peak_2161	76	3.53805	7.66014	4.33350
21	6216943	6218673	Y_RNA	up5k	DDX20_peak_1987	356	5.30541	35.61765	31.44795
21	7657370	7659112	Y_RNA	up5k	DDX20_peak_1998	376	5.56975	37.63482	33.43638
21	8204903	8205300	MIR6724-1	up5k	DDX20_peak_2005	122	1.85587	12.26751	8.65045
21	8205998	8206827	MIR3648-1	up5k	DDX20_peak_2006	233	2.09635	23.38772	19.42184
21	8210096	8211312	CH507-513H4.6	up5k	DDX20_peak_2007	236	2.00156	23.68913	19.71721
21	8212450	8212832	RNA5-8S5	up5k	DDX20_peak_2008	208	1.97659	20.82873	16.92160
21	8244758	8246708	MIR6724-2	up5k	DDX20_peak_2016	395	2.11193	39.54799	35.32253
21	8250435	8251738	CH507-513H4.5	up5k	DDX20_peak_2017	162	1.87968	16.21385	12.44176
21	8387828	8388400	MIR6724-3	up5k	DDX20_peak_2019	168	2.10830	16.82601	13.03386
21	8388886	8390573	pRNA	up5k	DDX20_peak_2020	203	2.06518	20.38864	16.49295
21	8393068	8394354	CH507-513H4.4	up5k	DDX20_peak_2021	277	2.17103	27.76141	23.71247
21	8427782	8429590	MIR6724-4	up5k	DDX20_peak_2030	411	2.14854	41.12240	36.87667
21	8434000	8434673	CH507-513H4.3	up5k	DDX20_peak_2031	1146	3.39957	114.63520	109.79252
21	8437404	8438748	CH507-513H4.3	up5k	DDX20_peak_2032	193	1.83417	19.31165	15.44531
21	8797368	8797814	SNX18P10	up5k	DDX20_peak_2041	67	2.77193	6.75986	3.52476
21	8844530	8845248	MTCO1P1	up5k	DDX20_peak_2044	105	3.34901	10.51709	6.98718
21	8987024	8987435	MIR3687-2	up5k	DDX20_peak_2046	403	6.18264	40.38196	36.14456
21	9366975	9367359	bP-21264C1.1	up5k	DDX20_peak_2052	115	3.02493	11.51358	7.93230
21	10325530	10326404	AP003900.6	up5k	DDX20_peak_2058	112	4.18159	11.29183	7.72117
21	13907994	13908571	ANKRD20A11P	up5k	DDX20_peak_2076	71	4.01243	7.19971	3.91237
21	32771487	32771914	C21orf62-AS1	up5k	DDX20_peak_2082	79	4.42256	7.99565	4.63503
21	33324405	33324836	IFNAR1	up5k	DDX20_peak_2083	83	4.76550	8.32110	4.93631
21	33542236	33542928	SON	up5k	DDX20_peak_2084	211	7.65364	21.17099	17.25548
21	33641784	33642621	ITSN1	up5k	DDX20_peak_2085	238	7.92772	23.80718	19.83268
21	33915949	33916341	RN7SL740P	up5k	DDX20_peak_2086	60	3.98076	6.08496	2.92300
21	36319780	36320486	AP000692.10	up5k	DDX20_peak_2087	68	4.28697	6.88124	3.62281
21	36429583	36430104	AP000695.6	up5k	DDX20_peak_2088	82	4.42429	8.29870	4.91520
21	42879148	42879534	NDUFV3	up5k	DDX20_peak_2091	103	5.51182	10.34189	6.82101
21	44928830	44929340	LL21NC02-1C16.1	up5k	DDX20_peak_2093	132	4.64195	13.24258	9.58260
1	1615451	1615825	RP11-345P4.9	down5k	DDX20_peak_14	141	5.07544	14.10291	10.40810
1	1692481	1693431	SLC35E2B	down5k	DDX20_peak_15	1959	11.80299	195.92188	190.76271
1	12797918	12798422	PRAMEF1	down5k	DDX20_peak_35	68	4.28697	6.88124	3.62281
1	16904893	16905420	RP11-108M9.6	down5k	DDX20_peak_46	211	5.78594	21.15093	17.23582
1	23344316	23344713	HNRNPR	down5k	DDX20_peak_55	93	4.34776	9.34273	5.88620
1	24675148	24675615	SRRM1	down5k	DDX20_peak_59	77	4.46680	7.77990	4.43599
1	27489948	27490959	WASF2	down5k	DDX20_peak_62	1762	12.85815	176.23087	171.13181
1	28510236	28510950	SNHG3	down5k	DDX20_peak_64	73	2.53471	7.35177	4.05118
1	32817335	32818156	YARS	down5k	DDX20_peak_68	111	5.02884	11.17351	7.61022
1	36155880	36156360	TRAPPC3	down5k	DDX20_peak_69	160	4.88870	16.00788	12.24268
1	40691749	40692501	RP4-739H11.3	down5k	DDX20_peak_74	154	5.90584	15.41005	11.66600
1	50977099	50978006	CDKN2C	down5k	DDX20_peak_89	96	4.36773	9.69072	6.20924
1	58546444	58546921	DAB1	down5k	DDX20_peak_99	50	3.09338	5.08664	2.12113
1	66924916	66925435	WDR78	down5k	DDX20_peak_109	333	7.84655	33.34261	29.20521
1	67430559	67431099	SERBP1	down5k	DDX20_peak_110	178	6.06854	17.86579	14.04111
1	77888694	77889864	NEXN-AS1	down5k	DDX20_peak_115	201	5.37522	20.16312	16.27336
1	88892229	88892949	GTF2B	down5k	DDX20_peak_122	87	4.37291	8.79575	5.37353
1	88992667	88993138	KYAT3	down5k	DDX20_peak_123	129	5.33555	12.93164	9.28505
1	110338524	110339315	RP5-1074L1.1	down5k	DDX20_peak_131	388	8.38760	38.81827	34.60399
1	120069560	120070083	NOTCH2	down5k	DDX20_peak_140	62	3.79153	6.25191	3.07015
1	146037170	146038413	HFE2	down5k	DDX20_peak_241	83	3.07036	8.39322	5.00307
1	146376979	146377838	U1	down5k	DDX20_peak_243	337	7.82261	33.77866	29.63554
1	148522838	148523234	U1	down5k	DDX20_peak_247	72	3.78286	7.25009	3.95850
1	149888008	149888395	HIST2H2BE	down5k	DDX20_peak_256	90	3.52709	9.06359	5.62416
1	150629214	150629933	ENSA	down5k	DDX20_peak_258	488	10.02717	48.87122	44.53131
1	151281634	151282128	RP11-126K1.2	down5k	DDX20_peak_259	110	4.10662	11.07297	7.51507
1	152047906	152048589	S100A11	down5k	DDX20_peak_260	156	5.52699	15.66253	11.90959
1	153634039	153634455	S100A13	down5k	DDX20_peak_261	159	5.97293	15.97522	12.21113
1	153671285	153671937	ILF2	down5k	DDX20_peak_262	263	7.02767	26.34569	22.32206
1	156456819	156457257	RP11-98G7.1	down5k	DDX20_peak_269	89	4.16304	8.92091	5.49030
1	161471240	161471668	RP11-122G18.10	down5k	DDX20_peak_276	104	2.76145	10.41356	6.88875
1	161444716	161445201	RP11-122G18.11	down5k	DDX20_peak_274	210	3.44158	21.05977	17.14699
1	172909678	172910145	RP3-471M13.2	down5k	DDX20_peak_280	85	4.69690	8.51156	5.11333
1	173824618	173825079	CENPL	down5k	DDX20_peak_282	144	6.00408	14.41026	10.70244
1	173868135	173868623	GAS5-AS1	down5k	DDX20_peak_283	142	5.13841	14.27032	10.56788
1	175023052	175023843	MRPS14	down5k	DDX20_peak_285	132	6.23962	13.24450	9.58442
1	200669597	200670115	DDX59	down5k	DDX20_peak_292	97	5.01611	9.77120	6.28537
1	204411499	204412520	PPP1R15B	down5k	DDX20_peak_293	79	4.37992	7.91434	4.56013
1	213015335	213015850	ANGEL2	down5k	DDX20_peak_299	94	5.02515	9.44960	5.98275
1	224012817	224014981	RP11-504P24.3	down5k	DDX20_peak_303	282	4.85617	28.25608	24.19781
1	235328313	235328883	ARID4B	down5k	DDX20_peak_313	285	8.59322	28.57170	24.50838
2	24971515	24971958	AC013267.1	down5k	DDX20_peak_1693	90	5.00753	9.08183	5.64082
2	25170517	25170910	POMC	down5k	DDX20_peak_1694	75	4.35311	7.57046	4.25117
2	44168002	44168620	PDSS1P2	down5k	DDX20_peak_1702	323	8.40140	32.39100	28.26622
2	73233557	73233984	PRADC1	down5k	DDX20_peak_1715	94	4.41303	9.48967	6.02048
2	85342985	85343416	PEBP1P2	down5k	DDX20_peak_1725	91	4.01548	9.13177	5.68807
2	86623423	86623817	AC015971.2	down5k	DDX20_peak_1733	70	3.58169	7.04661	3.77286
2	132265913	132266527	CDC27P1	down5k	DDX20_peak_1788	67	3.46557	6.77556	3.53917
2	140221033	140223985	MTCO1P44	down5k	DDX20_peak_1794	638	8.61991	63.85461	59.36912
2	177212635	177213185	AC079305.8	down5k	DDX20_peak_1808	122	5.72332	12.24270	8.62662
2	211778788	211779509	MTND2P23	down5k	DDX20_peak_1824	256	6.38638	25.66833	21.65907
2	216373201	216373595	MARCH4	down5k	DDX20_peak_1825	87	4.37291	8.79575	5.37353
2	227818060	227818902	CCL20	down5k	DDX20_peak_1831	122	5.52619	12.22566	8.61026
3	14948132	14948522	FGD5-AS1	down5k	DDX20_peak_2172	129	5.86920	12.92453	9.27842
3	44338193	44338683	RP11-424N24.2	down5k	DDX20_peak_2183	136	6.22590	13.63110	9.95416
3	48088713	48089293	MAP4	down5k	DDX20_peak_2186	83	4.15209	8.32348	4.93852
3	55192018	55192543	RP11-889D3.2	down5k	DDX20_peak_2193	72	3.88790	7.21403	3.92557
3	73111020	73111692	RNU2-64P	down5k	DDX20_peak_2196	135	6.16347	13.50881	9.83707
3	112561957	112562376	ATG3	down5k	DDX20_peak_2227	351	9.18923	35.13981	30.97723
3	112653728	112654205	CCDC80	down5k	DDX20_peak_2228	91	4.37670	9.10536	5.66300
3	115147335	115147975	ZBTB20	down5k	DDX20_peak_2229	138	5.92680	13.84111	10.15595
3	125595389	125595896	OSBPL11	down5k	DDX20_peak_2233	118	5.18387	11.86439	8.26641
3	132721960	132722867	NPHP3-ACAD11	down5k	DDX20_peak_2237	129	5.68973	12.94836	9.30107
3	141367653	141368376	PXYLP1	down5k	DDX20_peak_2242	113	3.92429	11.34823	7.77487
3	149970137	149971155	ANKUB1	down5k	DDX20_peak_2248	156	4.78504	15.67348	11.92008
3	150763254	150764052	SIAH2	down5k	DDX20_peak_2251	166	5.19796	16.61496	12.82997
3	158110107	158110649	SHOX2	down5k	DDX20_peak_2253	142	5.57474	14.24031	10.53879
3	168095659	168096481	GOLIM4	down5k	DDX20_peak_2260	138	5.24618	13.82152	10.13697
3	171898755	171899228	TMEM212-IT1	down5k	DDX20_peak_2267	73	4.39420	7.35450	4.05350
3	179148144	179148519	RP11-360P21.2	down5k	DDX20_peak_2270	65	3.48433	6.58684	3.37076
3	183168496	183168892	LAMP3	down5k	DDX20_peak_2274	65	3.82710	6.57286	3.35783
3	184249721	184250385	ALG3	down5k	DDX20_peak_2275	87	3.74861	8.70917	5.29305
3	184362252	184363201	CLCN2	down5k	DDX20_peak_2276	168	4.47509	16.85457	13.06171
4	3955419	3956013	AC226119.5	down5k	DDX20_peak_2289	236	7.45916	23.67647	19.70475
4	9368469	9368919	USP17L30	down5k	DDX20_peak_2293	193	8.22513	19.31377	15.44738
4	13484326	13484757	RAB28	down5k	DDX20_peak_2294	222	8.40666	22.25922	18.31738
4	49248654	49249042	RP11-1281K21.1	down5k	DDX20_peak_2317	158	3.83675	15.84120	12.08200
4	49510280	49511173	ANKRD20A17P	down5k	DDX20_peak_2327	87	2.23636	8.73689	5.31874
4	49512816	49514438	RP11-241F15.3	down5k	DDX20_peak_2328	811	6.11897	81.19962	76.58794
4	112231795	112232181	RP11-73K9.2	down5k	DDX20_peak_2353	68	3.98772	6.88281	3.62381
4	124712241	124713162	ANKRD50	down5k	DDX20_peak_2359	77	4.03861	7.79998	4.45449
4	139453508	139454075	RP11-83A24.2	down5k	DDX20_peak_2367	173	5.85351	17.30632	13.49872
4	155463824	155465079	MTCO2P9	down5k	DDX20_peak_2372	601	7.75271	60.14005	55.68493
4	155465792	155466502	MTCO1P9	down5k	DDX20_peak_2373	539	7.29365	53.99343	49.59663
5	19142750	19143152	RP11-124N3.3	down5k	DDX20_peak_2420	80	4.44419	8.03678	4.67331
5	21495805	21496269	RP11-823P9.4	down5k	DDX20_peak_2423	89	3.15790	8.92006	5.48966
5	33440713	33441332	CTD-2203K17.1	down5k	DDX20_peak_2430	175	6.30072	17.59753	13.78154
5	34244491	34245205	RP11-1023L17.1	down5k	DDX20_peak_2432	240	7.24535	24.09758	20.11832
5	43007736	43008634	CTD-2201E18.5	down5k	DDX20_peak_2439	152	5.35397	15.20840	11.47135
5	58460106	58460488	PLK2	down5k	DDX20_peak_2517	94	5.20561	9.43862	5.97276
5	62512626	62513102	CKS1BP3	down5k	DDX20_peak_2519	60	3.93780	6.01107	2.87631
5	74640991	74641428	ENC1	down5k	DDX20_peak_2523	102	4.36023	10.28005	6.76493
5	75336419	75336921	CTD-2235C13.2	down5k	DDX20_peak_2524	116	4.94064	11.66736	8.07978
5	94111424	94111875	FAM172A	down5k	DDX20_peak_2535	71	4.14225	7.17646	3.89141
5	94618432	94618975	KIAA0825	down5k	DDX20_peak_2538	80	4.46604	8.07823	4.71175
5	96807876	96808357	ERAP1	down5k	DDX20_peak_2540	98	4.43071	9.83662	6.34675
5	100054088	100055046	MTND4P35	down5k	DDX20_peak_2547	1029	6.41214	102.99399	98.22254
5	109410084	109410680	PJA2	down5k	DDX20_peak_2552	111	4.21821	11.10303	7.54322
5	119070306	119071326	CTB-161M19.4	down5k	DDX20_peak_2559	220	7.01681	22.07468	18.13703
5	123036596	123037063	PPIC	down5k	DDX20_peak_2563	60	3.68691	6.05422	2.91377
5	131634919	131635313	RAPGEF6	down5k	DDX20_peak_2566	104	4.44731	10.49413	6.96504
5	134527126	134527547	AC005355.3	down5k	DDX20_peak_2571	115	4.17928	11.57729	7.99335
5	138543277	138543774	ETF1	down5k	DDX20_peak_2581	302	6.44658	30.29711	26.20363
5	138575369	138575875	HSPA9	down5k	DDX20_peak_2582	258	6.87383	25.87896	21.86513
5	139452036	139452500	RNU5B-4P	down5k	DDX20_peak_2583	122	4.01905	12.21419	8.60063
5	140042996	140043408	NRG2	down5k	DDX20_peak_2587	92	4.16077	9.20354	5.75558
5	151771204	151772049	CTB-113P19.3	down5k	DDX20_peak_2603	179	5.03940	17.90698	14.08085
5	171387640	171388253	MIR3912	down5k	DDX20_peak_2613	110	4.30720	11.05070	7.49360
5	173056879	173057507	Y_RNA	down5k	DDX20_peak_2615	129	5.53405	12.99972	9.35013
5	179698106	179698887	HMGB3P22	down5k	DDX20_peak_2623	234	5.35020	23.46382	19.49644
6	147877	148377	LINC00266-3	down5k	DDX20_peak_2626	71	3.75488	7.18894	3.90220
6	2999427	3000068	RP1-90J20.8	down5k	DDX20_peak_2629	115	4.50154	11.57068	7.98684
6	5003733	5004332	RPP40	down5k	DDX20_peak_2633	164	6.34072	16.40358	12.62568
6	17586642	17587173	SUMO2P13	down5k	DDX20_peak_2640	103	4.40334	10.38631	6.86273
6	24720894	24721647	C6orf62	down5k	DDX20_peak_2642	358	7.98819	35.87975	31.70608
6	26204676	26205293	HIST1H2BF	down5k	DDX20_peak_2654	156	3.90622	15.62875	11.87691
6	26285235	26285869	HIST1H4H	down5k	DDX20_peak_2658	118	3.69643	11.86472	8.26672
6	27139291	27139794	HIST1H2AG	down5k	DDX20_peak_2666	129	4.08207	12.99567	9.34638
6	27472481	27473372	ZNF184	down5k	DDX20_peak_2669	104	4.55764	10.44456	6.91819
6	27824151	27824892	HIST1H4J	down5k	DDX20_peak_2673	235	5.09918	23.50724	19.53884
6	27838016	27839003	HIST1H2AK	down5k	DDX20_peak_2675	215	4.74750	21.58757	17.66158
6	28866014	28866697	LINC01623	down5k	DDX20_peak_2679	99	4.13030	9.99088	6.49203
6	30752295	30752889	RN7SL353P	down5k	DDX20_peak_2684	56	2.86478	5.66111	2.57528
6	34392057	34393138	NUDT3	down5k	DDX20_peak_2695	534	7.64154	53.41498	49.02424
6	36547564	36547948	STK38	down5k	DDX20_peak_2696	69	4.16586	6.94351	3.67867
6	37257772	37258208	TMEM217	down5k	DDX20_peak_2697	81	4.68714	8.18034	4.80585
6	41895163	41895978	USP49	down5k	DDX20_peak_2700	125	5.70574	12.59401	8.96258
6	45377156	45378007	SUPT3H	down5k	DDX20_peak_2706	90	4.67009	9.09458	5.65272
6	70667804	70668292	SLC25A6P6	down5k	DDX20_peak_2788	102	5.27676	10.26781	6.75348
6	82247966	82248376	IBTK	down5k	DDX20_peak_2800	65	3.96009	6.56625	3.35229
6	85593762	85594221	SNX14	down5k	DDX20_peak_2803	117	5.14231	11.77299	8.17993
6	85643075	85643929	SYNCRIP	down5k	DDX20_peak_2804	141	5.10673	14.18625	10.48725
6	98947501	98948028	FBXL4	down5k	DDX20_peak_2806	103	5.51182	10.34189	6.82101
6	99425532	99425940	PNISR	down5k	DDX20_peak_2807	103	4.97851	10.37815	6.85490
6	107662261	107662707	SOBP	down5k	DDX20_peak_2811	90	5.00753	9.08183	5.64082
6	126261943	126262389	PPP1R14BP5	down5k	DDX20_peak_2821	73	4.41841	7.39766	4.09278
6	141451347	141452144	RP11-63E9.1	down5k	DDX20_peak_2831	106	4.52257	10.67740	7.13912
6	149032205	149032829	RP11-162J8.3	down5k	DDX20_peak_2836	257	7.14860	25.75067	21.73977
6	153669194	153669889	MTCO2P31	down5k	DDX20_peak_2838	422	9.44650	42.24751	37.98808
7	12686857	12687430	CTD-2320J21.1	down5k	DDX20_peak_2867	77	4.59318	7.70678	4.36885
7	21945671	21946149	CDCA7L	down5k	DDX20_peak_2868	77	4.59318	7.70678	4.36885
7	35185989	35186489	DPY19L2P1	down5k	DDX20_peak_2872	67	4.21681	6.75894	3.52389
7	57487466	57488762	RP11-1324A7.2	down5k	DDX20_peak_2888	466	5.78570	46.62075	42.30795
7	57489753	57490318	RP11-1324A7.2	down5k	DDX20_peak_2889	174	3.32133	17.46662	13.65420
7	69333121	69333797	MTCO2P25	down5k	DDX20_peak_2914	147	5.79044	14.74142	11.02156
7	72829535	72830090	TYW1B	down5k	DDX20_peak_2915	144	5.35459	14.46289	10.75312
7	73522436	73522868	BAZ1B	down5k	DDX20_peak_2917	108	4.60043	10.86530	7.31746
7	74789047	74789491	NCF1	down5k	DDX20_peak_2921	86	3.94701	8.68748	5.27262
7	75739020	75739629	HIP1	down5k	DDX20_peak_2923	163	4.89942	16.38769	12.61025
7	94657839	94658516	SGCE	down5k	DDX20_peak_2935	392	8.68726	39.26588	35.04464
7	99504660	99505242	ZNF789	down5k	DDX20_peak_2937	157	5.01790	15.71198	11.95754
7	101100039	101100565	TRIM56	down5k	DDX20_peak_2942	63	3.06214	6.39100	3.19593
7	103075028	103075545	FBXL13	down5k	DDX20_peak_2948	63	3.57089	6.30445	3.11787
7	116500456	116500836	AC002066.1	down5k	DDX20_peak_2957	87	4.09063	8.75304	5.33393
7	128657970	128658515	RP11-274B21.4	down5k	DDX20_peak_2962	68	3.40690	6.86387	3.61824
7	128673347	128673754	RP11-274B21.5	down5k	DDX20_peak_2963	71	4.14225	7.17646	3.89141
7	130912902	130913542	MIR29A	down5k	DDX20_peak_2965	125	3.75433	12.59986	8.96824
7	139359419	139360271	RP11-634H22.1	down5k	DDX20_peak_2969	160	5.26282	16.07158	12.30438
7	143836638	143837369	RP11-298A10.1	down5k	DDX20_peak_2974	112	4.60986	11.20985	7.64491
7	156265715	156266115	RP11-362B23.1	down5k	DDX20_peak_2981	82	4.40404	8.25880	4.87810
7	156892791	156893584	LMBR1	down5k	DDX20_peak_2982	127	4.83690	12.77854	9.13879
X	1452786	1453941	ASMTL	down5k	DDX20_peak_3233	130	4.10751	13.08434	9.43147
X	5169812	5170543	MTND6P12	down5k	DDX20_peak_3236	249	8.68876	24.99137	20.99513
X	55181463	55182766	MTCO1P52	down5k	DDX20_peak_3246	1583	15.17128	158.36115	153.32784
X	63350555	63351387	SPIN4	down5k	DDX20_peak_3252	94	5.20561	9.43862	5.97276
X	129931709	129932173	UTP14A	down5k	DDX20_peak_3267	95	4.74144	9.56006	6.08596
X	149939525	149940267	CXorf40B	down5k	DDX20_peak_3271	338	6.16585	33.87932	29.73469
X	155216232	155216688	RP13-228J13.9	down5k	DDX20_peak_3277	68	4.28697	6.88124	3.62281
X	156030003	156030760	WASH6P	down5k	DDX20_peak_3278	3532	14.41248	353.22156	347.63431
8	205642	206073	RP11-585F1.6	down5k	DDX20_peak_2995	68	4.28697	6.88124	3.62281
8	1384532	1385120	AF067845.2	down5k	DDX20_peak_2996	94	5.20561	9.43862	5.97276
8	27616906	27617547	CLU	down5k	DDX20_peak_3008	190	5.49969	19.05000	15.19052
8	47960304	47960745	PRKDC	down5k	DDX20_peak_3026	85	3.90936	8.59513	5.18667
8	60516874	60517377	LINC01301	down5k	DDX20_peak_3036	83	4.18460	8.39373	5.00344
8	63038868	63039501	GGH	down5k	DDX20_peak_3038	190	6.93987	19.09407	15.23351
8	85648640	85649082	REXO1L8P	down5k	DDX20_peak_3053	171	3.05089	17.11586	13.31491
8	85661682	85662117	REXO1L3P	down5k	DDX20_peak_3055	61	2.23262	6.12570	2.95931
8	85769495	85770039	REXO1L9P	down5k	DDX20_peak_3059	143	3.17682	14.38681	10.67981
8	85820963	85821596	REXO1L5P	down5k	DDX20_peak_3064	350	5.05041	35.06331	30.90195
8	86508425	86508799	SLC2A3P4	down5k	DDX20_peak_3066	111	5.00835	11.12908	7.56815
8	92965636	92966135	CTD-3239E11.2	down5k	DDX20_peak_3069	226	8.09636	22.64574	18.69603
8	93917139	93917510	MIR378D2	down5k	DDX20_peak_3070	126	4.91554	12.63853	9.00527
8	100722106	100722827	PABPC1	down5k	DDX20_peak_3074	177	5.59503	17.78711	13.96471
8	106060107	106060545	ZFPM2-AS1	down5k	DDX20_peak_3082	188	5.81202	18.80958	14.95691
8	106657577	106658010	RP11-649G15.2	down5k	DDX20_peak_3083	265	8.19353	26.51790	22.49136
8	140511383	140512068	CTA-204B4.2	down5k	DDX20_peak_3106	149	4.67012	14.96821	11.24044
8	144531386	144531867	LRRC24	down5k	DDX20_peak_3117	152	3.70633	15.21211	11.47492
8	144687489	144687901	Metazoa_SRP	down5k	DDX20_peak_3119	193	5.04377	19.34516	15.47790
8	144901157	144902174	ZNF250	down5k	DDX20_peak_3123	174	5.35251	17.45289	13.64089
9	15510860	15511487	PSIP1	down5k	DDX20_peak_3137	216	7.22132	21.63562	17.70815
9	20683898	20684747	FOCAD-AS1	down5k	DDX20_peak_3140	104	4.20174	10.46995	6.94215
9	35116445	35117046	FAM214B	down5k	DDX20_peak_3148	198	4.81119	19.83526	15.95445
9	37465029	37465889	ZBTB5	down5k	DDX20_peak_3156	200	5.45068	20.04125	16.15525
9	39042007	39042476	VN2R3P	down5k	DDX20_peak_3159	80	3.78757	8.03424	4.67105
9	39874009	39874439	RP11-104G3.7	down5k	DDX20_peak_3160	83	4.29482	8.33540	4.94930
9	62532404	62533005	RP11-211N8.3	down5k	DDX20_peak_3180	238	6.67243	23.89589	19.92019
9	62838089	62838592	RP11-262H14.5	down5k	DDX20_peak_3181	87	3.10927	8.73794	5.31968
9	63823025	63824052	DUX4L50	down5k	DDX20_peak_3185	545	6.83415	54.55486	50.15121
9	83921079	83921545	KIF27	down5k	DDX20_peak_3188	168	6.52764	16.81908	13.02714
9	96418800	96419278	ZNF367	down5k	DDX20_peak_3196	122	4.64832	12.28124	8.66346
9	112333208	112333702	PTBP3	down5k	DDX20_peak_3205	125	5.51839	12.58686	8.95591
9	113061333	113061851	ZFP37	down5k	DDX20_peak_3206	230	4.90926	23.00809	19.05034
9	123268708	123269192	STRBP	down5k	DDX20_peak_3209	77	4.03861	7.79998	4.45449
9	124771108	124771666	NR6A1	down5k	DDX20_peak_3210	140	5.35493	14.09085	10.39648
9	127224477	127224988	RALGPS1	down5k	DDX20_peak_3212	108	5.56598	10.80721	7.26214
9	130505726	130506156	ASS1	down5k	DDX20_peak_3216	72	4.34655	7.26936	3.97614
9	136363308	136363707	GPSM1	down5k	DDX20_peak_3223	80	3.19287	8.00311	4.64208
11	506774	507331	RNH1	down5k	DDX20_peak_576	238	6.51007	23.85670	19.88156
11	1016724	1018032	AP2A2	down5k	DDX20_peak_580	227	5.17744	22.75402	18.80185
11	3422638	3423240	FAM86GP	down5k	DDX20_peak_583	197	5.99931	19.75809	15.87937
11	3841096	3841549	RHOG	down5k	DDX20_peak_584	99	4.34167	9.93177	6.43637
11	59755493	59756204	AP000640.10	down5k	DDX20_peak_633	84	4.08965	8.46886	5.07320
11	59810329	59810768	STX3	down5k	DDX20_peak_634	112	5.04950	11.21821	7.65264
11	64270122	64271433	PLCB3	down5k	DDX20_peak_652	126	3.17105	12.69763	9.06158
11	65134536	65135056	SYVN1	down5k	DDX20_peak_657	108	3.94072	10.85423	7.30695
11	65507009	65507986	MALAT1	down5k	DDX20_peak_659	144	4.23808	14.42688	10.71845
11	67507846	67508477	PITPNM1	down5k	DDX20_peak_670	127	3.66527	12.75145	9.11271
11	67805359	67806117	FAM86C2P	down5k	DDX20_peak_671	671	9.38841	67.16619	62.65639
11	73142188	73142737	FCHSD2	down5k	DDX20_peak_681	130	4.25683	13.00105	9.35143
11	73760740	73761125	RP11-707G14.1	down5k	DDX20_peak_682	127	4.83690	12.77854	9.13879
11	74980670	74981099	SPCS2	down5k	DDX20_peak_684	84	4.67275	8.46662	5.07115
11	75768250	75768853	CTD-2530H12.1	down5k	DDX20_peak_685	206	6.17090	20.67268	16.76944
11	81556332	81557064	MTND4LP18	down5k	DDX20_peak_688	512	11.41292	51.23362	46.86583
11	95789967	95790534	FAM76B	down5k	DDX20_peak_700	202	6.47427	20.21051	16.31969
11	103410426	103411148	MTCO1P15	down5k	DDX20_peak_708	425	5.09707	42.56889	38.30622
11	108222765	108223292	NPAT	down5k	DDX20_peak_710	120	5.42858	12.02295	8.41763
11	118911558	118912493	MIR4492	down5k	DDX20_peak_713	103	3.09862	10.30218	6.78578
11	123061725	123062605	SNORD14E	down5k	DDX20_peak_718	197	5.47919	19.75310	15.87473
10	12042670	12043274	UPF2	down5k	DDX20_peak_339	184	7.04962	18.41081	14.56994
10	17914228	17914697	MRC1	down5k	DDX20_peak_346	130	5.92578	13.03793	9.38698
10	21526036	21526474	SKIDA1	down5k	DDX20_peak_349	76	4.39788	7.65318	4.32725
10	26860740	26861158	ABI1	down5k	DDX20_peak_352	76	4.42062	7.69507	4.36533
10	28532648	28533078	WAC-AS1	down5k	DDX20_peak_353	121	5.47695	12.12362	8.51373
10	31031970	31032464	ZNF438	down5k	DDX20_peak_355	198	7.48198	19.81648	15.93614
10	37602291	37603020	MTND1P18	down5k	DDX20_peak_366	538	9.74070	53.89546	49.50019
10	38785882	38786440	RP11-96F8.1	down5k	DDX20_peak_373	361	5.87779	36.19935	32.01998
10	42638202	42638775	ZNF33B	down5k	DDX20_peak_505	291	7.98869	29.11737	25.04414
10	43408599	43409261	HNRNPF	down5k	DDX20_peak_506	96	3.71297	9.63151	6.15377
10	74826194	74826932	RP11-222G7.2	down5k	DDX20_peak_520	347	7.24986	34.76868	30.61093
10	75402508	75402896	RP11-399K21.11	down5k	DDX20_peak_522	89	3.95360	8.97630	5.54214
10	79826204	79826599	NUTM2B-AS1	down5k	DDX20_peak_525	70	4.06352	7.02738	3.75496
10	87095175	87095757	GLUD1	down5k	DDX20_peak_527	136	4.77145	13.61261	9.93652
10	95656057	95656942	ALDH18A1	down5k	DDX20_peak_531	901	10.89831	90.14927	85.46792
10	97633641	97634126	MORN4	down5k	DDX20_peak_532	72	4.20333	7.29136	3.99587
10	104329280	104329744	RP11-127L20.3	down5k	DDX20_peak_542	66	3.33601	6.68904	3.46152
10	119596436	119597053	TIAL1	down5k	DDX20_peak_550	59	3.62032	5.92730	2.80469
10	130110575	130111156	LINC00959	down5k	DDX20_peak_556	185	6.16468	18.53495	14.68979
10	133687126	133690305	DUX4L20	down5k	DDX20_peak_565	9133	7.16097	913.39484	907.12750
10	133762833	133764006	DUX4L15	down5k	DDX20_peak_571	4123	13.25891	412.31799	406.64893
12	990942	991319	RAD52	down5k	DDX20_peak_732	81	3.73136	8.15258	4.78022
12	8242743	8243746	FAM86FP	down5k	DDX20_peak_748	631	9.27184	63.11789	58.63797
12	9447437	9448199	SNORA75	down5k	DDX20_peak_749	92	3.83402	9.20005	5.75226
12	27150445	27150993	RP11-582E3.4	down5k	DDX20_peak_762	78	4.51395	7.86620	4.51576
12	47270854	47271349	RP11-493L12.7	down5k	DDX20_peak_845	92	4.73542	9.22395	5.77465
12	53626010	53626561	RP11-793H13.10	down5k	DDX20_peak_852	211	7.03646	21.18524	17.26930
12	56755074	56755552	PRIM1	down5k	DDX20_peak_857	67	4.21681	6.75894	3.52389
12	108731744	108732202	CORO1C	down5k	DDX20_peak_882	98	4.56730	9.83278	6.34316
12	130386661	130387155	RP11-200K12.2	down5k	DDX20_peak_896	94	5.20561	9.43862	5.97276
12	133037357	133037884	ZNF26	down5k	DDX20_peak_903	103	4.97851	10.37815	6.85490
12	133080168	133080909	RP11-386I8.4	down5k	DDX20_peak_904	355	9.12459	35.53238	31.36415
13	18211752	18212582	AL356585.1	down5k	DDX20_peak_910	2361	15.01773	236.14938	230.86523
13	18495092	18495585	BNIP3P7	down5k	DDX20_peak_911	131	6.43045	13.18608	9.52821
13	36999710	37000493	ALG5	down5k	DDX20_peak_917	111	4.24130	11.16791	7.60518
13	45418394	45418883	SLC25A30	down5k	DDX20_peak_927	71	3.43364	7.15892	3.87493
13	49997038	49997445	MIR3613	down5k	DDX20_peak_931	112	4.37008	11.22035	7.65466
13	75482184	75482593	TBC1D4	down5k	DDX20_peak_952	127	4.80690	12.70016	9.06388
13	79393064	79393760	RNA5SP33	down5k	DDX20_peak_958	108	4.74301	10.87480	7.32640
13	87810706	87811234	RP11-471M2.3	down5k	DDX20_peak_966	113	5.13385	11.39981	7.82405
13	102799822	102800555	KDELC1	down5k	DDX20_peak_971	106	4.26381	10.63502	7.09891
13	112814819	112815237	RP11-73M11.3	down5k	DDX20_peak_982	61	3.61669	6.15898	2.98840
13	113208903	113209417	PCID2	down5k	DDX20_peak_984	128	4.50738	12.85167	9.20890
14	21476723	21477200	RAB2B	down5k	DDX20_peak_1013	109	4.90837	10.91095	7.36085
14	22766715	22767120	CTD-2555K7.2	down5k	DDX20_peak_1014	70	4.06352	7.02738	3.75496
14	24114271	24115091	NRL	down5k	DDX20_peak_1019	191	5.64911	19.12476	15.26352
14	24442287	24442824	KHNYN	down5k	DDX20_peak_1021	204	6.25119	20.47397	16.57619
14	34546791	34548041	RP11-671J11.7	down5k	DDX20_peak_1025	483	6.35797	48.35979	44.02526
14	34982300	34982983	SRP54-AS1	down5k	DDX20_peak_1027	143	5.17048	14.35514	10.64900
14	35365728	35366167	RP11-561B11.3	down5k	DDX20_peak_1029	58	3.01356	5.87225	2.75677
14	39267078	39267560	RP11-407N17.5	down5k	DDX20_peak_1035	101	4.41641	10.11069	6.60497
14	39432173	39432936	FBXO33	down5k	DDX20_peak_1036	307	7.52484	30.79641	26.69527
14	45253361	45254116	MIS18BP1	down5k	DDX20_peak_1041	105	4.46216	10.53042	6.99977
14	61695520	61695953	HIF1A-AS1	down5k	DDX20_peak_1054	86	4.77089	8.64866	5.23631
14	65102891	65103272	MAX	down5k	DDX20_peak_1057	74	3.98452	7.41394	4.10778
14	68695082	68695938	RPL12P7	down5k	DDX20_peak_1063	172	5.39654	17.20785	13.40402
14	68795892	68796327	ZFP36L1	down5k	DDX20_peak_1065	80	3.08284	8.04079	4.67700
14	74619570	74620637	CTD-2207P18.2	down5k	DDX20_peak_1070	212	4.99465	21.27991	17.36165
14	75661008	75661435	C14orf1	down5k	DDX20_peak_1071	79	4.08738	7.90304	4.54976
14	95534679	95535447	SNHG10	down5k	DDX20_peak_1079	104	5.00070	10.42363	6.89811
14	102139941	102140319	HSP90AA1	down5k	DDX20_peak_1083	77	4.02261	7.76605	4.42342
14	104725357	104725833	INF2	down5k	DDX20_peak_1084	70	3.16295	7.07944	3.80278
14	104805550	104805988	ZBTB42	down5k	DDX20_peak_1086	116	3.92106	11.60997	8.02459
14	105490961	105491558	CRIP1	down5k	DDX20_peak_1090	107	3.47275	10.77073	7.22793
14	105589095	105590231	IGHA2	down5k	DDX20_peak_1091	126	3.84266	12.67719	9.04240
14	105709690	105710546	IGHA1	down5k	DDX20_peak_1092	83	3.12416	8.38772	4.99773
14	106049897	106050352	IGHVIII-5-2	down5k	DDX20_peak_1093	77	4.59318	7.70678	4.36885
15	20100639	20101382	RN7SL584P	down5k	DDX20_peak_1097	153	4.16634	15.33195	11.59068
15	20666214	20666608	RP11-467L19.14	down5k	DDX20_peak_1101	59	3.49833	5.92201	2.80040
15	21107598	21108401	RN7SL400P	down5k	DDX20_peak_1103	110	3.69368	11.09360	7.53471
15	21261702	21262408	RP11-32B5.2	down5k	DDX20_peak_1106	79	3.63214	7.90139	4.54850
15	40134308	40135283	RP11-521C20.1	down5k	DDX20_peak_1108	746	12.78110	74.68318	70.12091
15	48331486	48332189	RP11-154J22.1	down5k	DDX20_peak_1112	181	7.16096	18.18104	14.34671
15	58771235	58771618	RP11-30K9.6	down5k	DDX20_peak_1117	141	5.37350	14.13651	10.44044
15	60392899	60393271	RP11-745A24.1	down5k	DDX20_peak_1118	65	2.42233	6.55173	3.33955
15	65304746	65305797	PARP16	down5k	DDX20_peak_1129	550	6.49422	55.01842	50.61056
15	66386866	66387258	TIPIN	down5k	DDX20_peak_1131	134	4.71879	13.46286	9.79318
15	101980373	101981175	WASH3P	down5k	DDX20_peak_1150	387	8.05213	38.71688	34.50370
16	3157284	3157678	RP11-473M20.16	down5k	DDX20_peak_1160	57	2.95019	5.70745	2.61536
16	21953008	21953417	CTD-2649C14.2	down5k	DDX20_peak_1169	202	7.24494	20.25744	16.36523
16	58630049	58630505	CNOT1	down5k	DDX20_peak_1218	355	8.92310	35.52981	31.36172
16	81317126	81317505	RP11-55K13.1	down5k	DDX20_peak_1225	52	3.63489	5.25278	2.25706
16	89745759	89746165	ZNF276	down5k	DDX20_peak_1231	71	3.42364	7.13359	3.85199
16	89921960	89922493	RP11-566K11.7	down5k	DDX20_peak_1233	71	2.73686	7.13197	3.85064
16	90031609	90033203	GAS8-AS1	down5k	DDX20_peak_1235	1620	8.17825	162.06252	157.01653
17	1755019	1755409	SERPINF2	down5k	DDX20_peak_1246	62	3.45505	6.29087	3.10535
17	4143312	4143925	ZZEF1	down5k	DDX20_peak_1248	83	4.15209	8.32348	4.93852
17	4948759	4949220	RNF167	down5k	DDX20_peak_1250	52	2.70030	5.20550	2.21984
17	7251696	7252577	CTDNEP1	down5k	DDX20_peak_1256	268	5.19723	26.86897	22.83628
17	7687579	7688127	TP53	down5k	DDX20_peak_1261	61	2.52837	6.16674	2.99556
17	7686110	7687076	RP11-199F11.2	down5k	DDX20_peak_1260	573	7.90723	57.39337	52.96347
17	16286034	16286683	MIR1288	down5k	DDX20_peak_1271	122	4.52371	12.26383	8.64681
17	19377912	19378297	B9D1	down5k	DDX20_peak_1282	104	4.54150	10.40669	6.88206
17	35809027	35809493	AC015849.12	down5k	DDX20_peak_1327	251	7.44669	25.11929	21.12026
17	36545012	36545549	MYO19	down5k	DDX20_peak_1328	162	6.08630	16.24265	12.46950
17	43360571	43361411	CTD-3014M21.1	down5k	DDX20_peak_1352	260	6.23925	26.02867	22.01122
17	43388671	43389198	RNU2-4P	down5k	DDX20_peak_1353	77	4.03861	7.79998	4.45449
17	46579312	46579693	ARL17A	down5k	DDX20_peak_1356	109	4.61632	10.90346	7.35376
17	47188935	47189535	CDC27	down5k	DDX20_peak_1358	321	7.62646	32.12376	28.00278
17	47492457	47492880	CTD-2026D20.3	down5k	DDX20_peak_1359	81	4.36409	8.17987	4.80572
17	47649487	47650310	RP11-580I16.2	down5k	DDX20_peak_1360	162	5.09091	16.28956	12.51491
17	48483284	48483947	Y_RNA	down5k	DDX20_peak_1363	117	4.69374	11.74421	8.15242
17	59893055	59893458	TUBD1	down5k	DDX20_peak_1382	129	5.18258	12.94001	9.29300
17	76737338	76737808	METTL23	down5k	DDX20_peak_1395	102	4.75188	10.23589	6.72335
18	9136553	9137378	NDUFV2	down5k	DDX20_peak_1411	96	4.78388	9.64630	6.16772
18	48674765	48675146	MIR4743	down5k	DDX20_peak_1424	58	3.69608	5.82952	2.72027
18	48834335	48834786	RP11-484L8.1	down5k	DDX20_peak_1425	93	3.89855	9.37495	5.91620
20	653011	653537	SRXN1	down5k	DDX20_peak_1850	280	5.87928	28.00480	23.95143
20	2470446	2471198	SNRPB	down5k	DDX20_peak_1853	94	3.94280	9.49399	6.02424
20	2658479	2659016	NOP56	down5k	DDX20_peak_1854	87	3.35129	8.73598	5.31785
20	3407624	3408849	C20orf194	down5k	DDX20_peak_1855	102	4.01808	10.25286	6.73907
20	3767986	3768508	C20orf27	down5k	DDX20_peak_1857	128	3.87841	12.81193	9.17111
20	4015410	4015884	RNF24	down5k	DDX20_peak_1860	87	3.68165	8.78104	5.35999
20	29497464	29497965	FRG1EP	down5k	DDX20_peak_1912	129	4.44891	12.99243	9.34329
20	29883792	29884253	DUX4L37	down5k	DDX20_peak_1913	78	3.28384	7.86178	4.51180
20	41316759	41317734	ZHX3	down5k	DDX20_peak_1942	98	4.31248	9.86146	6.37028
20	45779112	45779646	RNU6ATAC38P	down5k	DDX20_peak_1946	295	5.51967	29.57246	25.49139
20	50761697	50762517	PARD6B	down5k	DDX20_peak_1955	102	4.00732	10.22258	6.71056
20	51456654	51457147	MIR3194	down5k	DDX20_peak_1959	119	3.77793	11.91009	8.31018
20	56787856	56788417	RNU6-929P	down5k	DDX20_peak_1966	129	5.33555	12.93164	9.28505
20	57360212	57361091	MTND1P9	down5k	DDX20_peak_1969	900	7.84150	90.07894	85.39833
20	58888871	58889372	RP1-309F20.3	down5k	DDX20_peak_1972	198	6.03404	19.85792	15.97668
19	1275470	1275861	CIRBP	down5k	DDX20_peak_1446	121	4.17510	12.14893	8.53780
19	1399620	1400335	NDUFS7	down5k	DDX20_peak_1447	59	2.98098	5.97677	2.84683
19	1865065	1865597	KLF16	down5k	DDX20_peak_1450	68	3.24824	6.89730	3.63673
19	8390224	8390769	RAB11B-AS1	down5k	DDX20_peak_1471	290	7.11814	29.00550	24.93441
19	9309746	9310130	ZNF699	down5k	DDX20_peak_1475	68	4.28697	6.88124	3.62281
19	11209505	11210454	CTC-510F12.3	down5k	DDX20_peak_1480	109	3.50973	10.91159	7.36142
19	12364845	12366013	ZNF442	down5k	DDX20_peak_1483	125	5.89549	12.58112	8.95042
19	12400831	12401332	CTD-3105H18.14	down5k	DDX20_peak_1484	195	7.81049	19.51390	15.64144
19	12440673	12441207	CTD-3105H18.16	down5k	DDX20_peak_1485	133	6.27291	13.30780	9.64502
19	14419082	14419551	DDX39A	down5k	DDX20_peak_1493	165	5.73679	16.59956	12.81486
19	17336884	17337297	ANO8	down5k	DDX20_peak_1496	86	3.81259	8.61740	5.20750
19	17865459	17865835	RPL18A	down5k	DDX20_peak_1499	87	3.58575	8.75654	5.33737
19	18223996	18225256	AC068499.10	down5k	DDX20_peak_1502	312	4.89987	31.27631	27.16731
19	36115100	36115682	OVOL3	down5k	DDX20_peak_1568	62	3.00966	6.24580	3.06616
19	36604845	36605291	ZNF529	down5k	DDX20_peak_1572	97	4.82709	9.73373	6.24977
19	37594419	37595280	ZNF571	down5k	DDX20_peak_1579	106	5.50563	10.69560	7.15647
19	38335813	38336439	KCNK6	down5k	DDX20_peak_1583	206	6.02931	20.67821	16.77485
19	38849751	38851162	AC008982.2	down5k	DDX20_peak_1585	230	4.99878	23.06260	19.10366
19	41225496	41226125	CTD-2195B23.3	down5k	DDX20_peak_1594	99	3.32058	9.96161	6.46446
19	43754706	43755667	SMG9	down5k	DDX20_peak_1602	96	3.35620	9.64884	6.17019
19	45506630	45507384	PPM1N	down5k	DDX20_peak_1611	157	5.04421	15.79129	12.03388
19	46661528	46662119	DACT3	down5k	DDX20_peak_1616	108	4.60043	10.86530	7.31746
19	47228742	47229266	MIR3190	down5k	DDX20_peak_1619	108	3.01040	10.86068	7.31323
19	48993475	48993846	GYS1	down5k	DDX20_peak_1634	200	5.94772	20.02121	16.13560
19	49929527	49930017	IL4I1	down5k	DDX20_peak_1642	129	4.32208	12.90895	9.26340
19	53867415	53868090	AC008440.10	down5k	DDX20_peak_1650	88	3.14697	8.87921	5.45170
19	55407745	55408325	RPL28	down5k	DDX20_peak_1660	459	8.27312	45.92265	41.61945
19	56121022	56121591	ZNF787	down5k	DDX20_peak_1668	116	4.11680	11.67766	8.08918
19	56404088	56404681	ZNF582-AS1	down5k	DDX20_peak_1670	123	5.06337	12.30156	8.68288
19	57947344	57947824	ZNF256	down5k	DDX20_peak_1673	82	4.12009	8.25407	4.87382
19	58380759	58381183	ZNF837	down5k	DDX20_peak_1679	200	5.14287	20.07050	16.18337
Y	11308818	11309682	DUX4L16	down5k	DDX20_peak_3316	1094	2.84449	109.46658	104.65407
Y	11323277	11323943	DUX4L18	down5k	DDX20_peak_3321	499	2.28448	49.92607	45.57191
Y	11324517	11326825	DUX4L18	down5k	DDX20_peak_3322	1345	3.36794	134.54640	129.60556
Y	26402863	26403554	CYCSP48	down5k	DDX20_peak_3333	131	6.43045	13.18608	9.52821
Y	26638178	26638747	PARP4P1	down5k	DDX20_peak_3334	1218	9.34844	121.80722	116.92570
Y	26639544	26639930	PARP4P1	down5k	DDX20_peak_3335	190	3.39004	19.07024	15.21045
22	11066726	11067941	CU104787.1	down5k	DDX20_peak_2103	115	4.15830	11.51464	7.93330
22	18205483	18205934	AC008079.9	down5k	DDX20_peak_2130	183	7.96152	18.31636	14.47813
22	18896113	18896558	AC008103.3	down5k	DDX20_peak_2134	293	8.26558	29.34360	25.26672
22	21326236	21326639	KB-1183D5.13	down5k	DDX20_peak_2140	122	6.12424	12.21672	8.60170
22	41381445	41381835	RNU6-495P	down5k	DDX20_peak_2154	217	6.89766	21.76815	17.83755
22	41589644	41590070	PMM1	down5k	DDX20_peak_2155	76	3.82521	7.60241	4.28033
22	50562856	50563243	SYCE3	down5k	DDX20_peak_2160	90	4.79952	9.02445	5.58743
22	50748472	50748905	ACR	down5k	DDX20_peak_2163	108	5.03685	10.84351	7.29682
21	5602328	5603979	Y_RNA	down5k	DDX20_peak_1985	252	6.00989	25.20506	21.20470
21	5709471	5710265	CH507-39O4.3	down5k	DDX20_peak_1986	199	6.37000	19.93422	16.05106
21	6369355	6371808	Y_RNA	down5k	DDX20_peak_1988	1139	5.87226	113.96652	109.12706
21	6565516	6566109	CH507-152C13.3	down5k	DDX20_peak_1989	111	4.59461	11.17218	7.60904
21	7097507	7099226	Y_RNA	down5k	DDX20_peak_1990	334	6.79440	33.48149	29.34212
21	7141623	7142371	CH507-236L23.3	down5k	DDX20_peak_1992	241	7.09371	24.16684	20.18619
21	7479463	7480980	Y_RNA	down5k	DDX20_peak_1995	241	5.83127	24.14205	20.16197
21	8107552	8108354	CH507-338C24.3	down5k	DDX20_peak_2004	377	8.72434	37.72406	33.52422
21	8228005	8228473	CH507-513H4.1	down5k	DDX20_peak_2013	134	1.62404	13.42047	9.75296
21	8259503	8260873	CH507-513H4.5	down5k	DDX20_peak_2018	660	4.42063	66.07702	61.57588
21	8410647	8411334	CH507-528H12.1	down5k	DDX20_peak_2026	131	1.62546	13.14905	9.49393
21	8398452	8399807	CH507-513H4.4	down5k	DDX20_peak_2022	428	2.59734	42.80555	38.54005
21	8400678	8401518	RNA5-8S5	down5k	DDX20_peak_2023	219	1.98537	21.97336	18.03785
21	8442338	8443970	CH507-513H4.3	down5k	DDX20_peak_2033	320	2.16281	32.03241	27.91286
21	8884187	8885085	bP-2189O9.2	down5k	DDX20_peak_2045	142	5.12252	14.22820	10.52740
21	8988030	8988649	MIR3648-2	down5k	DDX20_peak_2047	677	8.06297	67.70435	63.19010
21	9129513	9130082	TEKT4P2	down5k	DDX20_peak_2049	191	4.42993	19.17598	15.31342
21	9815862	9817247	MGC39584	down5k	DDX20_peak_2053	251	3.33755	25.10324	21.10451
21	10342409	10343055	AP003900.6	down5k	DDX20_peak_2059	57	2.37881	5.70787	2.61576
21	10652683	10653402	IGHV1OR21-1	down5k	DDX20_peak_2061	248	4.72574	24.82860	20.83589
21	17819228	17819930	C21orf91	down5k	DDX20_peak_2078	401	9.14661	40.16146	35.92792
1	7961157	7961952	PARK7	exon	DDX20_peak_28	192	6.25831	19.20630	15.34313
1	16566101	16567291	NBPF1	exon	DDX20_peak_40	103	3.26486	10.39571	6.87181
1	16760629	16761205	MST1L	exon	DDX20_peak_44	75	3.00014	7.55873	4.24051
1	23959176	23959652	PNRC2	exon	DDX20_peak_57	157	5.72424	15.77394	12.01726
1	24344660	24345368	GRHL3	exon	DDX20_peak_58	79	3.45760	7.91606	4.56172
1	40450370	40450768	ZFP69B	exon	DDX20_peak_73	70	3.94278	7.06130	3.78634
1	40979553	40979978	CTPS1	exon	DDX20_peak_76	214	6.02503	21.49960	17.57579
1	41003502	41004034	CTPS1	exon	DDX20_peak_77	65	3.35674	6.51783	3.30864
1	50968191	50968600	CDKN2C	exon	DDX20_peak_88	157	5.72424	15.77394	12.01726
1	59151208	59151777	HSD52	exon	DDX20_peak_103	167	5.23927	16.73944	12.95024
1	62436609	62437106	USP1	exon	DDX20_peak_105	97	4.84898	9.77791	6.29166
1	77682857	77683329	ZZZ3	exon	DDX20_peak_114	76	3.64661	7.69048	4.36143
1	92785005	92785464	EVI5	exon	DDX20_peak_125	102	4.33196	10.21006	6.69907
1	100351273	100352281	CDC14A	exon	DDX20_peak_129	178	5.75308	17.83948	14.01553
1	110963358	110964068	LRIF1	exon	DDX20_peak_132	257	8.32288	25.77337	21.76200
1	149536834	149537222	NBPF19	exon	DDX20_peak_248	80	4.28631	8.02533	4.66258
1	156126573	156127016	LMNA	exon	DDX20_peak_267	76	3.07871	7.62872	4.30460
1	156338316	156338814	CCT3	exon	DDX20_peak_268	249	7.39761	24.98861	20.99247
1	156807118	156807493	SH2D2A	exon	DDX20_peak_270	76	3.82521	7.60241	4.28033
1	180502211	180502949	ACBD6	exon	DDX20_peak_286	128	6.04709	12.87541	9.23151
1	205749723	205750178	NUCKS1	exon	DDX20_peak_295	86	4.61532	8.67126	5.25799
1	211258828	211259693	RCOR3	exon	DDX20_peak_298	81	4.32485	8.10205	4.73337
1	244970024	244971058	RP11-156E8.1	exon	DDX20_peak_322	136	5.03511	13.64214	9.96465
2	9630571	9631012	YWHAQ	exon	DDX20_peak_1688	57	3.52481	5.74378	2.64658
2	24084129	24084782	TP53I3	exon	DDX20_peak_1692	153	5.57028	15.38780	11.64463
2	55050577	55051248	RTN4	exon	DDX20_peak_1706	105	4.47711	10.56690	7.03416
2	55519660	55520088	CFAP36	exon	DDX20_peak_1707	116	5.40747	11.60940	8.02406
2	63841362	63841801	UGP2	exon	DDX20_peak_1708	80	4.61132	8.04333	4.67925
2	73113113	73113578	RP11-44N22.3	exon	DDX20_peak_1714	92	4.30006	9.23466	5.78437
2	73385903	73386411	ALMS1	exon	DDX20_peak_1716	114	5.48989	11.40394	7.82788
2	86440759	86441297	KDM3A	exon	DDX20_peak_1732	495	10.43754	49.57418	45.22499
2	148644671	148645942	EPC2	exon	DDX20_peak_1797	1017	9.01887	101.78892	97.02502
2	195656699	195657688	SLC39A10	exon	DDX20_peak_1816	2181	10.89785	218.15298	212.92763
2	197453502	197453943	COQ10B	exon	DDX20_peak_1817	85	3.88465	8.53430	5.13469
2	241149591	241150190	PASK	exon	DDX20_peak_1839	99	5.09156	9.91604	6.42124
2	241315350	241316165	HDLBP	exon	DDX20_peak_1840	186	6.54584	18.62366	14.77652
2	241572219	241572797	BOK	exon	DDX20_peak_1842	83	3.35960	8.31426	4.92976
2	241701975	241702646	ING5	exon	DDX20_peak_1844	160	5.24805	16.02919	12.26328
3	33440399	33441018	UBP1	exon	DDX20_peak_2178	127	5.25484	12.74664	9.10822
3	45388645	45389215	LARS2	exon	DDX20_peak_2184	90	5.00753	9.08183	5.64082
3	51499463	51500000	DCAF1	exon	DDX20_peak_2191	106	4.79353	10.65766	7.12035
3	136196002	136196835	MSL2	exon	DDX20_peak_2239	157	5.16118	15.77830	12.02147
3	142224996	142225526	GK5	exon	DDX20_peak_2245	100	4.67629	10.07175	6.56806
3	149575848	149576262	WWTR1	exon	DDX20_peak_2246	103	3.86881	10.36386	6.84165
3	150408430	150409144	TSC22D2	exon	DDX20_peak_2250	246	6.61890	24.63886	20.64944
3	171809726	171810213	PLD1	exon	DDX20_peak_2266	68	4.28697	6.88124	3.62281
3	179562937	179563466	ACTL6A	exon	DDX20_peak_2272	92	3.94798	9.23482	5.78448
3	185937588	185937996	TRA2B	exon	DDX20_peak_2277	101	4.41641	10.11069	6.60497
4	83034786	83035195	COPS4	exon	DDX20_peak_2349	66	4.16981	6.67665	3.44979
4	119525092	119525766	PDE5A	exon	DDX20_peak_2356	103	5.51182	10.34189	6.82101
5	733282	733859	ZDHHC11B	exon	DDX20_peak_2399	67	4.21681	6.75894	3.52389
5	38464046	38464511	EGFLAM	exon	DDX20_peak_2434	64	3.40260	6.40098	3.20424
5	43120932	43121743	ZNF131	exon	DDX20_peak_2440	283	7.21388	28.34867	24.28908
5	91380416	91381016	ARRDC3	exon	DDX20_peak_2534	196	5.13865	19.69253	15.81590
5	103258726	103259290	C5orf30	exon	DDX20_peak_2549	107	4.85027	10.78318	7.24007
5	108748428	108749312	FER	exon	DDX20_peak_2551	85	4.26814	8.57311	5.16573
5	138337563	138338275	CDC25C	exon	DDX20_peak_2578	457	7.52590	45.79347	41.49231
5	139560731	139561645	UBE2D2	exon	DDX20_peak_2584	97	4.04612	9.76929	6.28363
5	139659590	139659983	CXXC5	exon	DDX20_peak_2585	66	2.62290	6.68644	3.45931
5	150640665	150641220	SYNPO	exon	DDX20_peak_2601	200	4.36181	20.09483	16.20727
5	154857884	154858551	CNOT8	exon	DDX20_peak_2605	230	5.34022	23.04729	19.08867
5	173917826	173918404	CPEB4	exon	DDX20_peak_2616	234	9.28490	23.45933	19.49200
5	176447814	176448444	FAF2	exon	DDX20_peak_2619	126	4.16212	12.69074	9.05497
5	179623383	179623862	HNRNPH1	exon	DDX20_peak_2622	116	3.86142	11.67789	8.08937
6	27251500	27251913	PRSS16	exon	DDX20_peak_2668	103	4.64851	10.33340	6.81521
6	63571897	63572370	PTP4A1	exon	DDX20_peak_2784	107	4.99407	10.75337	7.21123
6	79234120	79234604	HMGN3	exon	DDX20_peak_2797	50	3.38196	5.03159	2.07664
6	113970831	113971446	HDAC2	exon	DDX20_peak_2819	189	6.85641	18.90326	15.04772
6	159693282	159693829	SOD2	exon	DDX20_peak_2846	136	4.77145	13.61261	9.93652
6	159761997	159762390	SOD2	exon	DDX20_peak_2849	216	6.50908	21.63188	17.70457
6	159727070	159727714	SOD2	exon	DDX20_peak_2848	135	5.00369	13.55981	9.88575
7	36658797	36659235	AOAH	exon	DDX20_peak_2875	95	4.72050	9.51739	6.04632
7	102988268	102988733	NFE4	exon	DDX20_peak_2947	73	3.70586	7.33209	4.03308
7	108525875	108526257	PNPLA8	exon	DDX20_peak_2951	119	4.90260	11.92080	8.32036
7	108994523	108994916	BUB3P1	exon	DDX20_peak_2952	72	4.16241	7.21445	3.92562
7	143901680	143902197	TCAF1	exon	DDX20_peak_2975	151	6.56770	15.15597	11.42165
7	158667502	158668388	NCAPG2	exon	DDX20_peak_2990	306	5.92415	30.66804	26.56865
7	158829246	158829929	ESYT2	exon	DDX20_peak_2991	101	4.29023	10.10632	6.60093
X	41333482	41333938	DDX3X	exon	DDX20_peak_3240	94	5.20561	9.43862	5.97276
X	154188025	154188421	OPN1MW	exon	DDX20_peak_3273	77	3.77342	7.74248	4.40167
8	23541025	23541806	SLC25A37	exon	DDX20_peak_3006	130	4.82307	13.08082	9.42805
8	56978042	56978689	IMPAD1	exon	DDX20_peak_3034	67	4.19318	6.71760	3.48668
8	66113519	66114023	AC084082.3	exon	DDX20_peak_3041	152	4.98247	15.25406	11.51551
8	66612855	66613387	MYBL1	exon	DDX20_peak_3043	115	4.90437	11.58327	7.99904
8	85643203	85643577	REXO1L8P	exon	DDX20_peak_3052	190	4.40924	19.08226	15.22203
8	85736410	85737190	REXO1L11P	exon	DDX20_peak_3057	105	2.67847	10.56814	7.03540
8	85744812	85745242	REXO1L10P	exon	DDX20_peak_3058	117	2.90346	11.76594	8.17325
8	85775481	85776093	REXO1L2P	exon	DDX20_peak_3061	103	2.57325	10.35088	6.82951
8	85790477	85791086	REXO1L7P	exon	DDX20_peak_3063	95	2.66318	9.52872	6.05678
8	89984250	89984679	NBN	exon	DDX20_peak_3067	127	5.61501	12.79140	9.15122
8	100952045	100952597	YWHAZ	exon	DDX20_peak_3076	117	4.44822	11.74100	8.14945
8	102807027	102807627	KB-1732A1.1	exon	DDX20_peak_3080	102	3.44855	10.21323	6.70211
8	109539750	109540196	EBAG9	exon	DDX20_peak_3086	152	5.99936	15.21710	11.47975
8	127851628	127852075	PVT1	exon	DDX20_peak_3097	232	4.03809	23.26761	19.30428
9	4984730	4985281	JAK2	exon	DDX20_peak_3127	241	7.43750	24.11254	20.13306
9	16704740	16705376	BNC2	exon	DDX20_peak_3138	199	6.53462	19.92530	16.04224
9	36257967	36258482	GNE	exon	DDX20_peak_3154	109	4.39363	10.97610	7.42309
9	36400746	36401257	RNF38	exon	DDX20_peak_3155	189	6.33160	18.96636	15.10914
9	62376207	62376730	RP11-111F5.4	exon	DDX20_peak_3179	150	6.10316	15.03543	11.30521
9	62897545	62898052	RP11-262H14.3	exon	DDX20_peak_3183	241	7.26939	24.16133	20.18087
9	95316977	95317701	FANCC	exon	DDX20_peak_3195	186	6.94856	18.65211	14.80414
9	128307422	128307819	TRUB2	exon	DDX20_peak_3215	72	4.18277	7.25276	3.96073
11	14499260	14499652	COPB1	exon	DDX20_peak_594	83	4.79221	8.36889	4.98041
11	34051698	34052131	CAPRIN1	exon	DDX20_peak_598	112	5.43670	11.29936	7.72804
11	62880545	62881535	SLC3A2	exon	DDX20_peak_646	75	3.24341	7.52511	4.20989
11	64185435	64186079	STIP1	exon	DDX20_peak_650	121	3.91517	12.13398	8.52345
11	65096221	65096678	VPS51	exon	DDX20_peak_656	142	4.64820	14.24223	10.54063
11	66438780	66439264	MRPL11	exon	DDX20_peak_667	76	3.86672	7.69552	4.36552
11	68014509	68014984	ALDH3B1	exon	DDX20_peak_672	120	3.13493	12.09514	8.48666
11	68271553	68271949	C11orf24	exon	DDX20_peak_673	71	3.35461	7.18082	3.89540
11	72434132	72434605	CLPB	exon	DDX20_peak_679	192	5.44260	19.25026	15.38588
11	72758482	72759222	STARD10	exon	DDX20_peak_680	93	3.54388	9.35603	5.89843
11	82900666	82901655	PRCP	exon	DDX20_peak_690	111	4.71404	11.13652	7.57511
11	86068519	86069059	PICALM	exon	DDX20_peak_693	67	3.66569	6.74594	3.51269
11	86671832	86672348	ME3	exon	DDX20_peak_695	67	3.67971	6.77583	3.53920
11	95068028	95068460	SRSF8	exon	DDX20_peak_699	76	4.37538	7.61165	4.28879
11	108008949	108009380	CUL5	exon	DDX20_peak_709	67	4.06037	6.75096	3.51680
11	124876144	124876659	ROBO3	exon	DDX20_peak_720	121	4.47323	12.12307	8.51330
11	125887125	125888116	HYLS1	exon	DDX20_peak_721	123	4.80506	12.35861	8.73733
10	24524373	24524802	KIAA1217	exon	DDX20_peak_350	79	4.53791	7.90990	4.55620
10	31318603	31319054	ZEB1-AS1	exon	DDX20_peak_356	100	4.67629	10.07175	6.56806
10	33005025	33005738	ITGB1	exon	DDX20_peak_361	72	3.76882	7.21943	3.93011
10	35641134	35641520	FZD8	exon	DDX20_peak_363	103	5.51182	10.34189	6.82101
10	68074735	68075242	HERC4	exon	DDX20_peak_511	68	3.62099	6.89347	3.63354
10	68331674	68332637	HNRNPH3	exon	DDX20_peak_512	85	3.89696	8.56465	5.15795
10	69123843	69124577	VPS26A	exon	DDX20_peak_513	70	3.82605	7.08493	3.80771
10	72354458	72354866	DNAJB12	exon	DDX20_peak_516	99	4.11806	9.95881	6.46193
10	75210201	75210807	VDAC2	exon	DDX20_peak_521	71	3.84133	7.11690	3.83684
10	110226088	110226774	MXI1	exon	DDX20_peak_543	66	3.32613	6.66452	3.44028
12	45990204	45990634	SCAF11	exon	DDX20_peak_841	134	5.74832	13.46241	9.79293
12	49741396	49742005	TMBIM6	exon	DDX20_peak_848	158	5.45300	15.84966	12.09028
12	50763923	50764499	ATF1	exon	DDX20_peak_849	66	3.43219	6.69689	3.46865
12	53675784	53676157	ATP5G2	exon	DDX20_peak_853	133	5.52652	13.36356	9.69833
12	69688820	69689202	BEST3	exon	DDX20_peak_867	68	4.26488	6.84280	3.59886
12	98503370	98503815	RP11-181C3.1	exon	DDX20_peak_875	80	3.81213	8.09350	4.72537
12	104286535	104287371	TXNRD1	exon	DDX20_peak_880	156	5.10484	15.61423	11.86315
12	132732133	132732670	ANKLE2	exon	DDX20_peak_902	141	4.52254	14.16915	10.47175
13	48975959	48976533	RP11-156K23.3	exon	DDX20_peak_929	104	4.54150	10.40669	6.88206
13	49935964	49936342	SPRYD7	exon	DDX20_peak_930	98	4.56730	9.83278	6.34316
13	60396469	60396943	TDRD3	exon	DDX20_peak_941	235	6.40603	23.53665	19.56746
13	75537630	75538163	COMMD6	exon	DDX20_peak_954	413	8.32727	41.30046	37.05238
13	110706170	110707179	CARS2	exon	DDX20_peak_975	327	6.71492	32.70551	28.57686
13	113838048	113838478	GAS6-AS1	exon	DDX20_peak_988	71	2.74966	7.18155	3.89579
14	23286094	23286581	HOMEZ	exon	DDX20_peak_1016	64	3.92135	6.49444	3.28782
14	35808694	35809243	RALGAPA1	exon	DDX20_peak_1031	112	5.21559	11.21612	7.65066
14	54509937	54510460	CGRRF1	exon	DDX20_peak_1046	84	4.48619	8.42014	5.02813
14	56579526	56580182	TMEM260	exon	DDX20_peak_1049	283	7.71867	28.36205	24.30231
14	61762580	61763069	SNAPC1	exon	DDX20_peak_1055	81	4.32485	8.10205	4.73337
14	65411845	65412496	FUT8	exon	DDX20_peak_1058	178	5.77033	17.88735	14.06200
14	69767171	69767656	SRSF5	exon	DDX20_peak_1067	93	4.65878	9.39108	5.93137
15	20142591	20143494	RP11-173D3.4	exon	DDX20_peak_1099	162	3.66594	16.26981	12.49599
15	21149362	21149919	RP11-854K16.4	exon	DDX20_peak_1105	99	3.26626	9.96934	6.47167
15	60397714	60398749	ANXA2	exon	DDX20_peak_1119	177	3.99702	17.71149	13.89159
15	64355772	64356197	CSNK1G1	exon	DDX20_peak_1126	90	3.99050	9.06915	5.62917
15	65184959	65185333	CLPX	exon	DDX20_peak_1127	82	3.77722	8.26758	4.88635
15	65869116	65869764	RAB11A	exon	DDX20_peak_1130	71	3.44369	7.18436	3.89839
15	72117588	72118196	MYO9A	exon	DDX20_peak_1143	165	7.03797	16.53888	12.75631
15	100602573	100603006	LINS1	exon	DDX20_peak_1149	85	4.89939	8.55977	5.15350
16	22190583	22191367	SDR42E2	exon	DDX20_peak_1170	198	6.49053	19.81184	15.93161
16	28924959	28925588	RABEP2	exon	DDX20_peak_1172	84	3.96644	8.46173	5.06698
16	56932196	56932866	HERPUD1	exon	DDX20_peak_1213	67	3.77881	6.73139	3.49941
16	57025312	57025758	NLRC5	exon	DDX20_peak_1214	78	3.69242	7.80287	4.45678
16	67277519	67278083	PLEKHG4	exon	DDX20_peak_1219	113	3.77569	11.38104	7.80595
16	69033856	69034334	RPS2P45	exon	DDX20_peak_1221	79	4.10390	7.93782	4.58210
16	77212487	77213035	SYCE1L	exon	DDX20_peak_1223	98	4.58511	9.87202	6.37981
16	81006928	81007538	CMC2	exon	DDX20_peak_1224	231	6.43507	23.18559	19.22396
16	89995072	89995506	AFG3L1P	exon	DDX20_peak_1234	77	3.58971	7.79298	4.44843
17	1468689	1469085	MYO1C	exon	DDX20_peak_1242	68	3.16375	6.87535	3.62281
17	5486310	5486768	DERL2	exon	DDX20_peak_1252	109	4.94788	10.99742	7.44302
17	19031974	19032533	CTC-457L16.1	exon	DDX20_peak_1276	84	3.75676	8.47346	5.07760
17	21043185	21043646	USP22	exon	DDX20_peak_1284	95	4.74144	9.56006	6.08596
17	29293626	29294016	NUFIP2	exon	DDX20_peak_1325	84	4.35001	8.44885	5.05492
17	40100241	40100630	NR1D1	exon	DDX20_peak_1332	79	3.45760	7.91606	4.56172
17	46193692	46194078	KANSL1	exon	DDX20_peak_1355	170	7.05843	17.03956	13.24112
17	49677547	49678139	SPOP	exon	DDX20_peak_1365	127	5.42177	12.75357	9.11466
17	57892676	57893068	CUEDC1	exon	DDX20_peak_1373	76	3.54827	7.68647	4.35757
17	60677491	60678015	BCAS3	exon	DDX20_peak_1385	76	4.21729	7.60122	4.27931
18	3449874	3450376	TGIF1	exon	DDX20_peak_1406	90	4.35970	9.06823	5.62833
18	3593737	3594360	DLGAP1-AS1	exon	DDX20_peak_1408	94	4.26174	9.44271	5.97660
18	12947912	12948380	SEH1L	exon	DDX20_peak_1414	365	9.49148	36.53750	32.35431
18	21600250	21600837	ESCO1	exon	DDX20_peak_1420	76	4.56951	7.66515	4.33778
18	26090473	26091210	SS18	exon	DDX20_peak_1421	189	8.04178	18.96673	15.10944
20	2101835	2102909	STK35	exon	DDX20_peak_1852	893	9.47732	89.37155	84.69551
20	3471132	3471632	ATRN	exon	DDX20_peak_1856	68	3.15597	6.85348	3.60867
20	3795753	3796227	CDC25B	exon	DDX20_peak_1858	125	3.75433	12.59986	8.96824
20	35616474	35617628	SPAG4	exon	DDX20_peak_1938	200	4.85489	20.01297	16.12769
20	35741720	35742290	RBM39	exon	DDX20_peak_1939	118	4.73999	11.86018	8.26242
20	46406119	46406655	ELMO2	exon	DDX20_peak_1948	118	4.36367	11.81446	8.21906
20	53593814	53594384	ZNF217	exon	DDX20_peak_1962	140	4.93672	14.07644	10.38260
20	63814970	63816469	ZBTB46-AS1	exon	DDX20_peak_1981	243	4.45691	24.32605	20.34252
19	4556303	4556956	SEMA6B	exon	DDX20_peak_1456	111	4.13842	11.16607	7.60346
19	4723930	4724608	DPP9	exon	DDX20_peak_1458	161	5.15227	16.11442	12.34604
19	5790628	5791167	DUS3L	exon	DDX20_peak_1462	98	4.06982	9.83192	6.34249
19	10701475	10701882	QTRT1	exon	DDX20_peak_1477	127	5.78632	12.75749	9.11839
19	15125236	15125754	ILVBL	exon	DDX20_peak_1494	109	5.10242	10.98094	7.42761
19	17605994	17606660	UNC13A	exon	DDX20_peak_1498	162	5.59130	16.21794	12.44569
19	21835844	21836227	ZNF43	exon	DDX20_peak_1504	139	6.62642	13.97148	10.28146
19	36838126	36838880	ZNF790	exon	DDX20_peak_1574	96	4.11833	9.67330	6.19319
19	37655026	37656045	ZFP30	exon	DDX20_peak_1580	197	6.14620	19.75459	15.87604
19	40403714	40404153	PRX	exon	DDX20_peak_1588	84	3.74579	8.44506	5.05137
19	40598227	40598652	LTBP4	exon	DDX20_peak_1590	137	4.29484	13.72769	10.04687
19	40750734	40751125	SNRPA	exon	DDX20_peak_1592	133	4.92681	13.35717	9.69232
19	42302193	42303214	PAFAH1B3	exon	DDX20_peak_1597	129	4.23755	12.93819	9.29129
19	43984167	43984549	ZNF155	exon	DDX20_peak_1603	94	5.20561	9.43862	5.97276
19	45001466	45002013	RELB	exon	DDX20_peak_1606	191	5.29001	19.12164	15.26044
19	45385397	45385819	PPP1R13L	exon	DDX20_peak_1608	63	3.39124	6.37498	3.18126
19	45423632	45424500	ERCC1	exon	DDX20_peak_1610	247	5.12727	24.71635	20.72569
19	47256598	47257337	CCDC9	exon	DDX20_peak_1620	262	5.45893	26.20491	22.18383
19	48714118	48714599	MAMSTR	exon	DDX20_peak_1633	102	4.23090	10.25260	6.73886
19	50376397	50376822	NR1H2	exon	DDX20_peak_1644	118	4.38755	11.88209	8.28306
19	54240139	54240909	LILRA6	exon	DDX20_peak_1656	128	4.50738	12.85167	9.20890
19	58183069	58183594	ZNF274	exon	DDX20_peak_1674	131	4.30583	13.15999	9.50427
22	17876735	17877174	MICAL3	exon	DDX20_peak_2128	165	6.03710	16.54052	12.75776
22	21167785	21168231	FAM230B	exon	DDX20_peak_2139	101	4.71378	10.15332	6.64526
22	38505789	38506902	DDX17	exon	DDX20_peak_2149	1438	9.69150	143.88487	138.90948
21	8224037	8224531	CH507-513H4.1	exon	DDX20_peak_2012	98	1.50126	9.86255	6.37136
21	8406928	8407633	CH507-528H12.1	exon	DDX20_peak_2025	227	1.89724	22.72410	18.77265
21	42892909	42893340	NDUFV3	exon	DDX20_peak_2092	83	4.29482	8.33540	4.94930
21	46635342	46635956	PRMT2	exon	DDX20_peak_2096	112	5.81803	11.26831	7.69867
1	433153	433624	RP4-669L17.10	intron	DDX20_peak_3	68	4.28697	6.88124	3.62281
1	737274	738402	RP5-857K21.4	intron	DDX20_peak_8	92	3.84462	9.22890	5.77911
1	789653	791219	RP5-857K21.4	intron	DDX20_peak_9	128	4.63527	12.89744	9.25224
1	2653387	2655454	TTC34	intron	DDX20_peak_18	210	3.36159	21.09887	17.18525
1	2697101	2697944	TTC34	intron	DDX20_peak_19	235	5.19223	23.54784	19.57835
1	2748421	2749037	TTC34	intron	DDX20_peak_20	104	3.44545	10.43405	6.90798
1	2756556	2757018	TTC34	intron	DDX20_peak_21	103	2.91267	10.36252	6.84042
1	3180984	3181871	PRDM16	intron	DDX20_peak_22	393	7.67589	39.37777	35.15483
1	3400857	3401246	PRDM16	intron	DDX20_peak_23	83	4.76550	8.32110	4.93631
1	7655320	7655851	CAMTA1	intron	DDX20_peak_26	58	3.35963	5.86006	2.74678
1	8097268	8097767	RP11-431K24.1	intron	DDX20_peak_30	65	3.44883	6.50634	3.29917
1	8211906	8212559	RP11-431K24.3	intron	DDX20_peak_31	62	3.67893	6.28236	3.09847
1	17233257	17233793	PADI1	intron	DDX20_peak_48	94	4.15868	9.48692	6.01803
1	17675260	17676375	ARHGEF10L	intron	DDX20_peak_49	118	4.07855	11.84401	8.24690
1	17765785	17766247	ACTL8	intron	DDX20_peak_50	85	4.26814	8.57311	5.16573
1	22577974	22578513	EPHA8	intron	DDX20_peak_52	155	5.47392	15.52414	11.77653
1	22746947	22747432	EPHB2	intron	DDX20_peak_53	66	3.14036	6.60543	3.38678
1	28437492	28438060	PHACTR4	intron	DDX20_peak_63	75	4.33106	7.52960	4.21325
1	31431776	31432197	SERINC2	intron	DDX20_peak_67	2300	15.50630	230.02403	224.76463
1	36374073	36374708	STK40	intron	DDX20_peak_71	87	4.07645	8.71999	5.30300
1	40875861	40876442	RP5-1066H13.4	intron	DDX20_peak_75	74	3.53692	7.41858	4.11187
1	42324652	42325121	FOXJ3	intron	DDX20_peak_78	60	3.70395	6.08655	2.92393
1	45803048	45803471	MAST2	intron	DDX20_peak_86	102	4.61362	10.25462	6.74072
1	51636552	51637072	OSBPL9	intron	DDX20_peak_90	80	4.28631	8.02533	4.66258
1	53555846	53556609	GLIS1	intron	DDX20_peak_93	91	3.21375	9.12754	5.68412
1	53632655	53633114	GLIS1	intron	DDX20_peak_94	59	3.38466	5.91329	2.79245
1	58848698	58849293	LINC01135	intron	DDX20_peak_101	121	4.72914	12.16417	8.55246
1	59143430	59143806	LINC01358	intron	DDX20_peak_102	85	3.68655	8.54268	5.14240
1	59486717	59487640	FGGY	intron	DDX20_peak_104	64	4.05678	6.47753	3.27291
1	64517775	64518156	CACHD1	intron	DDX20_peak_106	76	4.42062	7.69507	4.36533
1	67766675	67767167	GNG12	intron	DDX20_peak_112	73	3.81125	7.31194	4.01478
1	84224922	84225313	PRKACB	intron	DDX20_peak_117	79	4.58658	7.99846	4.63753
1	84974674	84975123	MCOLN2	intron	DDX20_peak_119	60	3.98076	6.08496	2.92300
1	96269648	96270043	RP5-898J17.1	intron	DDX20_peak_127	94	5.20561	9.43862	5.97276
1	113534451	113534971	MAGI3	intron	DDX20_peak_135	81	4.48810	8.12002	4.74990
1	119647260	119647646	ZNF697	intron	DDX20_peak_139	65	3.67191	6.51312	3.30481
1	145782691	145783087	RNF115	intron	DDX20_peak_240	90	5.00753	9.08183	5.64082
1	154714142	154714528	KCNN3	intron	DDX20_peak_263	99	5.09156	9.91604	6.42124
1	156896803	156897183	PEAR1	intron	DDX20_peak_271	77	3.56887	7.73949	4.39888
1	161469161	161469662	RP11-122G18.10	intron	DDX20_peak_275	68	2.14526	6.81248	3.57164
1	223707383	223707796	CAPN2	intron	DDX20_peak_302	120	4.69944	12.08764	8.47939
1	236713798	236714987	ACTN2	intron	DDX20_peak_316	222	6.25459	22.20341	18.26279
2	2032154	2032536	MYT1L	intron	DDX20_peak_1684	58	3.60404	5.89616	2.77769
2	3535937	3536466	AC108488.4	intron	DDX20_peak_1686	101	4.43167	10.14703	6.63932
2	9533497	9533896	ADAM17	intron	DDX20_peak_1687	55	3.64833	5.50670	2.44191
2	23067587	23068031	AC016768.1	intron	DDX20_peak_1690	60	3.98076	6.08496	2.92300
2	28584176	28584677	PLB1	intron	DDX20_peak_1697	158	5.59937	15.85003	12.09057
2	32869033	32869499	LINC00486	intron	DDX20_peak_1698	60	3.98076	6.08496	2.92300
2	32916256	32916661	LINC00486	intron	DDX20_peak_1699	145	6.05642	14.52227	10.81013
2	46315318	46315763	EPAS1	intron	DDX20_peak_1703	111	4.73073	11.17607	7.61261
2	48106432	48107334	AC079807.4	intron	DDX20_peak_1705	98	4.43071	9.83662	6.34675
2	65320025	65320473	SPRED2	intron	DDX20_peak_1710	99	4.60306	9.91150	6.41722
2	69914412	69914988	MXD1	intron	DDX20_peak_1711	158	5.90692	15.81816	12.05998
2	71618071	71618576	DYSF	intron	DDX20_peak_1713	98	4.74690	9.89745	6.40409
2	82003098	82003529	AC079896.1	intron	DDX20_peak_1720	69	4.16586	6.94351	3.67867
2	85772003	85772587	ATOH8	intron	DDX20_peak_1728	83	3.54093	8.38619	4.99626
2	96772902	96773307	CNNM4	intron	DDX20_peak_1766	56	3.37410	5.66991	2.58268
2	101143694	101144234	TBC1D8	intron	DDX20_peak_1769	122	6.12424	12.21672	8.60170
2	105403774	105404375	FHL2	intron	DDX20_peak_1770	91	4.37670	9.10536	5.66300
2	109199334	109199847	SH3RF3	intron	DDX20_peak_1771	780	11.21028	78.03171	73.44396
2	111308250	111308653	MIR4435-2HG	intron	DDX20_peak_1772	75	4.33106	7.52960	4.21325
2	137382371	137382880	THSD7B	intron	DDX20_peak_1792	59	3.91561	5.97281	2.84334
2	169604978	169605368	PPIG	intron	DDX20_peak_1804	60	3.98076	6.08496	2.92300
2	222866208	222866822	ACSL3	intron	DDX20_peak_1829	427	11.41826	42.73694	38.47241
2	233397142	233397608	DGKD	intron	DDX20_peak_1834	68	3.82655	6.82804	3.58597
2	237523030	237523696	MLPH	intron	DDX20_peak_1838	303	8.04713	30.32224	26.22828
2	241590475	241591067	THAP4	intron	DDX20_peak_1843	96	4.76257	9.60303	6.12667
3	10873386	10873943	SLC6A11	intron	DDX20_peak_2168	197	6.82014	19.73319	15.85510
3	32164070	32164489	GPD1L	intron	DDX20_peak_2177	94	5.20561	9.43862	5.97276
3	40252275	40253055	MYRIP	intron	DDX20_peak_2181	1068	14.87698	106.85513	102.05644
3	52670733	52671249	PBRM1	intron	DDX20_peak_2192	62	3.67893	6.28236	3.09847
3	75749504	75750438	ZNF717	intron	DDX20_peak_2199	212	3.77172	21.24513	17.32770
3	75750956	75751801	ZNF717	intron	DDX20_peak_2200	141	3.13031	14.10023	10.40569
3	75753288	75753788	ZNF717	intron	DDX20_peak_2201	217	3.84608	21.73853	17.80891
3	76875321	76875861	ROBO2	intron	DDX20_peak_2202	60	3.98076	6.08496	2.92300
3	100269967	100270341	TBC1D23	intron	DDX20_peak_2224	134	5.41599	13.48921	9.81843
3	101471933	101472467	SENP7	intron	DDX20_peak_2225	74	4.46766	7.48516	4.17248
3	165580092	165580471	LINC01322	intron	DDX20_peak_2256	68	4.28697	6.88124	3.62281
3	165643057	165643570	LINC01322	intron	DDX20_peak_2257	74	4.46766	7.48516	4.17248
3	170751045	170751808	CLDN11	intron	DDX20_peak_2263	154	4.91535	15.40040	11.65689
3	171272992	171273429	TNIK	intron	DDX20_peak_2265	68	4.28697	6.88124	3.62281
3	180855089	180855494	CCDC39	intron	DDX20_peak_2273	68	4.28697	6.88124	3.62281
3	197678079	197678773	RUBCN	intron	DDX20_peak_2282	73	3.06384	7.38204	4.07846
3	198173266	198174454	FAM157A	intron	DDX20_peak_2283	421	7.73315	42.15094	37.89236
4	26319166	26319647	RBPJ	intron	DDX20_peak_2295	122	6.12424	12.21672	8.60170
4	113467848	113468406	CAMK2D	intron	DDX20_peak_2354	157	6.42947	15.73711	11.98182
4	137167779	137168169	RP11-138I17.1	intron	DDX20_peak_2365	53	3.67455	5.32000	2.28092
4	145734809	145735296	C4orf51	intron	DDX20_peak_2368	97	4.82709	9.73373	6.24977
4	168530816	168531367	DDX60L	intron	DDX20_peak_2376	60	3.98076	6.08496	2.92300
4	176754879	176755338	VEGFC	intron	DDX20_peak_2378	68	4.28697	6.88124	3.62281
4	189846293	189846711	AF146191.4	intron	DDX20_peak_2386	84	4.21762	8.46483	5.06975
4	190177442	190180000	DUX4	intron	DDX20_peak_2395	13360	9.51264	1336.00916	1329.28003
5	100540	101096	PLEKHG4B	intron	DDX20_peak_2397	135	5.29842	13.58243	9.90744
5	912387	913056	TRIP13	intron	DDX20_peak_2400	112	3.89827	11.26354	7.69590
5	1098167	1098771	SLC12A7	intron	DDX20_peak_2401	134	4.40727	13.48578	9.81519
5	1333032	1333856	CLPTM1L	intron	DDX20_peak_2402	995	9.33579	99.54482	94.79765
5	1545293	1545756	CTD-2245E15.3	intron	DDX20_peak_2404	83	4.03090	8.33599	4.94971
5	14178672	14179255	TRIO	intron	DDX20_peak_2411	68	3.15597	6.85348	3.60867
5	17180772	17181328	BASP1	intron	DDX20_peak_2413	53	3.23375	5.38072	2.33325
5	20276690	20277145	CDH18	intron	DDX20_peak_2421	64	3.88336	6.42378	3.22490
5	23462902	23463330	PRDM9	intron	DDX20_peak_2424	77	4.59318	7.70678	4.36885
5	25160960	25161394	RP11-549K20.1	intron	DDX20_peak_2426	125	6.08517	12.54553	8.91636
5	33049527	33050440	CTD-2066L21.3	intron	DDX20_peak_2429	159	5.80445	15.97275	12.20880
5	34181331	34181856	RP11-1023L17.1	intron	DDX20_peak_2431	59	2.43127	5.92091	2.79976
5	38872000	38872427	OSMR	intron	DDX20_peak_2436	157	6.04401	15.73000	11.97494
5	60761538	60762028	ELOVL7	intron	DDX20_peak_2518	183	7.96152	18.31636	14.47813
5	75565905	75566789	POLK	intron	DDX20_peak_2525	90	4.67009	9.09458	5.65272
5	84085743	84086251	EDIL3	intron	DDX20_peak_2530	57	3.76701	5.71489	2.62119
5	84403638	84404031	CTD-2269F5.1	intron	DDX20_peak_2531	77	4.59318	7.70678	4.36885
5	88518264	88518715	LINC00461	intron	DDX20_peak_2532	68	4.28697	6.88124	3.62281
5	108278431	108278805	FBXL17	intron	DDX20_peak_2550	68	4.26488	6.84280	3.59886
5	118541988	118542449	CTD-2281M20.1	intron	DDX20_peak_2556	100	4.82859	10.06823	6.56482
5	119226746	119227254	DMXL1	intron	DDX20_peak_2560	78	4.49025	7.82286	4.47562
5	122163774	122164278	CTC-441N14.4	intron	DDX20_peak_2562	126	4.93174	12.67928	9.04406
5	129814296	129814777	CTC-575N7.1	intron	DDX20_peak_2565	74	4.28763	7.44890	4.13947
5	131749263	131749763	CTC-432M15.3	intron	DDX20_peak_2567	66	3.62426	6.65733	3.43344
5	133370600	133371002	FSTL4	intron	DDX20_peak_2570	71	3.84133	7.11690	3.83684
5	135246209	135246992	C5orf66	intron	DDX20_peak_2575	79	3.39391	7.96527	4.60712
5	139661349	139661730	CXXC5	intron	DDX20_peak_2586	90	2.99359	9.06188	5.62258
5	145743633	145744099	PRELID2	intron	DDX20_peak_2595	133	5.87205	13.32712	9.66343
5	150316944	150317906	ARSI	intron	DDX20_peak_2598	152	4.65347	15.24263	11.50451
5	154754766	154755137	LARP1	intron	DDX20_peak_2604	89	3.84571	8.96692	5.53350
5	162125802	162126245	GABRG2	intron	DDX20_peak_2608	76	4.54362	7.61951	4.29616
5	174521735	174522374	LINC01411	intron	DDX20_peak_2617	68	3.96921	6.84734	3.60288
5	178357862	178358281	COL23A1	intron	DDX20_peak_2621	59	3.13063	5.97040	2.84192
6	16664064	16664452	ATXN1	intron	DDX20_peak_2639	67	4.08104	6.78882	3.55055
6	17865794	17866324	KIF13A	intron	DDX20_peak_2641	88	3.71115	8.86284	5.43609
6	26473929	26474307	BTN2A1	intron	DDX20_peak_2660	118	5.33435	11.82558	8.22959
6	44044543	44045196	RP5-1120P11.1	intron	DDX20_peak_2703	259	6.46361	25.92814	21.91335
6	44246578	44247026	HSP90AB1	intron	DDX20_peak_2704	107	4.28916	10.70205	7.16247
6	56714647	56715273	DST	intron	DDX20_peak_2709	142	5.59558	14.28920	10.58568
6	56938900	56939416	DST	intron	DDX20_peak_2710	177	7.17939	17.75066	13.92959
6	72787833	72788396	KCNQ5	intron	DDX20_peak_2789	168	6.01276	16.89455	13.10058
6	77699995	77700368	MEI4	intron	DDX20_peak_2795	52	3.65561	5.28793	2.28092
6	85464434	85464902	NT5E	intron	DDX20_peak_2802	149	5.55879	14.97285	11.24474
6	96139693	96140112	FUT9	intron	DDX20_peak_2805	68	4.28697	6.88124	3.62281
6	99961044	99961520	MCHR2	intron	DDX20_peak_2809	68	4.28697	6.88124	3.62281
6	101530881	101531328	GRIK2	intron	DDX20_peak_2810	85	4.89939	8.55977	5.15350
6	109793941	109794513	FIG4	intron	DDX20_peak_2815	103	5.51182	10.34189	6.82101
6	127120335	127120757	RSPO3	intron	DDX20_peak_2822	79	4.56212	7.95399	4.59672
6	138971050	138971800	REPS1	intron	DDX20_peak_2829	71	3.87225	7.18145	3.89570
6	142839102	142839710	HIVEP2	intron	DDX20_peak_2832	180	6.49205	18.05433	14.22381
6	142846663	142847077	HIVEP2	intron	DDX20_peak_2833	90	3.87920	9.05506	5.61611
6	148784316	148784926	UST	intron	DDX20_peak_2835	77	4.59318	7.70678	4.36885
6	157310412	157311677	TMEM242	intron	DDX20_peak_2840	5257	9.38884	525.76117	519.88367
6	158026179	158026677	SYNJ2	intron	DDX20_peak_2841	208	5.26307	20.88301	16.97449
6	158049158	158049581	SYNJ2	intron	DDX20_peak_2842	56	3.01581	5.68600	2.59635
6	158057316	158057888	SYNJ2	intron	DDX20_peak_2843	70	3.56973	7.01887	3.74778
6	159996574	159997188	IGF2R	intron	DDX20_peak_2851	69	4.14433	6.90434	3.64308
6	160571135	160571506	LPA	intron	DDX20_peak_2852	83	4.62518	8.37784	4.98862
6	161872561	161872962	PARK2	intron	DDX20_peak_2853	68	4.28697	6.88124	3.62281
6	165618569	165619700	PDE10A	intron	DDX20_peak_2854	484	8.91855	48.46195	44.12634
6	168659576	168659954	SMOC2	intron	DDX20_peak_2858	125	5.02032	12.55020	8.92083
6	170377007	170377765	FAM120B	intron	DDX20_peak_2861	620	10.44691	62.09096	57.62084
6	170398477	170400261	FAM120B	intron	DDX20_peak_2862	468	6.46878	46.83465	42.51920
7	6448042	6448513	DAGLB	intron	DDX20_peak_2866	107	3.83094	10.77814	7.23517
7	23713414	23713939	STK31	intron	DDX20_peak_2869	103	5.51182	10.34189	6.82101
7	29285264	29285876	CHN2	intron	DDX20_peak_2871	102	4.91314	10.24355	6.73049
7	39489176	39489770	POU6F2	intron	DDX20_peak_2877	84	4.84653	8.46580	5.07057
7	55132710	55133971	EGFR	intron	DDX20_peak_2880	178	5.77033	17.88735	14.06200
7	55204273	55204738	EGFR	intron	DDX20_peak_2881	119	5.22611	11.95690	8.35497
7	66817220	66817640	GTF2IRD1P1	intron	DDX20_peak_2910	55	3.20555	5.52878	2.46087
7	74343969	74344370	CLIP2	intron	DDX20_peak_2920	79	3.99684	7.98443	4.62497
7	76438120	76438658	ZP3	intron	DDX20_peak_2926	133	3.81476	13.36271	9.69754
7	76997050	76998502	DTX2P1-UPK3BP1-PMS2P11	intron	DDX20_peak_2928	258	4.60838	25.83170	21.81915
7	90157564	90158232	STEAP2-AS1	intron	DDX20_peak_2931	183	5.79167	18.34853	14.50942
7	101882366	101882984	CUX1	intron	DDX20_peak_2945	125	4.64157	12.58904	8.95804
7	116443406	116444276	AC002066.1	intron	DDX20_peak_2955	76	3.95987	7.63238	4.30796
7	116460126	116460617	AC002066.1	intron	DDX20_peak_2956	115	5.02152	11.50520	7.92425
7	126574477	126574867	GRM8	intron	DDX20_peak_2960	104	4.86996	10.48977	6.96095
7	126809604	126810075	GRM8	intron	DDX20_peak_2961	101	4.71378	10.15332	6.64526
7	130010198	130010608	RP11-306G20.1	intron	DDX20_peak_2964	110	4.20676	11.07077	7.51294
7	135714992	135715399	SLC13A4	intron	DDX20_peak_2966	71	3.53568	7.17734	3.89208
7	137781123	137781495	DGKI	intron	DDX20_peak_2967	77	4.59318	7.70678	4.36885
7	143701338	143702076	TCAF2	intron	DDX20_peak_2973	75	4.33106	7.52960	4.21325
7	150003381	150003830	RP11-728K20.2	intron	DDX20_peak_2977	83	4.15209	8.32348	4.93852
7	158131390	158131864	PTPRN2	intron	DDX20_peak_2986	71	3.44369	7.18436	3.89839
7	158147127	158148842	PTPRN2	intron	DDX20_peak_2987	450	5.73962	45.08709	40.79395
7	158332167	158332818	PTPRN2	intron	DDX20_peak_2988	86	3.04445	8.68861	5.27374
7	158360154	158361067	PTPRN2	intron	DDX20_peak_2989	165	5.41517	16.50480	12.72313
X	1754173	1754592	RP13-297E16.4	intron	DDX20_peak_3235	138	6.55256	13.83407	10.14911
X	29662821	29663404	IL1RAPL1	intron	DDX20_peak_3239	190	7.81690	19.03042	15.17152
X	48021302	48021763	ZNF630	intron	DDX20_peak_3242	183	7.96152	18.31636	14.47813
X	68652956	68653550	STARD8	intron	DDX20_peak_3255	98	3.88256	9.86825	6.37648
X	107562049	107562530	FRMPD3	intron	DDX20_peak_3258	96	4.80539	9.68986	6.20856
X	140723408	140723841	LINC00632	intron	DDX20_peak_3268	165	6.60871	16.55533	12.77220
X	150450790	150451259	MAMLD1	intron	DDX20_peak_3272	73	4.22409	7.33027	4.03165
X	154369108	154369502	FLNA	intron	DDX20_peak_3274	111	3.63417	11.13134	7.57033
8	1643078	1643732	DLGAP2	intron	DDX20_peak_2997	91	4.25340	9.12837	5.68480
8	22844882	22845281	PEBP4	intron	DDX20_peak_3003	68	4.28697	6.88124	3.62281
8	23410669	23411089	LOXL2	intron	DDX20_peak_3005	69	3.63395	6.92227	3.65932
8	32227249	32227632	NRG1	intron	DDX20_peak_3010	74	4.46766	7.48516	4.17248
8	37498930	37499335	LINC01605	intron	DDX20_peak_3014	63	3.58498	6.33370	3.14398
8	38527596	38528253	C8orf86	intron	DDX20_peak_3015	166	5.92938	16.68734	12.89975
8	38769197	38769893	TACC1	intron	DDX20_peak_3016	93	4.20345	9.30499	5.85082
8	51398049	51398425	PXDNL	intron	DDX20_peak_3029	100	4.98465	10.04964	6.54719
8	55346271	55346694	XKR4	intron	DDX20_peak_3032	69	4.16586	6.94351	3.67867
8	57209551	57209977	LINC01606	intron	DDX20_peak_3035	107	2.70510	10.73384	7.19290
8	60843558	60843931	CHD7	intron	DDX20_peak_3037	67	3.89686	6.70809	3.47892
8	67582316	67583046	CPA6	intron	DDX20_peak_3044	1154	12.11512	115.40028	110.55360
8	67585967	67586616	CPA6	intron	DDX20_peak_3045	218	4.22921	21.81737	17.88548
8	67587509	67588219	CPA6	intron	DDX20_peak_3046	398	6.67618	39.84784	35.61852
8	97090345	97090975	CPQ	intron	DDX20_peak_3073	96	4.64860	9.69009	6.20870
8	101623639	101624522	GRHL2	intron	DDX20_peak_3078	156	5.68496	15.67599	11.92242
8	103979951	103980917	RIMS2	intron	DDX20_peak_3081	137	5.21091	13.73348	10.05218
8	108351272	108351811	EIF3E	intron	DDX20_peak_3085	68	4.28697	6.88124	3.62281
8	127853942	127854622	PVT1	intron	DDX20_peak_3098	156	3.38829	15.66279	11.90985
8	127931427	127931817	PVT1	intron	DDX20_peak_3099	103	3.55307	10.35102	6.82962
8	132839660	132840031	PHF20L1	intron	DDX20_peak_3103	82	4.27673	8.29808	4.91480
8	138691775	138692275	COL22A1	intron	DDX20_peak_3104	94	4.01923	9.41938	5.95804
8	138711859	138712237	COL22A1	intron	DDX20_peak_3105	68	3.85905	6.89357	3.63354
8	142390870	142391342	TSNARE1	intron	DDX20_peak_3109	81	3.64986	8.19489	4.81927
8	143454156	143455129	ZC3H3	intron	DDX20_peak_3111	213	5.59470	21.30647	17.38714
9	18490433	18491151	ADAMTSL1	intron	DDX20_peak_3139	94	4.13189	9.42096	5.95942
9	35913605	35914421	LINC00961	intron	DDX20_peak_3153	182	4.51189	18.27107	14.43432
9	38008496	38008879	RP11-613M10.9	intron	DDX20_peak_3157	120	3.96790	12.04148	8.43542
9	61944380	61944789	RP11-374M1.9	intron	DDX20_peak_3178	107	5.33280	10.73223	7.19131
9	62882668	62883115	RP11-262H14.3	intron	DDX20_peak_3182	75	3.81157	7.57172	4.25227
9	86053115	86053617	GOLM1	intron	DDX20_peak_3190	87	4.50437	8.76280	5.34270
9	93670814	93671228	PHF2	intron	DDX20_peak_3193	97	3.07412	9.79507	6.30788
9	93672813	93673199	PHF2	intron	DDX20_peak_3194	52	2.34951	5.21023	2.22386
9	127561934	127562429	FAM129B	intron	DDX20_peak_3213	100	3.93359	10.01390	6.51390
9	133875266	133875679	VAV2	intron	DDX20_peak_3218	60	3.33527	6.02685	2.89021
9	135225986	135226454	RP11-399H11.3	intron	DDX20_peak_3222	78	3.83793	7.89295	4.54036
9	137328868	137329842	EXD3	intron	DDX20_peak_3225	273	4.70594	27.38421	23.34129
9	137845158	137846328	EHMT1	intron	DDX20_peak_3227	295	6.27012	29.59977	25.51847
9	137900014	137900425	CACNA1B	intron	DDX20_peak_3228	80	4.63632	8.08859	4.72091
9	138231816	138232321	FAM157B	intron	DDX20_peak_3229	102	4.75188	10.23589	6.72335
11	175541	176298	RP11-304M2.3	intron	DDX20_peak_573	386	10.07568	38.69154	34.47863
11	1432314	1432744	BRSK2	intron	DDX20_peak_582	97	3.10903	9.74487	6.26041
11	9705095	9706129	SWAP70	intron	DDX20_peak_585	107	4.85027	10.78318	7.24007
11	12044203	12044646	RP13-631K18.2	intron	DDX20_peak_591	77	4.03861	7.79998	4.45449
11	12287823	12288508	MICALCL	intron	DDX20_peak_592	72	3.58080	7.28593	3.99100
11	34483524	34484028	ELF5	intron	DDX20_peak_599	87	4.50437	8.76280	5.34270
11	35166299	35166695	CD44	intron	DDX20_peak_600	77	3.66937	7.74641	4.40536
11	50412626	50413003	RP11-574M7.2	intron	DDX20_peak_607	65	3.96009	6.56625	3.35229
11	62553297	62554132	AHNAK	intron	DDX20_peak_639	269	4.69260	26.97435	22.93888
11	69321299	69321995	MYEOV	intron	DDX20_peak_675	63	3.03942	6.32829	3.13908
11	81902008	81902614	MIR4300HG	intron	DDX20_peak_689	85	4.89939	8.55977	5.15350
11	83025743	83026145	RP11-659G9.3	intron	DDX20_peak_691	68	4.10192	6.82701	3.58527
11	96155732	96156265	MAML2	intron	DDX20_peak_701	108	4.23408	10.85174	7.30456
11	96243502	96243949	MAML2	intron	DDX20_peak_702	58	3.48407	5.89327	2.77595
11	96307147	96307695	MAML2	intron	DDX20_peak_703	97	4.14388	9.73823	6.25401
11	113358120	113358491	TTC12	intron	DDX20_peak_711	67	4.21681	6.75894	3.52389
11	120328635	120329030	TMEM136	intron	DDX20_peak_716	122	4.88438	12.21830	8.60313
11	122180762	122181350	MIR100HG	intron	DDX20_peak_717	72	3.22401	7.25570	3.96347
11	123582767	123583269	GRAMD1B	intron	DDX20_peak_719	80	3.79981	8.06380	4.69807
10	136742	137240	ZMYND11	intron	DDX20_peak_327	94	5.02515	9.44960	5.98275
10	417781	418185	DIP2C	intron	DDX20_peak_329	404	10.26960	40.42602	36.18821
10	816754	817191	LARP4B	intron	DDX20_peak_330	57	3.65992	5.76341	2.66309
10	1571768	1572893	ADARB2	intron	DDX20_peak_331	131	4.72786	13.15631	9.50077
10	2522612	2523024	RP11-526P5.2	intron	DDX20_peak_332	81	4.05753	8.11767	4.74792
10	5369939	5370626	UCN3	intron	DDX20_peak_337	119	4.77133	11.93842	8.33717
10	10951362	10951793	CELF2	intron	DDX20_peak_338	60	3.98076	6.08496	2.92300
10	12775061	12776022	CAMK1D	intron	DDX20_peak_340	122	5.19012	12.23718	8.62146
10	13882146	13882541	FRMD4A	intron	DDX20_peak_341	83	4.46536	8.37936	4.98978
10	17216528	17216960	VIM-AS1	intron	DDX20_peak_344	77	3.58971	7.79298	4.44843
10	18554794	18555219	NSUN6	intron	DDX20_peak_347	60	3.98076	6.08496	2.92300
10	26486782	26487479	APBB1IP	intron	DDX20_peak_351	67	4.19318	6.71760	3.48668
10	30986007	30986511	ZNF438	intron	DDX20_peak_354	191	7.15871	19.11650	15.25539
10	31467976	31468378	ZEB1	intron	DDX20_peak_357	64	3.92135	6.49444	3.28782
10	32980247	32980904	ITGB1	intron	DDX20_peak_360	110	3.84725	11.09658	7.53733
10	33238221	33238737	NRP1	intron	DDX20_peak_362	112	5.41050	11.24765	7.68089
10	54908144	54908681	PCDH15	intron	DDX20_peak_509	94	5.20561	9.43862	5.97276
10	77506852	77507273	KCNMA1	intron	DDX20_peak_524	68	3.39659	6.83854	3.59522
10	94837805	94838238	RP11-400G3.5	intron	DDX20_peak_530	88	4.68271	8.80115	5.37840
10	100006508	100006994	DNMBP	intron	DDX20_peak_534	87	4.82153	8.74201	5.32349
10	100057468	100057895	CPN1	intron	DDX20_peak_535	235	7.62251	23.58535	19.61541
10	104035592	104036268	COL17A1	intron	DDX20_peak_541	243	6.01278	24.38063	20.39609
10	113073580	113074307	TCF7L2	intron	DDX20_peak_547	154	6.09713	15.43660	11.69173
10	114364716	114365115	AFAP1L2	intron	DDX20_peak_548	56	3.62447	5.69837	2.60733
10	117442215	117442764	CTA-109P11.4	intron	DDX20_peak_549	103	4.50957	10.33153	6.81374
10	125905250	125906033	FANK1	intron	DDX20_peak_552	90	3.97812	9.03806	5.59988
10	126350763	126351311	ADAM12	intron	DDX20_peak_553	108	4.60043	10.86530	7.31746
10	126947627	126948305	DOCK1	intron	DDX20_peak_554	184	6.14443	18.48214	14.63869
10	129718783	129719621	MGMT	intron	DDX20_peak_555	89	4.75211	8.93408	5.50242
10	132364365	132364869	LRRC27	intron	DDX20_peak_559	803	12.59849	80.32526	75.72047
12	357243	357802	KDM5A	intron	DDX20_peak_727	87	4.48448	8.72261	5.30500
12	420110	420970	CCDC77	intron	DDX20_peak_728	88	3.45631	8.84330	5.41821
12	421389	421841	CCDC77	intron	DDX20_peak_729	87	3.42575	8.74750	5.32873
12	570661	571356	NINJ2	intron	DDX20_peak_730	147	3.72297	14.78120	11.05993
12	1085116	1085670	ERC1	intron	DDX20_peak_733	211	7.23805	21.19724	17.28100
12	1473930	1474876	ERC1	intron	DDX20_peak_734	81	3.30032	8.13067	4.75999
12	1605244	1605873	WNT5B	intron	DDX20_peak_735	55	2.77212	5.57495	2.49972
12	6335958	6336757	TNFRSF1A	intron	DDX20_peak_740	219	5.07247	21.95681	18.02184
12	7382894	7383351	CD163L1	intron	DDX20_peak_747	68	4.28697	6.88124	3.62281
12	12804183	12804558	APOLD1	intron	DDX20_peak_752	56	2.99889	5.64371	2.55985
12	12899655	12900209	GPRC5A	intron	DDX20_peak_753	74	3.02464	7.44915	4.13970
12	13056430	13056839	FAM234B	intron	DDX20_peak_754	57	3.41452	5.75232	2.65368
12	13952491	13952888	GRIN2B	intron	DDX20_peak_755	50	3.49619	5.01603	2.06440
12	19700722	19701180	AEBP2	intron	DDX20_peak_759	67	3.93271	6.77720	3.54016
12	20090734	20091118	RP11-664H17.1	intron	DDX20_peak_760	61	3.61669	6.15898	2.98840
12	30257592	30257971	RP11-776A13.3	intron	DDX20_peak_763	87	4.63757	8.71422	5.29762
12	46557080	46557485	RP11-96H19.1	intron	DDX20_peak_843	61	3.60146	6.12866	2.96187
12	46569841	46570301	RP11-96H19.1	intron	DDX20_peak_844	60	3.98076	6.08496	2.92300
12	57111908	57112490	STAT6	intron	DDX20_peak_858	213	5.60746	21.35037	17.43000
12	63918318	63918865	SRGAP1	intron	DDX20_peak_861	93	4.78000	9.31178	5.85699
12	65536922	65537464	RP11-230G5.2	intron	DDX20_peak_862	128	5.81368	12.81277	9.17174
12	65656779	65657532	RP11-221N13.4	intron	DDX20_peak_863	69	4.18762	6.98301	3.71515
12	75862854	75863424	RP11-114H23.1	intron	DDX20_peak_868	81	4.22337	8.18756	4.81211
12	75944093	75944614	RP11-114H23.1	intron	DDX20_peak_869	102	4.75188	10.23589	6.72335
12	75977797	75978393	RP11-114H23.1	intron	DDX20_peak_870	72	3.79700	7.28092	3.98645
12	104219306	104220154	TXNRD1	intron	DDX20_peak_879	147	5.19146	14.77390	11.05287
12	104603177	104604279	CHST11	intron	DDX20_peak_881	145	5.25243	14.57050	10.85677
12	120230951	120231951	PXN	intron	DDX20_peak_888	90	3.53514	9.08848	5.64706
12	121992507	121992963	WDR66	intron	DDX20_peak_891	63	3.61349	6.39275	3.19725
12	124438837	124439372	NCOR2	intron	DDX20_peak_894	109	4.76061	10.91519	7.36482
12	132241050	132243136	GALNT9	intron	DDX20_peak_900	298	5.01823	29.88523	25.79855
13	20419568	20419998	CRYL1	intron	DDX20_peak_912	94	5.20561	9.43862	5.97276
13	33255267	33255648	STARD13	intron	DDX20_peak_913	68	2.67460	6.88950	3.63009
13	35975848	35976223	DCLK1	intron	DDX20_peak_915	73	4.08458	7.34206	4.04224
13	41589405	41589921	VWA8	intron	DDX20_peak_919	72	4.18277	7.25276	3.96073
13	42452990	42453381	RP11-413N19.2	intron	DDX20_peak_920	66	3.97975	6.60259	3.38456
13	44561436	44561932	TSC22D1	intron	DDX20_peak_923	60	3.98076	6.08496	2.92300
13	44713793	44714190	RP11-442J21.2	intron	DDX20_peak_924	84	3.97986	8.49343	5.09643
13	50208516	50209049	DLEU1	intron	DDX20_peak_933	82	4.55561	8.24737	4.86784
13	51643154	51644013	WDFY2	intron	DDX20_peak_936	120	4.34363	12.06209	8.45471
13	51714520	51715161	WDFY2	intron	DDX20_peak_937	156	5.13285	15.69595	11.94188
13	74536735	74537151	RP11-285E18.2	intron	DDX20_peak_951	74	4.26624	7.40904	4.10321
13	75717102	75717660	RP11-29G8.3	intron	DDX20_peak_956	104	4.70185	10.45326	6.92636
13	93243524	93243921	GPC6	intron	DDX20_peak_967	91	4.11894	9.10363	5.66138
13	96016851	96017406	UGGT2	intron	DDX20_peak_968	98	5.06616	9.86738	6.37570
13	110385572	110385943	COL4A2	intron	DDX20_peak_974	156	5.36999	15.62593	11.87425
[truncated: 1,344 more rows]
