# Supplementary material for: WDR4 promotes the progression and lymphatic metastasis of bladder cancer via transcriptional down-regulation of ARRB2
Source: Oncogenesis. 2023 Oct 2;12(1):47. doi: 10.1038/s41389-023-00493-z (PMC10545698; doi:10.1038/s41389-023-00493-z)
Supplement: Supplementary file 11 — Supplementary Table S6 [file 41389_2023_493_MOESM11_ESM.xls]

gene_id	UOE3	UOE2	UOE1	UNC3	UNC1	UNC2	OE	NC	log2FoldChange	pvalue	padj	gene_name	gene_chr	gene_start	gene_end	gene_strand	gene_length	gene_biotype	gene_description	tf_family
ENSG00000104419	1852.15465884503	1886.69186238913	1862.58392149861	2835.78674495522	2730.10954108707	3184.37099983227	1867.14348091092	2916.75576195818	-0.643481154807142	1.41572954382114e-30	5.67424401163514e-27	NDRG1	8	133237171	133302022	-	9823	protein_coding	N-myc downstream regulated 1 [Source:HGNC Symbol;Acc:HGNC:7679]	-
ENSG00000186468	1524.42756103331	1659.1411920433	1425.17446694602	2227.03651099011	2354.4153225988	2107.74090417735	1536.24774000754	2229.73091258875	-0.537233494692764	2.24545355695153e-18	5.9998519041745e-15	RPS23	5	82273358	82278577	-	4204	protein_coding	ribosomal protein S23 [Source:HGNC Symbol;Acc:HGNC:10410]	-
ENSG00000165507	88.3870051674035	76.1800070288217	96.5175791735774	217.050249257875	244.298572125795	279.053021116438	87.0281971232675	246.800614166703	-1.5049293037623	4.23450894127593e-18	1	DEPP1	10	44970981	44978810	-	2979	protein_coding	DEPP1, autophagy regulator [Source:HGNC Symbol;Acc:HGNC:23355]	-
ENSG00000074410	4205.83108858375	4329.39884101459	4377.17489379745	5445.43741626502	5471.89869518414	6244.05873491038	4304.13494113193	5720.46494878651	-0.410459187142321	6.29000362237492e-18	1.26051672592393e-14	CA12	15	63321378	63382161	-	7313	protein_coding	carbonic anhydrase 12 [Source:HGNC Symbol;Acc:HGNC:1371]	-
ENSG00000101187	2202.72334226181	2321.01683752748	2372.89495180997	2983.17900724196	2805.05372456789	2927.08807256179	2298.87837719975	2905.10693479055	-0.337676612872369	9.61173270338926e-13	1.10068070500526e-09	SLCO4A1	20	62642445	62685785	+	4051	protein_coding	solute carrier organic anion transporter family member 4A1 [Source:HGNC Symbol;Acc:HGNC:10953]	-
ENSG00000130600	59.5867450566765	48.4781862910683	37.9909620151315	154.459014588162	124.582538773314	179.108499369062	48.6852977876254	152.716684243513	-1.64740252289335	1.26860543730705e-12	1	H19	11	1995176	2001470	-	2897	processed_transcript	H19, imprinted maternally expressed transcript [Source:HGNC Symbol;Acc:HGNC:4713]	-
ENSG00000099194	12409.9327704705	12552.8821971648	11991.7958209384	14371.7551090005	13902.6326862345	15287.5536284676	12318.2035961912	14520.6471412342	-0.23725236170014	8.84775696556831e-12	8.86545247949945e-09	SCD	10	100347124	100364834	+	5362	protein_coding	stearoyl-CoA desaturase [Source:HGNC Symbol;Acc:HGNC:10571]	-
ENSG00000188042	1803.49215038207	1710.58743055627	1793.78947676851	2282.5609933584	2155.86190142883	2345.23283704241	1769.28968590228	2261.21857727654	-0.353902982034766	1.11613299020857e-11	9.90536936480896e-09	ARL4C	2	234493041	234497053	-	4013	protein_coding	ADP ribosylation factor like GTPase 4C [Source:HGNC Symbol;Acc:HGNC:698]	-
ENSG00000134013	5634.91985752637	5997.4441897236	6091.9020982642	7039.49482825658	6866.63914879475	7122.77888651108	5908.08871517139	7009.63762118747	-0.246700905457211	1.235699771059e-11	9.90536936480896e-09	LOXL2	8	23297189	23425328	-	5707	protein_coding	lysyl oxidase like 2 [Source:HGNC Symbol;Acc:HGNC:6666]	-
ENSG00000117394	1635.65615180577	1717.51288574071	1715.75398722391	2156.36898797591	2059.50509409634	2400.64762137759	1689.6410082568	2205.50723448328	-0.384387260669746	8.21131927175037e-11	5.98381229839555e-08	SLC2A1	1	42925375	42959176	-	4724	protein_coding	solute carrier family 2 member 1 [Source:HGNC Symbol;Acc:HGNC:11005]	-
ENSG00000210135	345.603121328724	322.528341446699	255.668906534264	611.77884209429	527.52918761825	461.130169646313	307.933456436562	533.479399786284	-0.791799455207247	3.36962523942932e-10	2.25090965993879e-07	MT-TN	MT	5657	5729	-	73	Mt_tRNA	mitochondrially encoded tRNA asparagine [Source:HGNC Symbol;Acc:HGNC:7493]	-
ENSG00000167772	442.928138254629	434.324975138347	482.587895867887	660.236572161165	646.271919886565	659.040113700525	453.280336420287	655.182868582751	-0.531853483781968	1.86864521809095e-09	1.15223538986285e-06	ANGPTL4	19	8363289	8374373	+	2482	protein_coding	angiopoietin like 4 [Source:HGNC Symbol;Acc:HGNC:16039]	-
ENSG00000198695	12622.4588278393	12148.2377442455	11550.2792353572	14204.1721258526	13508.445747147	15076.7795380498	12106.991935814	14263.1324703498	-0.236371943997418	2.06178627801212e-09	1.18051991461037e-06	MT-ND6	MT	14149	14673	-	525	protein_coding	mitochondrially encoded NADH:ubiquinone oxidoreductase core subunit 6 [Source:HGNC Symbol;Acc:HGNC:7462]	-
ENSG00000034510	19744.0679745298	18602.761976142	19009.8559661661	22255.2220692552	22323.6336664432	20871.5826999572	19118.8953056126	21816.8128118852	-0.19043742994741	2.52659338189708e-09	1.2881965213447e-06	TMSB10	2	84905625	84906675	+	496	protein_coding	thymosin beta 10 [Source:HGNC Symbol;Acc:HGNC:11879]	-
ENSG00000168209	441.935025837017	464.994848098002	479.50754759639	671.341468634823	612.206381940737	690.705704749199	462.145807177136	658.084518441586	-0.50992901733578	1.66756413638324e-08	7.4262189540267e-06	DDIT4	10	72273920	72276036	+	2058	protein_coding	DNA damage inducible transcript 4 [Source:HGNC Symbol;Acc:HGNC:24944]	-
ENSG00000210082	20194.9410121253	20569.5912485225	19463.6939448333	23813.9457197396	21571.2719283824	24086.6297411178	20076.075401827	23157.28246308	-0.205925931089112	2.47700603388246e-08	1.04503580882115e-05	MT-RNR2	MT	1671	3229	+	1559	Mt_rRNA	mitochondrially encoded 16S RNA [Source:HGNC Symbol;Acc:HGNC:7471]	-
ENSG00000134107	625.660823095103	566.897974383309	604.775043970607	746.047135821255	844.825341056534	904.448444327747	599.111280483007	831.773640401845	-0.473694444169477	5.62557345712335e-08	2.05218194633559e-05	BHLHE40	3	4979116	4985323	+	3837	protein_coding	basic helix-loop-helix family member e40 [Source:HGNC Symbol;Acc:HGNC:1046]	bHLH
ENSG00000186480	1831.29929807519	1978.70148126809	1881.06601112759	2259.34166436802	2272.65803152881	2336.32688955997	1897.02226349029	2289.44219515227	-0.271215448864327	5.63223588066154e-08	2.05218194633559e-05	INSIG1	7	155297776	155310235	+	3650	protein_coding	insulin induced gene 1 [Source:HGNC Symbol;Acc:HGNC:6083]	-
ENSG00000185585	100.304354178739	92.0096188789664	100.62471020224	160.516230846522	196.606819001636	215.721839019091	97.6462277533151	190.948296289083	-0.96822896010156	6.76221082621588e-08	1	OLFML2A	9	124777158	124814885	+	6746	protein_coding	olfactomedin like 2A [Source:HGNC Symbol;Acc:HGNC:27270]	-
ENSG00000156482	2999.19950118605	2926.49949079551	3013.60739228138	3462.7086276954	3476.63147264279	3442.64347682301	2979.76879475431	3460.66119238707	-0.215916498927126	6.88976474449433e-08	2.40123279095072e-05	RPL30	8	98024851	98046469	-	4027	protein_coding	ribosomal protein L30 [Source:HGNC Symbol;Acc:HGNC:10333]	-
ENSG00000116133	8375.91013013349	8945.70939681306	8596.22524299138	9816.72848271432	9728.1443362443	9623.37102963604	8639.28158997931	9722.74794953155	-0.170417309759408	8.0665798568935e-08	2.69423767220243e-05	DHCR24	1	54849627	54887271	-	6290	protein_coding	24-dehydrocholesterol reductase [Source:HGNC Symbol;Acc:HGNC:2859]	-
ENSG00000198786	38908.1582971745	41620.0069569931	37262.973040301	44715.3799552515	43268.0996966223	47268.8110379079	39263.7127648229	45084.0968965939	-0.199393114668727	8.94329549018066e-08	2.86757826597153e-05	MT-ND5	MT	12337	14148	+	1812	protein_coding	mitochondrially encoded NADH:ubiquinone oxidoreductase core subunit 5 [Source:HGNC Symbol;Acc:HGNC:7461]	-
ENSG00000114268	313.823523965163	314.613535521627	341.918658136184	486.596372754864	429.225778117432	525.450901463932	323.451905874325	480.424350778743	-0.570839452578845	1.92593983575151e-07	5.51369061549432e-05	PFKFB4	3	48517684	48562015	-	6107	protein_coding	6-phosphofructo-2-kinase/fructose-2,6-biphosphatase 4 [Source:HGNC Symbol;Acc:HGNC:8875]	-
ENSG00000235174	788.531259583352	815.225010282455	751.604978245305	1064.05098938512	951.88846031485	1050.90180292786	785.120416037037	1022.28041754261	-0.380327850081227	2.6350356694098e-07	7.28360204344446e-05	RPL39P3	6	73373108	73373263	-	156	processed_pseudogene	ribosomal protein L39 pseudogene 3 [Source:HGNC Symbol;Acc:HGNC:21383]	-
ENSG00000172893	5442.25604850979	6079.56030119622	5901.94728818854	6865.85462885028	6768.33573929393	6515.19535826465	5807.92121263152	6716.46190880295	-0.20968548977204	2.92573133637786e-07	7.81755413080164e-05	DHCR7	11	71428193	71452868	-	4160	protein_coding	7-dehydrocholesterol reductase [Source:HGNC Symbol;Acc:HGNC:2860]	-
ENSG00000134333	18340.800128445	18611.6661328077	17318.7447651141	20260.3788481688	19671.3882120894	21645.4105812091	18090.4036754556	20525.7258804891	-0.182154034927538	3.89379807026451e-07	0.000100686081713678	LDHA	11	18394388	18408425	+	6210	protein_coding	lactate dehydrogenase A [Source:HGNC Symbol;Acc:HGNC:6535]	-
ENSG00000185033	953.387920906824	941.861905083613	1081.2022432955	1235.6721167053	1239.01228014397	1329.9548240443	992.150689761979	1268.21307363119	-0.354606882404078	4.06837168484499e-07	0.000101912710705367	SEMA4B	15	90160604	90229679	+	7006	protein_coding	semaphorin 4B [Source:HGNC Symbol;Acc:HGNC:10730]	-
ENSG00000111674	910.684086949539	867.66059953606	942.586571078128	1107.46103923669	1133.89576305399	1229.02075257665	906.977085854576	1156.79251828911	-0.351274928885798	4.32804310132041e-07	0.000102312230409997	ENO2	12	6913745	6923698	+	4281	protein_coding	enolase 2 [Source:HGNC Symbol;Acc:HGNC:3353]	-
ENSG00000112972	1672.40131125739	1765.99107203177	1662.3612838513	2004.93858151693	2004.02693229885	2129.51099802332	1700.25122238015	2046.1588372797	-0.267055610965483	4.33959061120248e-07	0.000102312230409997	HMGCS1	5	43289395	43313512	-	4702	protein_coding	3-hydroxy-3-methylglutaryl-CoA synthase 1 [Source:HGNC Symbol;Acc:HGNC:5007]	-
ENSG00000130702	2405.31827545451	2296.28306901162	2584.41219978611	2868.09189833313	2897.51732756371	2869.69418878607	2428.67118141741	2878.43447156097	-0.245402570393893	4.77660323472691e-07	0.00010939786151306	LAMA5	20	62307955	62367312	-	14291	protein_coding	laminin subunit alpha 5 [Source:HGNC Symbol;Acc:HGNC:6485]	-
ENSG00000112715	1126.18948157119	1024.96736729687	1102.76468119598	1296.24427928889	1427.83269047228	1354.69356705108	1084.64051002135	1359.59017893742	-0.326271441459041	5.50793055258305e-07	0.000122643253637516	VEGFA	6	43770184	43786487	+	14431	protein_coding	vascular endothelial growth factor A [Source:HGNC Symbol;Acc:HGNC:12680]	-
ENSG00000198804	146698.593879867	155641.690464326	144068.915440679	164291.895647566	160623.87792	175074.105159516	148803.066594957	166663.292909027	-0.16352598560846	8.58896104927894e-07	0.000186078680462216	MT-CO1	MT	5904	7445	+	1542	protein_coding	mitochondrially encoded cytochrome c oxidase I [Source:HGNC Symbol;Acc:HGNC:7419]	-
ENSG00000196205	3528.52841977286	3977.18997734887	3592.71286732284	4385.42457105214	4457.71896548263	4138.29693017357	3699.47708814819	4327.14682223611	-0.226011809108476	2.10378135771036e-06	0.000437945865478601	EEF1A1P5	9	133019486	133020874	+	1389	processed_pseudogene	eukaryotic translation elongation factor 1 alpha 1 pseudogene 5 [Source:HGNC Symbol;Acc:HGNC:3200]	-
ENSG00000183421	505.494220564139	464.005497357368	497.989637225373	678.408220936243	603.446672183238	698.622102511367	489.163118382293	660.158998543616	-0.432374623743803	2.13072464491834e-06	0.000437945865478601	RIPK4	21	41739369	41767106	-	4033	protein_coding	receptor interacting serine/threonine kinase 4 [Source:HGNC Symbol;Acc:HGNC:496]	-
ENSG00000137331	1283.10124355377	1326.71934319026	1211.60365345555	1595.06694803462	1489.15065877477	1555.5721602661	1273.80808006652	1546.59658902516	-0.279542762819184	3.12358664924532e-06	0.00059945073403969	IER3	6	30743199	30744554	-	1356	protein_coding	immediate early response 3 [Source:HGNC Symbol;Acc:HGNC:5392]	-
ENSG00000184640	4917.89269201103	4983.3596805737	4926.50366888111	5606.9631831546	5556.57588950662	5392.056425757	4942.58534715528	5518.53183280607	-0.158981329162755	3.70352188888342e-06	0.000690405382820686	SEPT9	17	77280569	77500596	+	12844	protein_coding	septin 9 [Source:HGNC Symbol;Acc:HGNC:7323]	-
ENSG00000123384	2083.54985214845	2208.23085309519	2257.89528300741	2577.34551793189	2449.79882884711	2651.99325032644	2183.22532941702	2559.71253236848	-0.229563681942066	4.80941579757524e-06	0.000876188114394616	LRP1	12	57128493	57213351	+	20839	protein_coding	LDL receptor related protein 1 [Source:HGNC Symbol;Acc:HGNC:6692]	-
ENSG00000184117	856.062903980919	938.893852861711	931.291960749305	1098.37521484915	1120.26954787566	1164.70002075904	908.749572530645	1127.78159449462	-0.311694513411883	4.96958498365772e-06	0.000885248738422228	NIPSNAP1	22	29554808	29581337	-	3067	protein_coding	nipsnap homolog 1 [Source:HGNC Symbol;Acc:HGNC:7827]	-
ENSG00000134324	3155.11815075102	3339.05874963991	3186.10689548522	3600.00552955155	3650.85236670859	3774.14263311382	3226.76126529205	3675.00017645799	-0.187624231149929	6.50841695636994e-06	0.00113416239831003	LPIN1	2	11677595	11827409	+	11861	protein_coding	lipin 1 [Source:HGNC Symbol;Acc:HGNC:13345]	-
ENSG00000024422	466.762836277299	446.197184025955	453.837978667247	597.645337491452	583.980650499908	623.416323770767	455.599332990167	601.680770587375	-0.401172805021908	6.91720747639449e-06	0.00117975181129315	EHD2	19	47713343	47743134	+	3923	protein_coding	EH domain containing 2 [Source:HGNC Symbol;Acc:HGNC:3243]	-
ENSG00000248323	619.702148589435	554.036414755067	601.69469569911	731.913631218416	750.415135892382	823.305367265521	591.811086347871	768.544711458773	-0.377186281801049	7.75547559355401e-06	0.00129516442412352	LUCAT1	5	91054834	91314547	-	16538	antisense	lung cancer associated transcript 1 [Source:HGNC Symbol;Acc:HGNC:48498]	-
ENSG00000111640	62405.1980978573	68648.0798403747	64753.0277978988	70703.8663117421	71684.5981499479	72954.5531269838	65268.7685787102	71781.0058628912	-0.137207091602931	8.34026123616278e-06	0.00131089282488394	GAPDH	12	6533927	6538374	+	2981	protein_coding	glyceraldehyde-3-phosphate dehydrogenase [Source:HGNC Symbol;Acc:HGNC:4141]	-
ENSG00000113161	2187.82665599764	2256.70903938626	2092.58325910373	2513.74474721911	2467.31824836211	2605.4844134737	2179.03965149588	2528.84913635164	-0.214569331981156	9.54028036532939e-06	0.00147067091170155	HMGCR	5	75336329	75362104	+	6215	protein_coding	3-hydroxy-3-methylglutaryl-CoA reductase [Source:HGNC Symbol;Acc:HGNC:5006]	-
ENSG00000189343	1363.54334938028	1351.45311170611	1332.7640188011	1676.83936752247	1706.1968005439	1490.26187872821	1349.25349329583	1624.43268226486	-0.267741792028772	1.52387916976283e-05	0.00219956682136462	RPS2P46	17	19445970	19446852	-	883	processed_pseudogene	ribosomal protein S2 pseudogene 46 [Source:HGNC Symbol;Acc:HGNC:35839]	-
ENSG00000100106	989.13996794083	996.276195818486	1078.121895024	1289.17752698747	1173.80110750482	1285.4250866321	1021.17935292777	1249.46790704146	-0.291155829462455	1.53662352789943e-05	0.00219956682136462	TRIOBP	22	37696988	37776556	+	12254	protein_coding	TRIO and F-actin binding protein [Source:HGNC Symbol;Acc:HGNC:17009]	-
ENSG00000145901	2595.00274721826	2589.1308882393	2622.40316180124	2979.14086306972	3022.09986633702	2874.64193738742	2602.1789324196	2958.62755559806	-0.185271760297092	1.80953431613644e-05	0.00250090122037064	TNIP1	5	151029945	151093577	-	5793	protein_coding	TNFAIP3 interacting protein 1 [Source:HGNC Symbol;Acc:HGNC:16903]	-
ENSG00000107551	182.732684840475	169.178976648422	186.87446180416	298.822668745726	227.752453694964	306.760413284028	179.595374431019	277.778511908239	-0.628915554736999	2.16023389054844e-05	1	RASSF4	10	44959407	44995891	+	9481	protein_coding	Ras association domain family member 4 [Source:HGNC Symbol;Acc:HGNC:20793]	-
ENSG00000101188	2220.59936577881	2386.31398640932	2494.05531715553	2910.49241214165	2672.68477712125	2688.60658997647	2366.98955644789	2757.26125974645	-0.220217289575628	2.92365749306772e-05	0.00388688309490709	NTSR1	20	62708837	62762771	+	4237	protein_coding	neurotensin receptor 1 [Source:HGNC Symbol;Acc:HGNC:8039]	-
ENSG00000167552	2525.48487798547	2793.92649155055	2624.45672731557	2972.0741107683	3048.37899560952	3075.52053060245	2647.95603228386	3031.99121232676	-0.19537830664358	2.9578326944777e-05	0.00388688309490709	TUBA1A	12	49184796	49189324	-	3421	protein_coding	tubulin alpha 1a [Source:HGNC Symbol;Acc:HGNC:20766]	-
ENSG00000079459	3020.05486195589	3225.28341446699	3035.16983018186	3423.33672201607	3552.54895720777	3517.84925556361	3093.50270220158	3497.91164492915	-0.177232186195412	3.15661341045751e-05	0.00408119566100442	FDFT1	8	11795573	11839309	+	5202	protein_coding	farnesyl-diphosphate farnesyltransferase 1 [Source:HGNC Symbol;Acc:HGNC:3629]	-
ENSG00000198910	941.470571895488	1021.99931507497	1053.47910885203	1187.21438663842	1219.54625846064	1236.93715033882	1005.64966527416	1214.56593181263	-0.272605330802399	3.80268476890763e-05	0.00480314004902546	L1CAM	X	153861514	153886174	-	7270	protein_coding	L1 cell adhesion molecule [Source:HGNC Symbol;Acc:HGNC:6470]	-
ENSG00000129353	392.279404956454	358.144968109525	400.44527529463	492.653589013224	499.303456177421	530.398650065287	383.623216120203	507.451898418644	-0.403918697961952	4.37745727545695e-05	0.00528074687760784	SLC44A2	19	10602457	10644559	+	5216	protein_coding	solute carrier family 44 member 2 [Source:HGNC Symbol;Acc:HGNC:17292]	-
ENSG00000122884	977.222618929494	963.627621377562	941.559788320963	1151.88062513133	1104.69673052899	1230.9998520172	960.803342876006	1162.52573589251	-0.274765452813959	4.41379791416823e-05	0.00528074687760784	P4HA1	10	73007217	73096974	-	3093	protein_coding	prolyl 4-hydroxylase subunit alpha 1 [Source:HGNC Symbol;Acc:HGNC:8546]	-
ENSG00000236552	751.786100131735	791.480592507238	757.765674788299	989.345322198687	1085.23070884566	850.023209712839	767.010789142424	974.866413585729	-0.34604694925907	4.83097139736376e-05	0.00569486275312763	RPL13AP5	10	96750288	96750899	+	612	processed_pseudogene	ribosomal protein L13a pseudogene 5 [Source:HGNC Symbol;Acc:HGNC:23736]	-
ENSG00000198242	4256.47982188192	4567.8323695074	4085.56859076239	4938.65032264896	4739.00297880675	4877.49057121605	4303.29359405057	4851.71462422392	-0.172834594891718	5.12179138977476e-05	0.00595018547542529	RPL23A	17	28719393	28724359	+	2824	protein_coding	ribosomal protein L23a [Source:HGNC Symbol;Acc:HGNC:10317]	-
ENSG00000100097	8812.87959388245	9146.54759716177	9036.71504581548	10338.6586169763	9922.8045530776	9474.93857159538	8998.71407895323	9912.13391388309	-0.139434267166984	5.70587675209834e-05	0.00653404400640289	LGALS1	22	37675608	37679806	+	1099	protein_coding	galectin 1 [Source:HGNC Symbol;Acc:HGNC:6561]	-
ENSG00000160752	898.766737938204	1011.116456928	982.631098607591	1185.1953145523	1189.37392485148	1120.17028334684	964.17143115793	1164.91317425021	-0.272926058971749	6.77485329934334e-05	0.00764890479542764	FDPS	1	155308748	155320666	+	3718	protein_coding	farnesyl diphosphate synthase [Source:HGNC Symbol;Acc:HGNC:3631]	-
ENSG00000197043	3234.56714415992	3047.20028115287	3160.43732655608	3544.48104718326	3574.9348821436	3459.46582206762	3147.40158395629	3526.29391713149	-0.164036840680616	7.38369896585561e-05	0.00822051818198592	ANXA6	5	151100712	151157882	-	5427	protein_coding	annexin A6 [Source:HGNC Symbol;Acc:HGNC:544]	-
ENSG00000100867	3.9724496704451	3.95740296253619	6.1606965429943	17.162112732018	22.3859249358298	35.6237899297581	4.6968497253252	25.0572758658687	-2.41908763538276	8.11470154148602e-05	1	DHRS2	14	23630115	23645639	+	7556	protein_coding	dehydrogenase/reductase 2 [Source:HGNC Symbol;Acc:HGNC:18349]	-
ENSG00000175274	592.888113313931	657.918242521642	663.301661129053	874.25821328986	747.495232639882	791.639776216847	638.036005654875	804.464407382196	-0.33421835204907	8.48552905525003e-05	0.0093178083434088	TP53I11	11	44885903	44951306	-	7345	protein_coding	tumor protein p53 inducible protein 11 [Source:HGNC Symbol;Acc:HGNC:16842]	-
ENSG00000167508	1009.00221629306	1086.30711321618	1107.89859498181	1387.10252316428	1296.4370441098	1190.42831348608	1067.73597483035	1291.32262692005	-0.274290870042555	8.89133630066145e-05	0.00963147997109489	MVD	16	88651935	88663161	-	4717	protein_coding	mevalonate diphosphate decarboxylase [Source:HGNC Symbol;Acc:HGNC:7529]	-
ENSG00000131473	6316.19497600771	6726.59568557089	6897.92656263929	7315.09816801192	7361.07609955134	7297.92918699906	6646.90574140596	7324.70115152077	-0.140189393729143	9.24656172029634e-05	0.00988272516665273	ACLY	17	41866908	41930542	-	5217	protein_coding	ATP citrate lyase [Source:HGNC Symbol;Acc:HGNC:115]	-
ENSG00000119950	498.54243364086	464.994848098002	436.38267179543	615.81698626653	562.568026648245	621.437224330225	466.639984511431	599.940745748333	-0.361961476789214	0.000101561022194204	0.0103589720560291	MXI1	10	110207605	110287365	+	4607	protein_coding	MAX interactor 1, dimerization protein [Source:HGNC Symbol;Acc:HGNC:7534]	bHLH
ENSG00000154229	4202.85175133092	4095.91206622496	4018.82771154662	4412.68204421476	4550.18256847845	4733.01631205647	4105.86384303416	4565.29364158323	-0.153007554041884	0.000103740401109524	0.0103589720560291	PRKCA	17	66302636	66810743	+	11152	protein_coding	protein kinase C alpha [Source:HGNC Symbol;Acc:HGNC:9393]	-
ENSG00000011028	914.656536619984	846.884233982745	925.131264206311	1118.56593571035	1057.978278489	1057.82865096976	895.557344936347	1078.1242883897	-0.267724696490505	0.000104139786241337	0.0103589720560291	MRC2	17	62627401	62693597	+	6860	protein_coding	mannose receptor C type 2 [Source:HGNC Symbol;Acc:HGNC:16875]	-
ENSG00000175063	3962.51854626899	3917.82893291083	4072.22041491923	4510.60704039156	4577.43499883511	4237.25190220067	3984.18929803302	4441.76464714245	-0.156945735631403	0.000104675241584126	0.0103589720560291	UBE2C	20	45812576	45816957	+	1286	protein_coding	ubiquitin conjugating enzyme E2 C [Source:HGNC Symbol;Acc:HGNC:15937]	-
ENSG00000277443	1225.50072333231	1230.75232134876	1224.9518292987	1387.10252316428	1443.40550781894	1473.43953348361	1227.06829132659	1434.64918815561	-0.225577783668935	0.000113404539808465	0.0110859852573739	MARCKS	6	113857362	113863471	+	4275	protein_coding	myristoylated alanine rich protein kinase C substrate [Source:HGNC Symbol;Acc:HGNC:6759]	-
ENSG00000089693	4988.40367366143	4896.2968153979	5187.3064892012	5638.25880048946	5584.80162094745	5396.01462463808	5024.00232608685	5539.691682025	-0.141065004305603	0.000115154888892788	0.0111214649321034	MLF2	12	6747996	6767475	-	3781	protein_coding	myeloid leukemia factor 2 [Source:HGNC Symbol;Acc:HGNC:7126]	-
ENSG00000148303	22427.4577269154	22469.1446705399	22503.997688801	25269.696693832	24573.9057730361	23210.8782386779	22466.8666954188	24351.4935685154	-0.116194958961421	0.000121781950215753	0.0116214775348747	RPL7A	9	133348214	133351426	+	2242	protein_coding	ribosomal protein L7a [Source:HGNC Symbol;Acc:HGNC:10364]	-
ENSG00000153395	2374.53179050856	2646.51323119608	2550.52836879964	2849.92024955805	2814.78673540956	2952.81636528884	2523.85779683476	2872.50778341882	-0.186681923330008	0.000126551936869863	0.0119024108472855	LPCAT1	5	1456480	1523977	-	6494	protein_coding	lysophosphatidylcholine acyltransferase 1 [Source:HGNC Symbol;Acc:HGNC:25718]	-
ENSG00000205336	1266.21833245438	1329.68739541216	1352.27289118725	1672.80122335023	1474.55114251227	1515.99017145526	1316.05953968459	1554.44751243925	-0.240025565360409	0.000127695525557204	0.0119024108472855	ADGRG1	16	57610652	57665580	+	8659	protein_coding	adhesion G protein-coupled receptor G1 [Source:HGNC Symbol;Acc:HGNC:4512]	-
ENSG00000196576	1747.87785499584	1884.71316090786	2036.11020745962	2150.31177171755	2200.63375130049	2228.46597005042	1889.56707445444	2193.13716435615	-0.215268179731479	0.00013731708610085	0.0126521122090162	PLXNB2	22	50274979	50307627	-	7257	protein_coding	plexin B2 [Source:HGNC Symbol;Acc:HGNC:9104]	-
ENSG00000120437	1980.26616071688	2049.93473459375	1969.36932824385	2193.72182156913	2350.52211826213	2289.81805270723	1999.85674118482	2278.0206641795	-0.187956647576759	0.000139808374361811	0.0127352719191395	ACAT2	6	159760328	159779055	+	4299	protein_coding	acetyl-CoA acetyltransferase 2 [Source:HGNC Symbol;Acc:HGNC:94]	-
ENSG00000141526	759.730999472625	873.596703979864	874.818909105191	1023.66954766272	1009.31322428067	1010.33026439675	836.04887085256	1014.43767878005	-0.279185868344158	0.000153664382792978	0.0138401538479608	SLC16A3	17	82228397	82261129	+	8995	protein_coding	solute carrier family 16 member 3 [Source:HGNC Symbol;Acc:HGNC:10924]	-
ENSG00000092964	1340.70176377522	1310.88973134011	1238.30000514185	1569.82854695812	1469.68463709144	1504.11557481201	1296.63050008573	1514.54291962052	-0.22373918739563	0.000164498242404774	0.0145677138174208	DPYSL2	8	26514022	26658178	+	7305	protein_coding	dihydropyrimidinase like 2 [Source:HGNC Symbol;Acc:HGNC:3014]	-
ENSG00000135365	1412.20585784323	1405.86740244098	1351.24610843008	1582.9525155179	1571.88125092892	1684.21362390134	1389.77312290477	1613.01579678272	-0.21476471210408	0.000165376990691778	0.0145677138174208	PHF21A	11	45929323	46121178	-	11190	protein_coding	PHD finger protein 21A [Source:HGNC Symbol;Acc:HGNC:24156]	-
ENSG00000140332	1082.49253519629	1130.82789654472	1170.53234316892	1335.61618496823	1273.0778180898	1379.43231005786	1127.95092496997	1329.37543770529	-0.23712494014472	0.000170835250417681	0.0148544195178815	TLE3	15	70047790	70098176	-	12634	protein_coding	transducin like enhancer of split 3 [Source:HGNC Symbol;Acc:HGNC:11839]	-
ENSG00000229117	8348.10298244038	8487.64000389949	7661.85293397058	9566.36354403547	9285.29234294854	8570.49012726764	8165.86530677015	9140.71533808388	-0.162578479676761	0.000172337950993385	0.0148544195178815	RPL41	12	56116586	56117943	+	1088	protein_coding	ribosomal protein L41 [Source:HGNC Symbol;Acc:HGNC:10354]	-
ENSG00000181524	32.7727097811721	55.4036414755067	47.232006829623	96.9154601337489	97.3301084166513	75.2057787406004	45.1361193621006	89.8171157636669	-0.992813924629131	0.000189173629241702	1	RPL24P4	6	42956345	42956765	-	421	processed_pseudogene	ribosomal protein L24 pseudogene 4 [Source:HGNC Symbol;Acc:HGNC:21371]	-
ENSG00000172053	2294.08968468204	2267.59189753324	2425.26087242542	2645.99396885996	2574.38136762043	2658.92009836833	2328.98081821357	2626.43181161624	-0.173542236893291	0.00019461941146363	0.0165964808754517	QARS	3	49095932	49105135	-	4708	protein_coding	glutaminyl-tRNA synthetase [Source:HGNC Symbol;Acc:HGNC:9751]	-
ENSG00000157227	3580.17026548865	3638.83202405203	3553.69512255055	4146.16452884695	3860.11209980439	3952.26158276261	3590.89913736374	3986.17940380465	-0.150480371553634	0.000197765939869005	0.0166872818314731	MMP14	14	22836557	22849027	+	4464	protein_coding	matrix metallopeptidase 14 [Source:HGNC Symbol;Acc:HGNC:7160]	-
ENSG00000116285	6090.75845720995	6072.63484601178	5647.30516441144	6582.17500075045	6286.55170263151	6947.6285860231	5936.89948921106	6605.45176313502	-0.153794658231615	0.000222770493632584	0.0182911698845637	ERRFI1	1	8004404	8026308	-	4186	protein_coding	ERBB receptor feedback inhibitor 1 [Source:HGNC Symbol;Acc:HGNC:18185]	-
ENSG00000113369	928.560110466542	981.435934708975	889.193867705511	1018.62186744742	1152.38848365315	1237.92670005909	933.063304293676	1136.31235038656	-0.284336225176365	0.000223619591902101	0.0182911698845637	ARRDC3	5	91368724	91383359	-	4934	protein_coding	arrestin domain containing 3 [Source:HGNC Symbol;Acc:HGNC:29263]	-
ENSG00000127946	990.133080358441	990.340091374681	1043.21128128037	1212.45278771492	1203.97344111398	1146.88812579416	1007.89481767116	1187.77145154102	-0.237078372833846	0.000234075117377162	0.018952991322175	HIP1	7	75533300	75738962	-	8953	protein_coding	huntingtin interacting protein 1 [Source:HGNC Symbol;Acc:HGNC:4913]	-
ENSG00000204525	3460.99677537529	3499.33356962263	3487.98102609194	3895.79959016809	3855.24559438356	3764.24713591111	3482.77045702995	3838.43077348759	-0.140258305642191	0.000255482455682679	0.0204794736475235	HLA-C	6	31268749	31272130	-	2507	protein_coding	major histocompatibility complex, class I, C [Source:HGNC Symbol;Acc:HGNC:4933]	-
ENSG00000174748	13738.7171852344	14036.9083081159	13679.8266737188	15354.0336788978	14976.1837820701	14374.1992366574	13818.4840556897	14901.4722325418	-0.108807790986286	0.000273284041355314	0.0216895532228138	RPL15	3	23916545	23924374	+	7222	protein_coding	ribosomal protein L15 [Source:HGNC Symbol;Acc:HGNC:10306]	-
ENSG00000198938	58941.2219852292	57840.4123496883	55106.4037943269	60104.7473956564	61019.1648696512	66457.169663684	57296.0127097481	62527.0273096639	-0.12603593113017	0.000308110807328015	0.0242138846229546	MT-CO3	MT	9207	9990	+	784	protein_coding	mitochondrially encoded cytochrome c oxidase III [Source:HGNC Symbol;Acc:HGNC:7422]	-
ENSG00000176171	1337.72242652239	1211.95465727671	1172.58590868325	1409.3123161116	1431.72589480894	1543.69756362285	1240.75433082745	1461.57859151446	-0.236135628768452	0.0003120979757433	0.0242891007141582	BNIP3	10	131966455	131982013	-	5325	protein_coding	BCL2 interacting protein 3 [Source:HGNC Symbol;Acc:HGNC:1084]	-
ENSG00000125534	3533.49398186092	3822.85126180996	3646.10557069546	4079.53515000499	4146.26261854935	3969.08392800722	3667.48360478878	4064.96056552052	-0.148438173287534	0.000326306871746937	0.0251507296531101	PPDPF	20	63520724	63522206	+	1094	protein_coding	pancreatic progenitor cell differentiation and proliferation factor [Source:HGNC Symbol;Acc:HGNC:16142]	-
ENSG00000072310	2339.77285589216	2339.81450159952	2309.2344208657	2600.56484692226	2620.12651857625	2578.76657102638	2329.60725945246	2599.81931217497	-0.158296167586726	0.000333028133478324	0.025424319218688	SREBF1	17	17810399	17837002	-	8030	protein_coding	sterol regulatory element binding transcription factor 1 [Source:HGNC Symbol;Acc:HGNC:11289]	bHLH
ENSG00000228589	108.249253519629	55.4036414755067	100.62471020224	154.459014588162	120.689334436648	200.878593215025	88.092535065792	158.675647413278	-0.849496277232034	0.000376717257819818	1	SPCS2P4	1	28095742	28096422	-	681	processed_pseudogene	signal peptidase complex subunit 2 pseudogene 4 [Source:HGNC Symbol;Acc:HGNC:45237]	-
ENSG00000167680	1185.77622662786	1166.44452320754	1235.21965687036	1466.85587056601	1313.95646362479	1402.19195362409	1195.81346890192	1394.33476260497	-0.221505185380171	0.000423516386164575	0.0320274278442946	SEMA6B	19	4542593	4559808	-	4412	protein_coding	semaphorin 6B [Source:HGNC Symbol;Acc:HGNC:10739]	-
ENSG00000010278	3424.25161592368	3486.47200999438	3329.85648148842	3798.88413003435	3619.70673201526	3965.12572912613	3413.52670246883	3794.57219705858	-0.152507912332934	0.000433041128194224	0.0324416605944383	CD9	12	6199715	6238271	+	4165	protein_coding	CD9 molecule [Source:HGNC Symbol;Acc:HGNC:1709]	-
ENSG00000173548	385.327618033175	381.889385884742	419.954147680778	507.796629659122	464.264617147427	549.200094750437	395.723717199565	507.087113852329	-0.357896141777314	0.000446734585252749	0.0328534351870278	SNX33	15	75647906	75662301	+	8008	protein_coding	sorting nexin 33 [Source:HGNC Symbol;Acc:HGNC:28468]	-
ENSG00000113758	2949.54388030549	3173.83717595402	3058.78583359667	3424.34625805913	3370.54165446864	3371.3958969635	3060.72229661873	3388.76126983042	-0.146833368947028	0.000516747342646117	0.0371064602474317	DBN1	5	177456608	177474401	-	5119	protein_coding	drebrin 1 [Source:HGNC Symbol;Acc:HGNC:2695]	-
ENSG00000196526	1155.98285409952	1119.94503839774	1104.81824671031	1330.56850475293	1251.66519423814	1341.82942068756	1126.91537973586	1308.02103989287	-0.214768427321159	0.00052549706170361	0.0371089505568163	AFAP1	4	7758714	7939926	-	10036	protein_coding	actin filament associated protein 1 [Source:HGNC Symbol;Acc:HGNC:24017]	-
ENSG00000149260	1220.53516124426	1258.45414208651	1298.88018781463	1455.75097409235	1428.80599155644	1458.59628767954	1259.2898303818	1447.71775110945	-0.201286882711551	0.000531241502293917	0.0371089505568163	CAPN5	11	77066941	77126155	+	6157	protein_coding	calpain 5 [Source:HGNC Symbol;Acc:HGNC:1482]	-
ENSG00000197324	2369.5662284205	2358.61216567157	2556.68906534264	2770.16690215632	2631.80613158625	2777.66606480086	2428.2891531449	2726.54636618115	-0.167258716543818	0.000537005771530775	0.0371089505568163	LRP10	14	22871613	22881580	+	7112	protein_coding	LDL receptor related protein 10 [Source:HGNC Symbol;Acc:HGNC:14553]	-
ENSG00000115107	1708.15335829139	1773.90587795685	1720.88790100974	1981.71925252655	1873.60458702054	2061.23206732461	1734.31571241933	1972.18530229057	-0.185273764264871	0.000550450625941219	0.0373933238774984	STEAP3	2	119223831	119265652	+	4562	protein_coding	STEAP3 metalloreductase [Source:HGNC Symbol;Acc:HGNC:24592]	-
ENSG00000088367	927.566998048931	977.478531746439	950.800833135454	1131.68990427013	1117.34964462316	1089.49424201844	951.948787643608	1112.84459697057	-0.225234442246569	0.00056116985866748	0.0378011561939371	EPB41L1	20	36091504	36232799	+	9674	protein_coding	erythrocyte membrane protein band 4.1 like 1 [Source:HGNC Symbol;Acc:HGNC:3378]	-
ENSG00000149115	1451.93035454768	1287.1453135649	1519.63848060526	1737.41153010606	1641.95892898891	1595.15414907695	1419.57138290595	1658.17486939064	-0.224329674311569	0.000569579862634957	0.0380479348240151	TNKS1BP1	11	57299638	57324952	-	7149	protein_coding	tankyrase 1 binding protein 1 [Source:HGNC Symbol;Acc:HGNC:19081]	-
ENSG00000171992	4104.5336219874	4402.61079582151	4392.57663515494	4879.08769610842	4689.36462351426	4627.13449198747	4299.90701765462	4731.86227053672	-0.13809528079358	0.000594680164679795	0.0390734114760101	SYNPO	5	150601080	150659220	+	10258	protein_coding	synaptopodin [Source:HGNC Symbol;Acc:HGNC:30672]	-
ENSG00000198911	6808.7787351429	7142.12299663719	7190.55964843152	7717.90304919282	7464.24601447299	7698.69682370883	7047.15379340387	7626.94862912488	-0.114072326139995	0.000627027414321768	0.0407106276419633	SREBF2	22	41833079	41907308	+	7557	protein_coding	sterol regulatory element binding transcription factor 2 [Source:HGNC Symbol;Acc:HGNC:11290]	bHLH
ENSG00000160285	2139.16414753469	2122.15733866003	2275.35058987923	2541.00222038173	2533.50272208543	2316.53589515455	2178.89069202465	2463.68027920724	-0.177381928224157	0.000636554481651707	0.0408209657993606	LSS	21	46188141	46228824	-	7238	protein_coding	lanosterol synthase [Source:HGNC Symbol;Acc:HGNC:6708]	-
ENSG00000237973	191.670696598976	209.742357014418	197.142289375818	252.384010764971	264.737894893292	311.708161885383	199.518447663071	276.276689181215	-0.469631999686669	0.000638482484542615	1	MTCO1P12	1	631074	632616	+	1543	unprocessed_pseudogene	MT-CO1 pseudogene 12 [Source:HGNC Symbol;Acc:HGNC:52014]	-
ENSG00000185813	560.115403532759	499.622124020194	565.75729919831	712.732446400279	614.15298410907	687.737055588386	541.831608917088	671.540828699245	-0.309562530499641	0.00067017039836614	0.0419694211976795	PCYT2	17	81900965	81911464	-	6897	protein_coding	phosphate cytidylyltransferase 2, ethanolamine [Source:HGNC Symbol;Acc:HGNC:8756]	-
ENSG00000131389	924.587660796097	872.60735323923	912.809871120322	1115.53732758117	1046.298665479	1024.18396048055	903.33496171855	1062.00665118024	-0.233363331194251	0.000691237946354835	0.042670218080088	SLC6A6	3	14402576	14489349	+	8254	protein_coding	solute carrier family 6 member 6 [Source:HGNC Symbol;Acc:HGNC:11052]	-
ENSG00000175215	2860.16376272047	2604.96050008945	2698.3850858315	3096.24704406467	2974.40811321286	3028.02214402944	2721.16978288047	3032.89243376899	-0.156377220597351	0.000699755271353247	0.0428186126348674	CTDSP2	12	57819927	57846739	-	5442	protein_coding	CTD small phosphatase 2 [Source:HGNC Symbol;Acc:HGNC:17077]	-
ENSG00000131069	473.714623200578	457.08004217293	477.453982082058	569.378328285775	580.087446163242	580.865685799111	469.416215818522	576.777153416043	-0.297316949219288	0.000802849096627077	0.0476713952486122	ACSS2	20	34872146	34927962	+	5385	protein_coding	acyl-CoA synthetase short chain family member 2 [Source:HGNC Symbol;Acc:HGNC:15814]	-
ENSG00000145592	5385.64864070594	5292.03711165152	4893.64662065181	6147.06496619164	6058.79924893655	5297.05965261098	5190.44412433642	5834.30795591305	-0.16858410786502	0.000866357246402637	0.0503240557040836	RPL37	5	40825262	40835335	-	8153	protein_coding	ribosomal protein L37 [Source:HGNC Symbol;Acc:HGNC:10347]	-
ENSG00000105355	2025.949331927	1902.52147423927	2073.07438671758	2298.71357004736	2325.2162900738	2150.29154214901	2000.51506429462	2258.07380075672	-0.174901761313036	0.000873658089530752	0.0503830449329389	PLIN3	19	4838341	4867768	-	2813	protein_coding	perilipin 3 [Source:HGNC Symbol;Acc:HGNC:16893]	-
ENSG00000198712	55737.4413260152	58087.7500348468	53163.7308177693	59323.366498328	58301.7082426583	62367.3606698037	55662.9740595438	59997.4784702633	-0.10816258117599	0.000916282129914383	0.052463696809955	MT-CO2	MT	7586	8269	+	684	protein_coding	mitochondrially encoded cytochrome c oxidase II [Source:HGNC Symbol;Acc:HGNC:7421]	-
ENSG00000155368	826.269531452581	854.799039907817	819.372640218242	1032.75537205026	1005.42001994401	914.343941530458	833.480403859547	984.173111174909	-0.239583482695044	0.0010022349084155	0.0565374555899204	DBI	2	119366921	119372560	+	2509	protein_coding	diazepam binding inhibitor, acyl-CoA binding protein [Source:HGNC Symbol;Acc:HGNC:2690]	-
ENSG00000184922	1277.1425690481	1420.70766355049	1347.13897740142	1573.86669113036	1530.02930430976	1524.8961189377	1348.32973666667	1542.93070479261	-0.194399993829116	0.00100858983899184	0.0565374555899204	FMNL1	17	45221444	45247320	+	7576	protein_coding	formin like 1 [Source:HGNC Symbol;Acc:HGNC:1212]	-
ENSG00000136295	1713.11892037945	1748.18275870036	1919.05697314273	2116.99708229658	1991.37401820469	1998.89043494754	1793.45288407418	2035.7538451496	-0.182987057976186	0.00107260021238148	0.0592962986375856	TTYH3	7	2631951	2664802	+	6129	protein_coding	tweety family member 3 [Source:HGNC Symbol;Acc:HGNC:22222]	-
ENSG00000160014	8207.08101913957	8039.46411839227	8389.84190880107	8925.30815669244	8730.51072497362	8737.72402999345	8212.1290154443	8797.84763721984	-0.0994304281896744	0.00109287042101889	0.0600030773622424	CALM3	19	46601074	46610793	+	3667	protein_coding	calmodulin 3 [Source:HGNC Symbol;Acc:HGNC:1449]	-
ENSG00000075618	4679.54571178433	4900.25421836044	5051.77116525533	5352.56010030351	5425.18024314415	5178.31368617845	4877.19036513336	5318.68467654203	-0.125145121728007	0.00112527173799832	0.0613617568149288	FSCN1	7	5592823	5606655	+	3692	protein_coding	fascin actin-bundling protein 1 [Source:HGNC Symbol;Acc:HGNC:11148]	-
ENSG00000142657	1916.70696598976	2088.51941347847	1959.10150067219	2167.47388444957	2185.06093395382	2395.69987277623	1988.10929338014	2249.41156372654	-0.178101547406378	0.00115127796284892	0.0619372090617243	PGD	1	10398592	10420144	+	2966	protein_coding	phosphogluconate dehydrogenase [Source:HGNC Symbol;Acc:HGNC:8891]	-
ENSG00000160007	5301.23408520898	5468.14154348438	5386.50234409135	5750.3173012691	5845.64631150408	5811.62550715193	5385.2926575949	5802.5297066417	-0.107683295287744	0.00117460151649821	0.0627707050416641	ARHGAP35	19	46918676	47005077	+	11245	protein_coding	Rho GTPase activating protein 35 [Source:HGNC Symbol;Acc:HGNC:4591]	-
ENSG00000169710	12568.8307572883	13411.6386400351	13915.986707867	14743.2643728466	14512.8924660069	13975.4106993882	13298.8187017301	14410.5225127472	-0.115871814047592	0.00118959062950849	0.0630149465128125	FASN	17	82078333	82098332	-	9364	protein_coding	fatty acid synthase [Source:HGNC Symbol;Acc:HGNC:3594]	-
ENSG00000119938	192.663809016587	183.029887017299	174.553068718172	239.260042205193	221.912647189965	318.635009927281	183.415588250686	259.935899774146	-0.502717082508585	0.00119260009507201	1	PPP1R3C	10	91628442	91633054	-	2524	protein_coding	protein phosphatase 1 regulatory subunit 3C [Source:HGNC Symbol;Acc:HGNC:9293]	-
ENSG00000117016	432.997014078516	405.633803659959	432.275540766767	512.844309874421	515.849574608252	541.283696988269	423.635452835081	523.325860490314	-0.30505557214275	0.00119489419535273	0.0630149465128125	RIMS3	1	40620679	40665657	-	7235	protein_coding	regulating synaptic membrane exocytosis 3 [Source:HGNC Symbol;Acc:HGNC:21292]	-
ENSG00000084731	649.495521117774	618.34421289628	657.140964586059	762.199712510213	782.534071669877	748.09958852492	641.660232866704	764.27779090167	-0.252510204475698	0.00121046312882477	0.0633230053957143	KIF3C	2	25926596	25982749	-	6403	protein_coding	kinesin family member 3C [Source:HGNC Symbol;Acc:HGNC:6321]	-
ENSG00000032219	420.086552649569	414.537960325666	422.00771319511	501.739413400763	491.517047504089	573.938837757214	418.877408723448	522.398432887355	-0.318644012261982	0.0012165347842989	0.0633230053957143	ARID4A	14	58298385	58373887	+	7568	protein_coding	AT-rich interaction domain 4A [Source:HGNC Symbol;Acc:HGNC:9885]	ARID
ENSG00000181649	774.627685736794	892.394368051911	822.452988489739	951.992488605471	986.927299344845	997.466118033227	829.825014092815	978.795301994514	-0.238203372418221	0.00123527853270438	0.0634743122958866	PHLDA2	11	2928273	2929455	-	955	protein_coding	pleckstrin homology like domain family A member 2 [Source:HGNC Symbol;Acc:HGNC:12385]	-
ENSG00000114353	4051.898663854	4127.57128992525	4225.21104573693	4516.66425664992	4394.45439501181	4563.80330989012	4134.89366650539	4491.64065385062	-0.119426991540371	0.00138559080228489	0.0698546910133062	GNAI2	3	50226292	50259355	+	7650	protein_coding	G protein subunit alpha i2 [Source:HGNC Symbol;Acc:HGNC:4385]	-
ENSG00000078269	3115.39365404657	3071.93404966872	3141.95523692709	3381.94574425061	3403.6338913303	3398.11373941081	3109.76098021413	3394.56445833058	-0.126490841802845	0.00140089511416569	0.070184845219701	SYNJ2	6	157981887	158099176	+	12493	protein_coding	synaptojanin 2 [Source:HGNC Symbol;Acc:HGNC:11504]	-
ENSG00000110881	651.481745952996	644.067332152765	668.435574914882	807.628834447908	722.189404451553	813.40987006281	654.661551006881	781.076036320757	-0.254571857237851	0.00154494008661194	0.0759769308851612	ASIC1	12	50057548	50083611	+	5745	protein_coding	acid sensing ion channel subunit 1 [Source:HGNC Symbol;Acc:HGNC:100]	-
ENSG00000142156	293.961275612937	303.730677374653	328.570482293029	399.776273051714	356.228196804944	434.412327198995	308.75414509354	396.805599018551	-0.362080789544143	0.0016752400458713	0.0813862073194202	COL6A1	21	45981737	46005050	+	5343	protein_coding	collagen type VI alpha 1 chain [Source:HGNC Symbol;Acc:HGNC:2211]	-
ENSG00000149679	648.502408700162	614.386809933744	589.373302613122	737.970847476776	752.361738060715	715.444447755975	617.420840415676	735.259011097822	-0.251799439247949	0.00177435698065447	0.083099144716945	CABLES2	20	62388632	62407285	-	3785	protein_coding	Cdk5 and Abl enzyme substrate 2 [Source:HGNC Symbol;Acc:HGNC:16143]	-
ENSG00000150995	424.059002320014	461.037445135466	378.88283739415	496.691733185463	504.169961598254	588.78208356128	421.32642828321	529.881259448332	-0.330270428598689	0.00177575597815186	0.083099144716945	ITPR1	3	4493345	4847840	+	32454	protein_coding	inositol 1,4,5-trisphosphate receptor type 1 [Source:HGNC Symbol;Acc:HGNC:6180]	-
ENSG00000172809	1446.96479245963	1479.0793572479	1499.10282546195	1914.08033764154	1846.35215666388	1465.52313572144	1475.04899172316	1741.98521000895	-0.239944851743125	0.00178944508827782	0.083099144716945	RPL38	17	74203582	74210655	+	3829	protein_coding	ribosomal protein L38 [Source:HGNC Symbol;Acc:HGNC:10349]	-
ENSG00000110921	706.102928921616	758.832018066314	765.979936845625	890.410789978818	887.65058875986	843.096361670942	743.638294611185	873.719246803207	-0.232698150628194	0.00179347289772521	0.083099144716945	MVK	12	109573255	109598117	+	6480	protein_coding	mevalonate kinase [Source:HGNC Symbol;Acc:HGNC:7530]	-
ENSG00000102144	8714.56146453894	8712.22262202342	8644.48403257817	9339.21793434699	8975.78259818358	9646.13067320228	8690.42270638018	9320.37706857762	-0.100904032170509	0.00180289203281991	0.083099144716945	PGK1	X	77910739	78129296	+	5512	protein_coding	phosphoglycerate kinase 1 [Source:HGNC Symbol;Acc:HGNC:8896]	-
ENSG00000105701	2730.06603601339	2761.27791710963	2928.38442343662	3033.65580939495	3096.07074873368	3129.94576521736	2806.57612551988	3086.55744111533	-0.137415392932387	0.00180361052923784	0.083099144716945	FKBP8	19	18531751	18544077	-	2902	protein_coding	FK506 binding protein 8 [Source:HGNC Symbol;Acc:HGNC:3724]	-
ENSG00000088826	913.663424202373	879.532808423668	795.756636803431	1040.83166039474	983.034095008178	1005.3825157954	862.984289809824	1009.74942373277	-0.226076397797751	0.00192291478738422	0.0880804853466964	SMOX	20	4120980	4187747	+	2946	protein_coding	spermine oxidase [Source:HGNC Symbol;Acc:HGNC:15862]	-
ENSG00000111669	14231.3009443696	14679.986289528	15035.1799131776	15679.1042847631	15617.5891965359	15379.5817524528	14648.8223823584	15558.7584112506	-0.0869875790235554	0.00198427193780398	0.0898639765730888	TPI1	12	6867119	6870948	+	2700	protein_coding	triosephosphate isomerase 1 [Source:HGNC Symbol;Acc:HGNC:12009]	-
ENSG00000108852	283.037039019213	329.453796631138	317.275871964207	410.881169525373	379.58742282494	389.882589786797	309.922235871519	393.450394045703	-0.344161045469078	0.00201942434696383	0.0898866991699395	MPP2	17	43875357	43909711	-	6114	protein_coding	membrane palmitoylated protein 2 [Source:HGNC Symbol;Acc:HGNC:7220]	-
ENSG00000104765	1546.27603422075	1591.86534168018	1420.04055316019	1651.60096644597	1696.46378970223	1860.35347410959	1519.39397635371	1736.13941008593	-0.192182097386544	0.00201977786534732	0.0898866991699395	BNIP3L	8	26382898	26505636	+	4307	protein_coding	BCL2 interacting protein 3 like [Source:HGNC Symbol;Acc:HGNC:1085]	-
ENSG00000072832	1171.8726527813	1308.91102985884	1316.33549468645	1410.32185215466	1526.13609997309	1419.0142988687	1265.7063924422	1451.82408366548	-0.198235393442562	0.00202893039176818	0.0898866991699395	CRMP1	4	5748084	5893058	-	5823	protein_coding	collapsin response mediator protein 1 [Source:HGNC Symbol;Acc:HGNC:2365]	-
ENSG00000163814	9547.7827829148	9498.75646082749	8942.25103215623	10305.3439275553	9972.4429083701	9797.53178040375	9329.59675863284	10025.106205443	-0.103601158279422	0.00209768944292613	0.0904036482499777	CDCP1	3	45082278	45146422	-	6507	protein_coding	CUB domain containing protein 1 [Source:HGNC Symbol;Acc:HGNC:24357]	-
ENSG00000162522	602.819237490044	550.07901179253	638.658874957076	775.323681069991	695.910275179057	687.737055588386	597.185708079883	719.657003945811	-0.2692442204957	0.00211496127479924	0.090660585982838	KIAA1522	1	32741885	32774970	+	5965	protein_coding	KIAA1522 [Source:HGNC Symbol;Acc:HGNC:29301]	-
ENSG00000071082	6811.75807239573	6689.00035742679	6328.06213241231	7124.29585587361	7210.21443150553	7019.86571560289	6609.60685407828	7118.12533432734	-0.106826613611811	0.00222817686902184	0.0940056093793634	RPL31	2	101001715	101024032	+	5791	protein_coding	ribosomal protein L31 [Source:HGNC Symbol;Acc:HGNC:10334]	-
ENSG00000227051	381.35516836273	396.729646994253	448.704064881418	526.97781447726	480.810735578258	508.628556219324	408.929626746134	505.47236875828	-0.306084456341746	0.00233540014972331	0.0969977595864356	C14orf132	14	96039324	96093889	+	7775	protein_coding	chromosome 14 open reading frame 132 [Source:HGNC Symbol;Acc:HGNC:20346]	-
ENSG00000130635	1068.58896134973	992.31879285595	1096.60398465299	1295.23474324583	1159.20159124232	1189.43876376581	1052.50391295289	1214.62503275132	-0.206653239602784	0.00251629710391667	0.10291141624998	COL5A1	9	134641774	134844843	+	11189	protein_coding	collagen type V alpha 1 chain [Source:HGNC Symbol;Acc:HGNC:2209]	-
ENSG00000113719	3165.04927492713	3339.05874963991	3113.20531972645	3556.59547969997	3420.18000976113	3535.66115052849	3205.7711147645	3504.1455466632	-0.128189504856519	0.00255977859779877	0.104158300710431	ERGIC1	5	172834275	172952685	+	14139	protein_coding	endoplasmic reticulum-golgi intermediate compartment 1 [Source:HGNC Symbol;Acc:HGNC:29205]	-
ENSG00000165458	2952.52321755832	3110.51872855345	3253.87455745816	3513.1854298484	3299.49067532448	3438.68527794193	3105.63883452331	3417.12046103827	-0.137947324577388	0.00258811381087191	0.104779395494693	INPPL1	11	72223701	72239105	+	6519	protein_coding	inositol polyphosphate phosphatase like 1 [Source:HGNC Symbol;Acc:HGNC:6080]	-
ENSG00000112984	3768.86162483479	3950.47750735175	3761.10523949802	4218.85112394726	4109.27717735102	4117.51638604787	3826.81479056152	4148.54822911538	-0.116328354669384	0.00262004598506113	0.105539138775126	KIF20A	5	138178719	138187715	+	3958	protein_coding	kinesin family member 20A [Source:HGNC Symbol;Acc:HGNC:9787]	-
ENSG00000173442	1723.05004455556	1646.27963241505	1835.8875698123	2113.9684741674	1911.56332930303	1869.25942159203	1735.07241559431	1964.93040835415	-0.179521293952989	0.00275371882202132	0.109253641529382	EHBP1L1	11	65576038	65592650	+	6741	protein_coding	EH domain binding protein 1 like 1 [Source:HGNC Symbol;Acc:HGNC:30682]	-
ENSG00000079805	1670.41508642216	1971.77602608366	1852.31609392695	2065.51074410052	2092.597330958	2045.39927180028	1831.50240214426	2067.83578228627	-0.175124511388888	0.0027557511386788	0.109253641529382	DNM2	19	10718079	10833488	+	13443	protein_coding	dynamin 2 [Source:HGNC Symbol;Acc:HGNC:2974]	-
ENSG00000129195	739.8687511204	741.023704734902	713.614016230173	873.2486772468	819.519512868204	866.845554957447	731.502157361825	853.204581690817	-0.221726051381437	0.00276016590239893	0.109253641529382	PIMREG	17	6444415	6451469	+	2823	protein_coding	PICALM interacting mitotic regulator [Source:HGNC Symbol;Acc:HGNC:25483]	-
ENSG00000110697	1794.55413862357	1834.25627313552	2093.6100418609	2241.17001559294	2073.13130927467	2163.15568851253	1907.47348454	2159.15233779338	-0.179009306252396	0.00276677759861084	0.109253641529382	PITPNM1	11	67491768	67506263	-	6449	protein_coding	phosphatidylinositol transfer protein membrane associated 1 [Source:HGNC Symbol;Acc:HGNC:9003]	-
ENSG00000130255	4053.88488868922	4106.79492437193	4037.3098011756	4590.3603877933	4710.77724736592	4120.48503520869	4065.99653807892	4473.87422345597	-0.13791898594832	0.00279173355952248	0.109698706927119	RPL36	19	5674947	5691876	+	2272	protein_coding	ribosomal protein L36 [Source:HGNC Symbol;Acc:HGNC:13631]	-
ENSG00000160326	447.893700342685	489.728616613853	462.052240724573	573.416472458014	562.568026648245	552.168743911251	466.558185893704	562.717747672503	-0.270211162334741	0.00287330676033212	0.112353302394255	SLC2A6	9	133471095	133479137	-	3540	protein_coding	solute carrier family 2 member 6 [Source:HGNC Symbol;Acc:HGNC:11011]	-
ENSG00000136068	7666.82786395904	8029.57061098593	8163.94970222462	8870.79321036721	8273.05921541536	8525.96038985544	7953.44939238986	8556.60427187934	-0.10543489140118	0.00290401539212871	0.113002851375261	FLNB	3	58008400	58172251	+	13952	protein_coding	filamin B [Source:HGNC Symbol;Acc:HGNC:3755]	-
ENSG00000229344	296.940612865771	309.666781818457	285.445606492069	397.757200965595	438.958788959097	319.624559647552	297.351000392099	385.446849857415	-0.374344466827006	0.00292073093895439	0.113104247375161	MTCO2P12	1	632757	633438	+	682	unprocessed_pseudogene	MT-CO2 pseudogene 12 [Source:HGNC Symbol;Acc:HGNC:52028]	-
ENSG00000169926	706.102928921616	791.480592507238	752.631761002471	875.26774933292	859.424857319031	891.584297964224	750.071760810442	875.425634872058	-0.222900339537322	0.00294743446280681	0.113589589682016	KLF13	15	31326855	31435665	+	9409	protein_coding	Kruppel like factor 13 [Source:HGNC Symbol;Acc:HGNC:13672]	zf-C2H2
ENSG00000166441	9613.32820247714	9617.47854970358	9874.5697756627	11039.2766308598	10546.6905480283	9846.01971669703	9701.7921759478	10477.3289651951	-0.110934708080788	0.00301934933433729	0.115479220155411	RPL27A	11	8682411	8714759	+	7193	protein_coding	ribosomal protein L27a [Source:HGNC Symbol;Acc:HGNC:10329]	-
ENSG00000125744	357.520470340059	390.793542550449	353.213268465007	492.653589013224	437.985487874931	435.401876919266	367.175760451838	455.346984602473	-0.309938463894733	0.00302527897113727	0.115479220155411	RTN2	19	45485289	45497061	-	3238	protein_coding	reticulon 2 [Source:HGNC Symbol;Acc:HGNC:10468]	-
ENSG00000130202	1226.49383574992	1206.0185528329	1331.73723604393	1520.36128084819	1390.84724927395	1381.4114094984	1254.74987487559	1430.87331320684	-0.189580037320093	0.00308073711049104	0.116945615567944	NECTIN2	19	44846175	44889228	+	3747	protein_coding	nectin cell adhesion molecule 2 [Source:HGNC Symbol;Acc:HGNC:9707]	-
ENSG00000130340	1652.53906290516	1581.97183427384	1559.68300813472	1780.82157995764	1756.80845692056	1807.90733893522	1598.06463510458	1781.84579193781	-0.156905337212481	0.00309694934904661	0.116945615567944	SNX9	6	157700387	157945077	+	4637	protein_coding	sorting nexin 9 [Source:HGNC Symbol;Acc:HGNC:14973]	-
ENSG00000197879	7887.29882066874	8168.0797146747	8403.19008464423	8771.85867814734	8745.11024123612	8601.16616859604	8152.85620666256	8706.0450293265	-0.0947871862333501	0.00310927931967602	0.116945615567944	MYO1C	17	1464186	1492812	-	8106	protein_coding	myosin IC [Source:HGNC Symbol;Acc:HGNC:7597]	-
ENSG00000234745	560.115403532759	467.962900319904	527.766337183179	626.921882740188	683.257361084892	582.844785239653	518.614880345281	631.008009688245	-0.283301007769187	0.00312205111421408	0.116945615567944	HLA-B	6	31269491	31357188	-	3051	protein_coding	major histocompatibility complex, class I, B [Source:HGNC Symbol;Acc:HGNC:4932]	-
ENSG00000075213	241.32631747954	236.454827011537	247.454644476938	312.956173348564	287.123819829121	334.467805451618	241.745262989338	311.515932876434	-0.365768826597634	0.00314781665853127	1	SEMA3A	7	83955777	84492724	-	9371	protein_coding	semaphorin 3A [Source:HGNC Symbol;Acc:HGNC:10723]	-
ENSG00000249992	1979.27304829927	2398.18619529693	2304.10050707987	2632.87000030018	2486.78427004544	2452.10420683168	2227.18658355869	2523.91949239243	-0.180433859153596	0.00320463406652585	0.119480682219866	TMEM158	3	45224466	45226278	-	1813	protein_coding	transmembrane protein 158 (gene/pseudogene) [Source:HGNC Symbol;Acc:HGNC:30293]	-
ENSG00000174403	45.6831712101186	29.6805222190214	26.6963516863086	65.6198427988925	48.6650542083257	81.1430770622268	34.0200150384829	65.1426580231483	-0.935549136283258	0.00323711269071971	1	MIR1-1HG-AS1	20	62544343	62551526	-	3397	antisense	MIR1-1HG antisense RNA 1 [Source:HGNC Symbol;Acc:HGNC:26393]	-
ENSG00000171314	9030.37121333932	9052.55927680153	8941.22424939906	9383.63752024163	9524.7244096535	9787.63628320104	9008.05157984664	9565.33273769872	-0.0866023649281416	0.00332307525487192	0.122754706189186	PGAM1	10	97426160	97433441	+	2568	protein_coding	phosphoglycerate mutase 1 [Source:HGNC Symbol;Acc:HGNC:8888]	-
ENSG00000198959	5483.96677004946	5618.52285606076	5708.91212984139	6177.35104748343	6059.77255002071	5828.44785239653	5603.8005853172	6021.85714996689	-0.103824570824351	0.00339073032290206	0.124438300742228	TGM2	20	38127387	38166578	-	8036	protein_coding	transglutaminase 2 [Source:HGNC Symbol;Acc:HGNC:11778]	-
ENSG00000115548	2087.5223018189	2099.40227162545	2096.69039013239	2370.39062910461	2255.13861201381	2289.81805270723	2094.53832119225	2305.11576460855	-0.138089210633217	0.00339969908464921	0.124438300742228	KDM3A	2	86440647	86492716	+	13423	protein_coding	lysine demethylase 3A [Source:HGNC Symbol;Acc:HGNC:20815]	-
ENSG00000105048	1495.62730092258	1378.16558170323	1536.06700471991	1771.7357555701	1737.34243523723	1525.88566865797	1469.95329578191	1678.32128648843	-0.191380046368271	0.00351810717915848	0.127607000670291	TNNT1	19	55132794	55149354	-	2171	protein_coding	troponin T1, slow skeletal type [Source:HGNC Symbol;Acc:HGNC:11948]	-
ENSG00000159335	6812.75118481334	6981.84817665447	6815.78394206603	7466.52857447091	7415.58096026467	7126.73708539216	6870.12776784462	7336.28220670924	-0.09466697141646	0.00358722806510192	0.129528018783139	PTMS	12	6765516	6770952	+	1475	protein_coding	parathymosin [Source:HGNC Symbol;Acc:HGNC:9629]	-
ENSG00000210196	160.884211653027	187.976640720469	167.365589418012	236.231434076013	204.393227674968	258.272476990746	172.075480597169	232.965712913909	-0.436562244262719	0.0036034367299338	1	MT-TP	MT	15956	16023	-	68	Mt_tRNA	mitochondrially encoded tRNA proline [Source:HGNC Symbol;Acc:HGNC:7494]	-
ENSG00000050165	614.736586501379	613.397459193109	619.150002570927	720.808734744758	680.337457832393	782.733828734407	615.761349421805	727.960007103853	-0.241398814520549	0.00360565542283458	0.129567352565244	DKK3	11	11963106	12009769	-	5059	protein_coding	dickkopf WNT signaling pathway inhibitor 3 [Source:HGNC Symbol;Acc:HGNC:2893]	-
ENSG00000156113	4859.29905937197	4964.56201650165	4937.79827920993	5234.4443832655	5236.35983281584	5338.62074086236	4920.55311836118	5269.80831898123	-0.0989430259044135	0.00364486476933747	0.129854382182263	KCNMA1	10	76869601	77638369	-	35644	protein_coding	potassium calcium-activated channel subfamily M alpha 1 [Source:HGNC Symbol;Acc:HGNC:6284]	-
ENSG00000196369	205.574270445534	202.81690182998	180.713765261166	279.641483927588	246.245174294128	250.356079228578	196.368312512227	258.747579150098	-0.397155019093313	0.00375053625950393	1	SRGAP2B	1	144887265	145095528	-	7230	protein_coding	SLIT-ROBO Rho GTPase activating protein 2B [Source:HGNC Symbol;Acc:HGNC:35237]	-
ENSG00000104549	2402.33893820167	2392.25009085313	2340.03790358067	2606.62206318062	2607.47360448209	2581.73522018719	2378.20897754516	2598.61029594997	-0.127784426786849	0.00377905682350852	0.134039466801966	SQLE	8	124998497	125022283	+	4305	protein_coding	squalene epoxidase [Source:HGNC Symbol;Acc:HGNC:11279]	-
ENSG00000101152	4586.19314452887	4477.8014521097	4665.70084856102	5025.47042235211	4818.81366770841	4923.99940806879	4576.56514839986	4922.7611660431	-0.105204228276352	0.00381961738430042	0.134149556482049	DNAJC5	20	63895182	63936031	+	5287	protein_coding	DnaJ heat shock protein family (Hsp40) member C5 [Source:HGNC Symbol;Acc:HGNC:16235]	-
ENSG00000182899	6697.55014437044	6502.01306744696	6624.80234923321	7189.9156986725	7171.28238813887	6834.8199179122	6608.12185368353	7065.33933490786	-0.0965225268347898	0.00386177029706662	0.134149556482049	RPL35A	3	197949980	197956610	+	3109	protein_coding	ribosomal protein L35a [Source:HGNC Symbol;Acc:HGNC:10345]	-
ENSG00000142186	1219.54204882665	1218.88011246115	1244.46070168485	1363.8831941739	1378.19433517978	1394.27555586192	1227.62762099088	1378.78436173854	-0.167631339781557	0.00386583676987941	0.134149556482049	SCYL1	11	65525077	65538704	+	4282	protein_coding	SCY1 like pseudokinase 1 [Source:HGNC Symbol;Acc:HGNC:14372]	-
ENSG00000154096	330.706435064555	326.485744409236	352.186485707841	424.005138085152	402.946648844937	417.589981954387	336.459555060544	414.847256294825	-0.302301075949083	0.00394931689838699	0.136455708006337	THY1	11	119417378	119424985	-	5925	protein_coding	Thy-1 cell surface antigen [Source:HGNC Symbol;Acc:HGNC:11801]	-
ENSG00000159714	62.5660823095103	59.3610444380428	63.6605309442745	106.001284521288	94.4102051641518	91.0385742649374	61.8625525639425	97.1500213167923	-0.651035191515165	0.00396080791226053	1	ZDHHC1	16	67394152	67416833	-	3540	protein_coding	zinc finger DHHC-type containing 1 [Source:HGNC Symbol;Acc:HGNC:17916]	-
ENSG00000010818	1257.28032069587	1340.57025355913	1178.74660522624	1431.52210905892	1428.80599155644	1412.0874508268	1258.86572649375	1424.13851714739	-0.177636868449382	0.00418096766607758	0.142615475792672	HIVEP2	6	142751467	142956698	-	10682	protein_coding	human immunodeficiency virus type I enhancer binding protein 2 [Source:HGNC Symbol;Acc:HGNC:4921]	zf-C2H2
ENSG00000108298	13144.8359595028	13260.2679767181	12972.3733540317	14071.9229042117	14036.9482358495	13499.4372839378	13125.8257634175	13869.436141333	-0.0794670849098198	0.00442563540895918	0.148849683838038	RPL19	17	39200283	39204732	+	1761	protein_coding	ribosomal protein L19 [Source:HGNC Symbol;Acc:HGNC:10312]	-
ENSG00000101189	1713.11892037945	1672.00275167154	1815.35191466899	1855.52724714407	2043.93227674968	1906.86231096233	1733.49119557333	1935.44061161869	-0.159382988251181	0.00443800828808522	0.148849683838038	MRGBP	20	62796453	62801738	+	2781	protein_coding	MRG domain binding protein [Source:HGNC Symbol;Acc:HGNC:15866]	-
ENSG00000130720	1867.0513451092	1876.79835498279	1961.15506618652	2164.44527632039	2100.38373963134	2036.49332431784	1901.66825542617	2100.44078008986	-0.143498764283266	0.00447796608320837	0.149403719469173	FIBCD1	9	130902438	130939286	-	3831	protein_coding	fibrinogen C domain containing 1 [Source:HGNC Symbol;Acc:HGNC:25922]	-
ENSG00000145623	3637.7707857101	3671.48059849295	3478.73998127745	3852.38954031652	3775.4349054819	4129.39098269113	3595.99712182683	3919.07180949652	-0.123983498937576	0.00449883708737153	0.149403719469173	OSMR	5	38845858	38945596	+	7174	protein_coding	oncostatin M receptor [Source:HGNC Symbol;Acc:HGNC:8507]	-
ENSG00000172757	13910.5256334811	13211.7897904271	14271.2535418463	15221.7844572569	14512.8924660069	14434.5617695939	13797.8563219182	14723.0795642859	-0.0936553680169059	0.0047252220041527	0.154774436367673	CFL1	11	65823022	65862026	-	5863	protein_coding	cofilin 1 [Source:HGNC Symbol;Acc:HGNC:1874]	-
ENSG00000173915	1134.13438091208	1207.00790357354	1055.53267436636	1222.54814814552	1341.20889398146	1313.13247879969	1132.22498628399	1292.29650697556	-0.190651339838035	0.00473050610155686	0.154774436367673	ATP5MD	10	103389041	103396492	-	924	protein_coding	ATP synthase membrane subunit DAPIT [Source:HGNC Symbol;Acc:HGNC:30889]	-
ENSG00000247095	38.7313842868397	27.7018207377533	41.0713102866287	62.5912346697128	63.2645704708234	64.3207318176188	35.8348384370739	63.3921789860517	-0.824116684976441	0.00473759664383022	1	MIR210HG	11	565660	568457	-	2321	lincRNA	MIR210 host gene [Source:HGNC Symbol;Acc:HGNC:39524]	-
ENSG00000185164	774.627685736794	947.798009527418	894.327781491339	894.448934151058	1175.74770967315	1070.69279733329	872.251158918517	1046.9631470525	-0.263804146286492	0.00476250871496522	0.155188088858379	NOMO2	16	18417325	18562211	-	6801	protein_coding	NODAL modulator 2 [Source:HGNC Symbol;Acc:HGNC:22652]	-
ENSG00000163319	134.070176377522	128.615596282426	130.401410160046	165.563911061821	190.767012496637	182.077148529875	131.029060939998	179.469357362777	-0.454218849768462	0.00510052862878783	1	MRPS18C	4	83455932	83469735	+	4866	protein_coding	mitochondrial ribosomal protein S18C [Source:HGNC Symbol;Acc:HGNC:16633]	-
ENSG00000273812	99.3112417611275	69.2545518443833	87.2765343590859	128.211077468605	121.662635520814	129.631013355509	85.2807759881989	126.501575448309	-0.569006791778725	0.00513274980315375	1	BX640514.2	20	62596732	62603115	-	625	lincRNA	novel transcript	-
ENSG00000138413	1268.2045572896	1274.28375393665	1314.28192917212	1431.52210905892	1415.17977637811	1463.5440362809	1285.59008013279	1436.74864057264	-0.160472818039028	0.00521335082429565	0.167110341801072	IDH1	2	208236227	208266074	-	4721	protein_coding	isocitrate dehydrogenase (NADP(+)) 1, cytosolic [Source:HGNC Symbol;Acc:HGNC:5382]	-
ENSG00000130164	2040.84601819117	2211.1989053171	2132.62778663319	2336.06640364057	2441.03911908962	2265.07930970045	2128.22423671382	2347.39494414355	-0.141484858199677	0.00523262173054753	0.167110341801072	LDLR	19	11089362	11133816	+	7718	protein_coding	low density lipoprotein receptor [Source:HGNC Symbol;Acc:HGNC:6547]	-
ENSG00000162191	1060.64406200884	1090.26451617872	1104.81824671031	1304.32056763337	1257.50500074314	1141.9403771928	1085.24227496596	1234.5886485231	-0.185991460076437	0.00540624096753884	0.171470002327603	UBXN1	11	62676498	62679117	-	2532	protein_coding	UBX domain protein 1 [Source:HGNC Symbol;Acc:HGNC:18402]	-
ENSG00000198420	908.697862114316	879.532808423668	916.917002148985	975.211817595849	1115.40304245482	1015.27801299811	901.715890895657	1035.29762434959	-0.199702041126232	0.00541191499362319	0.171470002327603	TCAF1	7	143851375	143902198	-	6310	protein_coding	TRPM8 channel associated factor 1 [Source:HGNC Symbol;Acc:HGNC:22201]	-
ENSG00000006453	512.446007487418	547.110959570628	598.614347427613	680.427293022362	634.592306876567	649.144616497814	552.72377149522	654.721405465581	-0.244576330813267	0.00556049552136933	0.174113016012877	BAIAP2L1	7	98291651	98401068	-	4798	protein_coding	BAI1 associated protein 2 like 1 [Source:HGNC Symbol;Acc:HGNC:21649]	-
ENSG00000163399	8822.81071805856	9181.17487308396	8668.10003599298	9405.84731318895	9259.98651476021	9745.08564522938	8890.69520904517	9470.30649105951	-0.0910333078476549	0.00558386270484826	0.174164371369898	ATP1A1	1	116372668	116410261	+	7261	protein_coding	ATPase Na+/K+ transporting subunit alpha 1 [Source:HGNC Symbol;Acc:HGNC:799]	-
ENSG00000087274	2402.33893820167	2329.92099419318	2340.03790358067	2682.33726641011	2545.18233509543	2507.51899116686	2357.43261199184	2578.34619755747	-0.129081150856824	0.00562806575050656	0.174862694015739	ADD1	4	2843857	2930076	+	13106	protein_coding	adducin 1 [Source:HGNC Symbol;Acc:HGNC:243]	-
ENSG00000228451	17.8760235170029	13.8509103688767	34.9106137436344	39.3719056793355	64.2378715549899	38.5924390905713	22.2125158765047	47.4007387749656	-1.09801632655039	0.00563754864978307	1	SDAD1P1	8	26375913	26382953	-	3987	transcribed_processed_pseudogene	SDA1 domain containing 1 pseudogene 1 [Source:HGNC Symbol;Acc:HGNC:31403]	-
ENSG00000160013	11.9173490113353	9.89350740634048	17.4553068718172	21.2002569042576	32.1189357774949	41.5610882513845	13.0887210964977	31.6267603110457	-1.27614518894423	0.00566184810584212	1	PTGIR	19	46620468	46625118	-	3546	protein_coding	prostaglandin I2 receptor [Source:HGNC Symbol;Acc:HGNC:9602]	-
ENSG00000005884	15246.2618351683	16114.5448634474	16548.6576972399	17255.9995840226	17149.565103014	16556.1563698551	15969.8214652852	16987.2403522972	-0.0891447844002368	0.00566444449819135	0.17496203081019	ITGA3	17	50055968	50090481	+	9802	protein_coding	integrin subunit alpha 3 [Source:HGNC Symbol;Acc:HGNC:6139]	-
ENSG00000100242	1163.92775344041	1190.18894098276	1355.35323945875	1471.90355078131	1417.12637854644	1336.8816720862	1236.48997796064	1408.63720047132	-0.188351930235152	0.00574426117516291	0.176421446667072	SUN2	22	38734725	38794143	-	6489	protein_coding	Sad1 and UNC84 domain containing 2 [Source:HGNC Symbol;Acc:HGNC:14210]	-
ENSG00000172354	5006.27969717844	5160.45346314719	5383.42199581985	5575.66756581974	5678.23852502744	5444.50256093136	5183.38505204849	5566.13621725951	-0.102927716649762	0.00579555498892263	0.177317438134366	GNB2	7	100673531	100679174	+	2857	protein_coding	G protein subunit beta 2 [Source:HGNC Symbol;Acc:HGNC:4398]	-
ENSG00000196557	181.739572422863	180.061834795397	201.249420404481	251.374474721911	230.672356947464	251.345628948849	187.68360920758	244.464153539408	-0.381554912299018	0.00588526165119433	1	CACNA1H	16	1153121	1221772	+	8606	protein_coding	calcium voltage-gated channel subunit alpha1 H [Source:HGNC Symbol;Acc:HGNC:1395]	-
ENSG00000237686	0	4.94675370317024	3.08034827149715	10.0953604305988	14.5995162624977	14.8432458040659	2.67570065822246	13.1793741657208	-2.3014482670913	0.00600250879909956	1	AL109615.3	6	43995723	44074652	-	2296	antisense	uncharacterized LOC101929705 [Source:NCBI gene;Acc:101929705]	-
ENSG00000183762	424.059002320014	421.463415510104	402.498840808961	493.663125056284	512.929671355752	488.837561813903	416.007086213027	498.476786075313	-0.260824660525515	0.0060782113984719	0.181661927418407	KREMEN1	22	29073078	29168333	+	7977	protein_coding	kringle containing transmembrane protein 1 [Source:HGNC Symbol;Acc:HGNC:17550]	-
ENSG00000119698	194.65003385181	177.093782573495	173.526285961006	239.260042205193	224.832550442465	248.376979788036	181.756700795437	237.489857478564	-0.385453474713606	0.00610371977348063	1	PPP4R4	14	94146128	94279735	+	4974	protein_coding	protein phosphatase 4 regulatory subunit 4 [Source:HGNC Symbol;Acc:HGNC:23788]	-
ENSG00000002834	3910.8767005532	3753.59670996558	4094.80963557688	4435.90137320513	4212.44709227267	4117.51638604787	3919.76101536522	4255.28828384189	-0.118555497933175	0.00616543239591337	0.181661927418407	LASP1	17	38869859	38921770	+	7061	protein_coding	LIM and SH3 protein 1 [Source:HGNC Symbol;Acc:HGNC:6513]	-
ENSG00000105974	8329.23384650576	8696.39301017328	8219.39597111156	8962.66099028566	8677.95246642863	9340.35980963852	8415.00760926353	8993.65775545094	-0.0958543916161938	0.006178576711881	0.181661927418407	CAV1	7	116524785	116561184	+	4082	protein_coding	caveolin 1 [Source:HGNC Symbol;Acc:HGNC:1527]	-
ENSG00000175550	2522.50554073264	2404.12229974074	2825.70614772005	2945.82617364874	3047.40569452535	2681.67974193457	2584.11132939781	2891.63720336956	-0.162498117881153	0.00627076710170622	0.181829901741107	DRAP1	11	65919257	65921561	+	1737	protein_coding	DR1 associated protein 1 [Source:HGNC Symbol;Acc:HGNC:3019]	-
ENSG00000142784	1043.76115090945	1036.83957618448	1070.93441572384	1230.62443649	1228.30596821814	1111.2643358644	1050.51171427259	1190.06491352418	-0.180028077700744	0.00643457654901007	0.18539084789857	WDTC1	1	27234516	27308633	+	6024	protein_coding	WD and tetratricopeptide repeats 1 [Source:HGNC Symbol;Acc:HGNC:29175]	-
ENSG00000188186	891.814951014925	892.394368051911	944.64013659246	1057.99377312676	1050.19186981567	995.487018592685	909.616485219765	1034.55755384504	-0.185864967516645	0.0064526006192242	0.18539084789857	LAMTOR4	7	100148907	100155944	+	1936	protein_coding	late endosomal/lysosomal adaptor, MAPK and MTOR activator 4 [Source:HGNC Symbol;Acc:HGNC:33772]	-
ENSG00000186868	269.133465172655	293.837169968312	361.427530522332	404.823953267014	378.614121740774	378.997542863815	308.132721887767	387.478539290534	-0.331259364132324	0.00648793080585752	0.185610266017508	MAPT	17	45894382	46028334	+	14920	protein_coding	microtubule associated protein tau [Source:HGNC Symbol;Acc:HGNC:6893]	-
ENSG00000100065	1257.28032069587	1172.38062765135	1206.46973966972	1386.09298712122	1382.08753951645	1309.17427991861	1212.04356267231	1359.11826885209	-0.165209030883888	0.00663239444989237	0.187863158693771	CARD10	22	37490362	37519542	-	5652	protein_coding	caspase recruitment domain family member 10 [Source:HGNC Symbol;Acc:HGNC:16422]	-
ENSG00000148926	462.790386606854	564.919272902041	577.051909527133	637.017243170787	618.046188445736	663.98786230188	534.920523012009	639.683764639468	-0.258304269612297	0.0067707654112009	0.191107237803473	ADM	11	10304680	10307397	+	2718	protein_coding	adrenomedullin [Source:HGNC Symbol;Acc:HGNC:259]	-
ENSG00000102882	628.640160347937	672.758503631152	638.658874957076	761.190176467153	778.640867333211	713.465348315433	646.685846312055	751.098797371932	-0.215895340947014	0.00685070814847871	0.192685180765633	MAPK3	16	30114105	30123506	-	3669	protein_coding	mitogen-activated protein kinase 3 [Source:HGNC Symbol;Acc:HGNC:6877]	-
ENSG00000177700	939.484347060266	825.118517688796	867.631429805031	1135.72804844237	1086.20400992983	880.699251041242	877.411431518031	1034.21043647115	-0.237093550511559	0.00700873387259531	0.195076426120569	POLR2L	11	837356	842545	-	1142	protein_coding	RNA polymerase II subunit L [Source:HGNC Symbol;Acc:HGNC:9199]	-
ENSG00000124104	684.254455734168	661.875645484178	679.730185243705	796.523937974249	774.747662996545	763.932384049257	675.286762154017	778.401328340017	-0.204981229314079	0.00709258444682251	0.196116140906776	SNX21	20	45833810	45843275	+	4066	protein_coding	sorting nexin family member 21 [Source:HGNC Symbol;Acc:HGNC:16154]	-
ENSG00000213719	6081.82044545145	5963.80626454204	6099.08957756436	6581.16546470739	6498.73133897981	6245.04828463065	6048.23876251928	6441.64836277262	-0.0909207448285236	0.00710909980600149	0.196116140906776	CLIC1	6	31730581	31739763	-	1942	protein_coding	chloride intracellular channel 1 [Source:HGNC Symbol;Acc:HGNC:2062]	-
ENSG00000072110	7342.08010340015	7423.09860697726	7768.63834071581	8261.03344035904	7964.52277173458	7803.58909405757	7511.27235036441	8009.71510205039	-0.0927319433905351	0.00711948565417562	0.196116140906776	ACTN1	14	68874143	68979440	-	10626	protein_coding	actinin alpha 1 [Source:HGNC Symbol;Acc:HGNC:163]	-
ENSG00000189060	276.085252095934	260.199244786754	286.472389249235	385.642768448876	339.682078374113	308.73951272457	274.252295377308	344.688119849186	-0.329704239134507	0.00719963547786412	0.197022751619051	H1F0	22	37805093	37807436	+	2344	protein_coding	H1 histone family member 0 [Source:HGNC Symbol;Acc:HGNC:4714]	-
ENSG00000149503	2111.35699984157	2145.90175643525	2042.27090400261	2305.78032234878	2324.24298898963	2250.23606389639	2099.84322009314	2293.41979174493	-0.127094500095311	0.00750593863153847	0.203004433425973	INCENP	11	62123973	62153163	+	4473	protein_coding	inner centromere protein [Source:HGNC Symbol;Acc:HGNC:6058]	-
ENSG00000105220	6652.86008557793	6648.4369770608	6775.73941453657	7197.99198701698	7051.56635478639	7019.86571560289	6692.34549239177	7089.80801913542	-0.0832415672344606	0.00752149659774374	0.203004433425973	GPI	19	34359480	34402413	+	10680	protein_coding	glucose-6-phosphate isomerase [Source:HGNC Symbol;Acc:HGNC:4458]	-
ENSG00000143845	197.629371104644	203.806252570614	200.222637647315	244.307722420492	264.737894893292	260.251576431288	200.552753774191	256.432397915024	-0.354802312491035	0.0075915476051164	1	ETNK2	1	204131062	204152003	-	4472	protein_coding	ethanolamine kinase 2 [Source:HGNC Symbol;Acc:HGNC:25575]	-
ENSG00000139641	3371.61665779028	3331.14394371484	3378.11527107521	3607.07228185297	3625.54653852026	3591.07593486367	3360.29195752677	3607.89825174563	-0.102610743004445	0.00762233291413735	0.2043499018051	ESYT1	12	56118250	56144671	+	5493	protein_coding	extended synaptotagmin 1 [Source:HGNC Symbol;Acc:HGNC:29534]	-
ENSG00000269378	813.359070023634	878.543457683034	773.167416145785	1005.49789888765	904.196707190691	928.197637614253	821.689981284151	945.964081230863	-0.202637398547169	0.00772751455397597	0.205793211510536	AC022149.1	19	14621634	14622242	-	609	processed_pseudogene	integrin beta 1 pseudogene 1	-
ENSG00000279117	75.4765437384569	75.1906562881876	57.4998344012802	113.068036822707	92.4636029958188	108.850469229816	69.3890114759749	104.794036349447	-0.593203152424782	0.00781421867251971	1	AP001972.5	11	75260129	75262466	-	2338	TEC	TEC	-
ENSG00000099331	3319.97481207449	3589.36448702032	3604.00747765167	3844.31325197204	3815.34024993273	3713.78010017728	3504.44892558216	3791.14453402735	-0.113517936643727	0.00787249915183351	0.208606538725741	MYO9B	19	17075781	17214537	+	9948	protein_coding	myosin IXB [Source:HGNC Symbol;Acc:HGNC:7609]	-
ENSG00000089351	1368.50891146834	1418.72896206922	1486.78143237596	1602.13370033604	1634.17252031558	1520.93792005662	1424.67310197117	1585.74804690274	-0.154770318724118	0.00789458954956235	0.208606538725741	GRAMD1A	19	34994784	35026471	+	5942	protein_coding	GRAM domain containing 1A [Source:HGNC Symbol;Acc:HGNC:29305]	-
ENSG00000183049	369.437819351394	365.070423293964	368.615009822492	479.529620453445	411.706358602435	444.307824401705	367.707750822617	445.181267819195	-0.275453321142842	0.00791122601953906	0.208606538725741	CAMK1D	10	12349482	12835545	+	8762	protein_coding	calcium/calmodulin dependent protein kinase ID [Source:HGNC Symbol;Acc:HGNC:19341]	-
ENSG00000170004	3528.52841977286	3550.7798081356	3353.47248490323	3936.18103189049	3788.08781957607	3591.07593486367	3477.59357093723	3771.78159544341	-0.116958743551675	0.0080136894731231	0.210615523988704	CHD3	17	7884806	7912760	+	9758	protein_coding	chromodomain helicase DNA binding protein 3 [Source:HGNC Symbol;Acc:HGNC:1918]	-
ENSG00000181790	1885.92048104381	1954.95706349288	2044.32446951694	2152.33084380367	2161.70170793383	2135.44829634494	1961.73400468454	2149.82694936081	-0.132291449918776	0.00804728790387668	0.210807385089789	ADGRB1	8	142449430	142545009	+	7356	protein_coding	adhesion G protein-coupled receptor B1 [Source:HGNC Symbol;Acc:HGNC:943]	-
ENSG00000133026	2797.59768041096	2901.76572227966	2583.38541702894	3016.49369666294	2939.36927418287	3104.21747249031	2760.91627323986	3020.02681444537	-0.129138910882999	0.0080813075847202	0.211008995436863	MYH10	17	8474205	8630761	-	9011	protein_coding	myosin heavy chain 10 [Source:HGNC Symbol;Acc:HGNC:7568]	-
ENSG00000145016	845.138667387195	841.937480279574	783.435243717442	955.021096734651	933.395739715686	926.218538173711	823.50379712807	938.211791541349	-0.187804745786517	0.00812790081633167	0.211536535531541	RUBCN	3	197671393	197749727	-	8613	protein_coding	RUN and cysteine rich domain containing beclin 1 interacting protein [Source:HGNC Symbol;Acc:HGNC:28991]	-
ENSG00000115232	360.499807592893	340.336654778112	280.311692706241	405.833489310074	408.786455349936	396.809437828694	327.049385025749	403.809794162901	-0.30343957985961	0.00821558302954393	0.213126581115936	ITGA4	2	181457202	181536187	+	7901	protein_coding	integrin subunit alpha 4 [Source:HGNC Symbol;Acc:HGNC:6140]	-
ENSG00000100003	189.684471763753	173.136379610958	164.285241146515	231.183753860714	220.939346105799	232.544184263699	175.702030840409	228.222428076737	-0.376814967781487	0.0083069501881197	1	SEC14L2	22	30396857	30425317	+	5985	protein_coding	SEC14 like lipid binding 2 [Source:HGNC Symbol;Acc:HGNC:10699]	-
ENSG00000197747	3185.90463569697	3162.95431780705	3166.59802309907	3542.46197509714	3245.95911569532	3525.76565332578	3171.81899220103	3438.06224803941	-0.116126919150113	0.0083199712237306	0.215138352675563	S100A10	1	151982915	151994390	-	1543	protein_coding	S100 calcium binding protein A10 [Source:HGNC Symbol;Acc:HGNC:10487]	-
ENSG00000068971	319.78219847083	284.933013302606	315.222306449875	395.738128879475	341.628680542446	396.809437828694	306.64583940777	378.058749083538	-0.301883263237557	0.00873187712533391	0.225063430986098	PPP2R5B	11	64917553	64934473	+	3376	protein_coding	protein phosphatase 2 regulatory subunit B'beta [Source:HGNC Symbol;Acc:HGNC:9310]	-
ENSG00000075624	64298.0703658244	66715.8778439164	65722.3107206632	68395.0573812641	70494.2509240122	67093.4501338183	65578.7529768013	68660.9194796982	-0.0662686149727031	0.00883421387375299	0.226971341064115	ACTB	7	5527147	5563784	-	3519	protein_coding	actin beta [Source:HGNC Symbol;Acc:HGNC:132]	-
ENSG00000187908	19.8622483522255	30.6698729596555	17.4553068718172	47.4481940238146	45.7451509558261	38.5924390905713	22.6624760612327	43.9285946900707	-0.952937628482304	0.00887067724278339	1	DMBT1	10	122560665	122643736	+	8073	protein_coding	deleted in malignant brain tumors 1 [Source:HGNC Symbol;Acc:HGNC:2926]	-
ENSG00000167535	409.162316055845	392.772244031717	459.998675210241	517.891990089721	516.822875692419	476.96296517065	420.644411765934	503.892610317597	-0.261021435530208	0.00890716385290525	0.228006435820556	CACNB3	12	48813794	48828941	+	7153	protein_coding	calcium voltage-gated channel auxiliary subunit beta 3 [Source:HGNC Symbol;Acc:HGNC:1403]	-
ENSG00000123689	311.83729912994	268.114050711827	276.204561677578	368.480655716858	335.788874037447	354.258799857039	285.385303839782	352.842776537115	-0.305734658521558	0.00893138982630422	0.228006435820556	G0S2	1	209675420	209676388	+	866	protein_coding	G0/G1 switch 2 [Source:HGNC Symbol;Acc:HGNC:30229]	-
ENSG00000230666	0	0.989350740634047	0	2.01907208611977	4.86650542083257	11.8745966432527	0.329783580211349	6.25339138340168	-4.12215638044605	0.00895674739319692	1	CEACAM22P	19	44537058	44620821	-	3170	transcribed_unprocessed_pseudogene	carcinoembryonic antigen related cell adhesion molecule 22, pseudogene [Source:HGNC Symbol;Acc:HGNC:38029]	-
ENSG00000276043	3230.59469448948	3459.75953999726	3425.34727790483	3788.78876960375	3767.64849680857	3445.61212598383	3371.90050413052	3667.34979746538	-0.12119720600647	0.00902203698111232	0.229589360128877	UHRF1	19	4903080	4962154	+	5145	protein_coding	ubiquitin like with PHD and ring finger domains 1 [Source:HGNC Symbol;Acc:HGNC:12556]	-
ENSG00000117298	2390.42158919034	2365.53762085601	2325.66294498035	2574.31690980271	2594.82069038792	2509.4980906074	2360.54071834223	2559.54523026601	-0.116714691189267	0.00920177966024245	0.231227165380889	ECE1	1	21217247	21345572	-	7333	protein_coding	endothelin converting enzyme 1 [Source:HGNC Symbol;Acc:HGNC:3146]	-
ENSG00000182054	315.809748800385	312.634834040359	341.918658136184	419.966993912912	370.827713067442	391.861689227339	323.454413658976	394.218798735898	-0.285442255628698	0.00930901460841172	0.232754260627652	IDH2	15	90083045	90102504	-	2814	protein_coding	isocitrate dehydrogenase (NADP(+)) 2, mitochondrial [Source:HGNC Symbol;Acc:HGNC:5383]	-
ENSG00000159167	511.452895069807	515.451735870339	519.552075125853	624.902810654069	539.208800628248	672.89380978432	515.485568688666	612.335140355546	-0.248137007950513	0.0093546369672165	0.232754260627652	STC1	8	23841915	23854807	-	4149	protein_coding	stanniocalcin 1 [Source:HGNC Symbol;Acc:HGNC:11373]	-
ENSG00000104812	1917.70007840737	1975.73342904619	1974.50324202967	2129.1115148133	2130.5560732405	2136.43784606522	1955.97891649441	2132.03514470634	-0.124383559530386	0.0094032669912095	0.232754260627652	GYS1	19	48968125	48993310	-	4246	protein_coding	glycogen synthase 1 [Source:HGNC Symbol;Acc:HGNC:4706]	-
ENSG00000079739	1628.70436488249	1702.6726246312	1597.67397014986	1771.7357555701	1792.82059703472	1863.3221232704	1643.01698655451	1809.29282529174	-0.138964746417539	0.00945101835920456	0.232754260627652	PGM1	1	63593276	63660245	+	4212	protein_coding	phosphoglucomutase 1 [Source:HGNC Symbol;Acc:HGNC:8905]	-
ENSG00000169908	5266.47515059259	5299.95191757659	4910.07514476646	5554.46730891549	5333.68994123249	5766.10622001946	5158.83407097855	5551.42115672248	-0.105631172934368	0.00948888113904958	0.232754260627652	TM4SF1	3	149369022	149377865	-	3668	protein_coding	transmembrane 4 L six family member 1 [Source:HGNC Symbol;Acc:HGNC:11853]	-
ENSG00000140564	533.301368257255	625.269668080718	545.221644054996	702.63708596968	670.604446990728	630.343171812664	567.930893464323	667.86156825769	-0.233467475644556	0.00950669952718969	0.232754260627652	FURIN	15	90868592	90883458	+	4728	protein_coding	furin, paired basic amino acid cleaving enzyme [Source:HGNC Symbol;Acc:HGNC:8568]	-
ENSG00000185567	15713.0246714456	16538.9763311794	17273.5663237989	18393.7467045511	17252.7350179356	17174.6249450245	16508.5224421413	17607.0355558371	-0.0929536512592761	0.00961519734688593	0.232754260627652	AHNAK2	14	104937244	104978357	-	18771	protein_coding	AHNAK nucleoprotein 2 [Source:HGNC Symbol;Acc:HGNC:20125]	-
ENSG00000139613	2003.10774632194	2107.31707755052	2082.31543153207	2279.53238522922	2187.98083720632	2288.82850298696	2064.24675180151	2252.11390847417	-0.12560326677599	0.0096672030255579	0.232754260627652	SMARCC2	12	56162983	56189567	-	8555	protein_coding	SWI/SNF related, matrix associated, actin dependent regulator of chromatin subfamily c member 2 [Source:HGNC Symbol;Acc:HGNC:11105]	MYB
ENSG00000188157	4506.74415111996	4756.7983609685	5062.03899282699	5157.71964399295	5165.30885367169	5108.0556560392	4775.19383497182	5143.69471790128	-0.107410444733047	0.00968056584149826	0.232754260627652	AGRN	1	1020123	1056118	+	10758	protein_coding	agrin [Source:HGNC Symbol;Acc:HGNC:329]	-
ENSG00000115756	3657.63303406232	3604.20474812984	3462.3114571628	4005.83901886162	3738.44946428358	3816.69327108547	3574.71641311832	3853.66058474356	-0.108158480996408	0.00970247281175449	0.232754260627652	HPCAL1	2	10302889	10427617	+	6237	protein_coding	hippocalcin like 1 [Source:HGNC Symbol;Acc:HGNC:5145]	-
ENSG00000127663	707.096041339228	726.183443625391	743.390716187979	847.000740127243	782.534071669877	865.856005237176	725.556733717533	831.796939011432	-0.197082164756122	0.00987228858282462	0.235524599047387	KDM4B	19	4969113	5153595	+	14716	protein_coding	lysine demethylase 4B [Source:HGNC Symbol;Acc:HGNC:29136]	-
ENSG00000197070	275.092139678323	282.954311821338	310.088392664047	339.204110468121	339.682078374113	392.85123894761	289.378281387902	357.245809263282	-0.304385582735524	0.00993377095119488	0.236288154138807	ARRDC1	9	137605654	137615360	+	3821	protein_coding	arrestin domain containing 1 [Source:HGNC Symbol;Acc:HGNC:28633]	-
ENSG00000173530	702.130479251171	691.556167703199	691.024795572528	785.41904150059	830.225824794036	771.848781811426	694.903814175633	795.831216035351	-0.195765372777418	0.0100371783434582	0.237339296758588	TNFRSF10D	8	23135588	23164030	-	3538	protein_coding	TNF receptor superfamily member 10d [Source:HGNC Symbol;Acc:HGNC:11907]	-
ENSG00000137216	731.92385177951	644.067332152765	706.426536930013	814.695586749327	767.934555407379	816.378519223623	694.139240287429	799.669553793443	-0.20416975929227	0.0101695445921456	0.239058854693957	TMEM63B	6	44126914	44155519	+	4425	protein_coding	transmembrane protein 63B [Source:HGNC Symbol;Acc:HGNC:17735]	-
ENSG00000225178	459.81104935402	609.440056230573	612.989306027933	644.083995472206	649.191823139064	733.256342720854	560.746803870842	675.510720444042	-0.268952605589118	0.0103580606119208	0.242070594359058	RPSAP58	19	23827162	23828049	+	888	processed_pseudogene	ribosomal protein SA pseudogene 58 [Source:HGNC Symbol;Acc:HGNC:36809]	-
ENSG00000182809	504.501108146528	521.387840314143	582.185823312962	602.693017706751	632.645704708234	648.155066777543	536.024923924544	627.831263064176	-0.228658117826588	0.0104594941519963	0.242737153406706	CRIP2	14	105472962	105480170	+	4837	protein_coding	cysteine rich protein 2 [Source:HGNC Symbol;Acc:HGNC:2361]	-
ENSG00000147130	2227.55115270209	2177.56098013554	2155.21700729084	2370.39062910461	2420.59979632212	2332.36869067888	2186.77638004282	2374.45303870187	-0.118770574152967	0.0104774270307785	0.242737153406706	ZMYM3	X	71239624	71255146	-	6916	protein_coding	zinc finger MYM-type containing 3 [Source:HGNC Symbol;Acc:HGNC:13054]	-
ENSG00000107338	881.883826838812	777.629682138361	981.604315850425	1045.87934061004	1043.3787622265	962.83187782374	880.372608275866	1017.36332688676	-0.209113712527328	0.0105976030842454	0.244813793438936	SHB	9	37919134	38069211	-	2783	protein_coding	SH2 domain containing adaptor protein B [Source:HGNC Symbol;Acc:HGNC:10838]	-
ENSG00000135486	22546.6312170288	21860.6939650499	21074.7160908263	23269.8057925303	23019.5439416222	22594.3887629491	21827.3470909683	22961.2461657005	-0.0730127136694137	0.0107572961936093	0.247078757272127	HNRNPA1	12	54280193	54287088	+	5093	protein_coding	heterogeneous nuclear ribonucleoprotein A1 [Source:HGNC Symbol;Acc:HGNC:5031]	-
ENSG00000112640	888.835613762091	991.329442115316	947.720484863957	1110.48964736587	962.594772240682	1177.56416712256	942.628513580454	1083.5495289097	-0.200769496627961	0.0109773655023751	0.249984550758633	PPP2R5D	6	42984499	43012342	+	3314	protein_coding	protein phosphatase 2 regulatory subunit B'delta [Source:HGNC Symbol;Acc:HGNC:9312]	-
ENSG00000161682	322.761535723664	356.166266628257	414.82023389495	474.481940238146	430.199079201599	427.485479157097	364.582678748957	444.055499532281	-0.284929290445216	0.01114219570576	0.253019378972725	FAM171A2	17	44353215	44363875	-	3592	protein_coding	family with sequence similarity 171 member A2 [Source:HGNC Symbol;Acc:HGNC:30480]	-
ENSG00000104967	61.572969891899	66.2864996224812	46.2052240724573	89.8487078323297	68.1310758916559	117.756416712256	58.0215645289458	91.9120668120805	-0.66207474639825	0.0113397181419004	1	NOVA2	19	45933734	45973546	-	8684	protein_coding	NOVA alternative splicing regulator 2 [Source:HGNC Symbol;Acc:HGNC:7887]	-
ENSG00000174282	643.536846612106	648.024735115301	739.283585159316	788.44764962977	782.534071669877	768.880132650612	676.948388962241	779.953951316753	-0.204800218588017	0.0113605912138465	0.255348153526639	ZBTB4	17	7459366	7484263	-	6126	protein_coding	zinc finger and BTB domain containing 4 [Source:HGNC Symbol;Acc:HGNC:23847]	ZBTB
ENSG00000143061	674.323331558056	598.557198083599	595.533999156116	696.57986971132	725.109307704052	741.172740483023	622.80484293259	720.953972632798	-0.211032748187746	0.0113721670170921	0.255348153526639	IGSF3	1	116574399	116667755	-	7400	protein_coding	immunoglobulin superfamily member 3 [Source:HGNC Symbol;Acc:HGNC:5950]	-
ENSG00000089060	179.753347587641	157.306767760814	144.776368760366	201.907208611977	213.152937432466	213.742739578549	160.612161369607	209.600961874331	-0.383653348354219	0.0114008291156674	1	SLC8B1	12	113298759	113359493	-	6768	protein_coding	solute carrier family 8 member B1 [Source:HGNC Symbol;Acc:HGNC:26175]	-
ENSG00000133935	1163.92775344041	1349.47441022484	1252.67496374217	1487.04659142721	1421.99288396728	1329.9548240443	1255.35904246914	1412.99809981293	-0.170519643105929	0.0114852064202285	0.25625189855146	ERG28	14	75649791	75661189	-	2633	protein_coding	ergosterol biosynthesis 28 homolog [Source:HGNC Symbol;Acc:HGNC:1187]	-
ENSG00000135404	3835.40015681474	3642.78942701456	4043.47049771859	4376.3387466646	4063.53202639519	4043.30015702754	3840.55336051597	4161.05697669578	-0.115688521765625	0.0118457223180831	0.260032871840546	CD63	12	55725323	55729707	-	2633	protein_coding	CD63 molecule [Source:HGNC Symbol;Acc:HGNC:1692]	-
ENSG00000138764	171.808448246751	141.477155910669	140.669237731703	206.954888827276	174.220894065806	221.659137340717	151.318280629708	200.944973411266	-0.40851149014163	0.0118838883270323	1	CCNG2	4	77157151	77433388	+	7471	protein_coding	cyclin G2 [Source:HGNC Symbol;Acc:HGNC:1593]	-
ENSG00000125648	1409.2265205904	1521.62143909516	1556.60265986323	1692.99194421143	1600.10698236975	1670.35992781755	1495.81687318293	1654.48628479957	-0.145497982529591	0.0118850827950104	0.260032871840546	SLC25A23	19	6436079	6465203	-	4859	protein_coding	solute carrier family 25 member 23 [Source:HGNC Symbol;Acc:HGNC:19375]	-
ENSG00000119669	2163.99195797497	2224.06046494534	2211.69005893495	2452.16304859246	2370.96144102963	2335.3373398397	2199.91416061842	2386.15394315393	-0.117173716512241	0.0120235548686001	0.261158792730638	IRF2BPL	14	77024543	77028699	-	4157	protein_coding	interferon regulatory factor 2 binding protein like [Source:HGNC Symbol;Acc:HGNC:14282]	-
ENSG00000142634	3053.82068415467	3102.60392262837	3239.49959885784	3555.58594365691	3414.34020325613	3212.07839199986	3131.97473521363	3394.00151297097	-0.115953110957058	0.0120544851934052	0.261158792730638	EFHD2	1	15409895	15430343	+	2531	protein_coding	EF-hand domain family member D2 [Source:HGNC Symbol;Acc:HGNC:28670]	-
ENSG00000134686	3015.08929986783	3104.58262410964	3174.8122851564	3524.29032632206	3348.15572953281	3189.31874843362	3098.16140304462	3353.92160142949	-0.114420709067229	0.0122173730752375	0.262624329240042	PHC2	1	33323623	33431052	-	4975	protein_coding	polyhomeotic homolog 2 [Source:HGNC Symbol;Acc:HGNC:3183]	-
ENSG00000129521	7.9448993408902	7.91480592507238	3.08034827149715	19.1811848181378	17.5194195149972	17.8118949648791	6.31335117915324	18.170833099338	-1.52062695526601	0.0123623434174934	1	EGLN3	14	33924231	34462774	-	7359	protein_coding	egl-9 family hypoxia inducible factor 3 [Source:HGNC Symbol;Acc:HGNC:14661]	-
ENSG00000174775	1008.00910387544	1050.69048655336	1112.00572601047	1168.03320182029	1157.25498907398	1226.05210341584	1056.90177214642	1183.78009810337	-0.163801515341659	0.0125242692083688	0.265594026386995	HRAS	11	532242	537287	-	1854	protein_coding	HRas proto-oncogene, GTPase [Source:HGNC Symbol;Acc:HGNC:5173]	-
ENSG00000106665	594.874338149154	661.875645484178	735.176454130653	823.781411136866	758.201544565714	738.20409132221	663.975479254662	773.395682341597	-0.220350208856709	0.0125731803777953	0.265927741183133	CLIP2	7	74289475	74405943	+	7315	protein_coding	CAP-Gly domain containing linker protein 2 [Source:HGNC Symbol;Acc:HGNC:2586]	-
ENSG00000157617	1273.17011937765	1170.40192617008	1233.16609135603	1342.68293726965	1361.64821674895	1375.47411117677	1225.57937896792	1359.93508839846	-0.150167129983595	0.0127059059737907	0.268027742857648	C2CD2	21	41885112	41953890	-	8602	protein_coding	C2 calcium dependent domain containing 2 [Source:HGNC Symbol;Acc:HGNC:1266]	-
ENSG00000253683	35.7520470340059	43.5314325878981	34.9106137436344	64.6103067558326	66.1844737233229	56.4043340554503	38.0646977885128	62.3997048448686	-0.712474135151876	0.0127558951777599	1	AC027309.2	5	172656522	172656713	-	192	processed_pseudogene	coiled-coil domain containing 72 (CCDC72) pseudogene	-
ENSG00000235363	11.9173490113353	12.8615596282426	8.21426205732574	45.4291219376948	19.4660216833303	16.822345244608	10.9977235656345	27.239162955211	-1.30485492922752	0.012843773429394	1	SNRPGP10	1	205351247	205351471	+	225	processed_pseudogene	small nuclear ribonucleoprotein polypeptide G pseudogene 10 [Source:HGNC Symbol;Acc:HGNC:39329]	-
ENSG00000113790	41.7107215396735	28.6911714783874	34.9106137436344	64.6103067558326	57.4247639658243	54.4252346149082	35.1041689205651	58.820101778855	-0.744439739058479	0.0129300419760367	1	EHHADH	3	185190624	185281990	-	4700	protein_coding	enoyl-CoA hydratase and 3-hydroxyacyl CoA dehydrogenase [Source:HGNC Symbol;Acc:HGNC:3247]	-
ENSG00000162458	1655.518400158	1737.29990055339	1796.86982504	1970.61435605289	1936.86915749136	1802.95959033387	1729.89604191713	1903.48103462604	-0.138065139979843	0.0129961961716032	0.27200393867251	FBLIM1	1	15756607	15786594	+	4716	protein_coding	filamin binding LIM protein 1 [Source:HGNC Symbol;Acc:HGNC:24686]	-
ENSG00000143321	7467.21226801918	7082.76195219915	7597.16562026914	7831.98062205859	8055.03977256206	7642.29248965338	7382.37994682915	7843.10429475801	-0.087452981482261	0.0130643942755483	0.27271923050207	HDGF	1	156742107	156766925	-	3745	protein_coding	heparin binding growth factor [Source:HGNC Symbol;Acc:HGNC:4856]	-
ENSG00000204642	6.95178692327892	4.94675370317024	6.1606965429943	19.1811848181378	21.4126238516633	11.8745966432527	6.01974572314782	17.4894684376846	-1.53927835130442	0.0130829823054226	1	HLA-F	6	29722775	29738528	+	4342	protein_coding	major histocompatibility complex, class I, F [Source:HGNC Symbol;Acc:HGNC:4963]	-
ENSG00000152952	3403.39625515384	3188.67743706353	3216.91037820019	3419.29857784383	3468.84506396945	3706.85325213538	3269.66135680585	3531.66563131622	-0.111195135508437	0.0134090188821485	0.279186221712474	PLOD2	3	146069440	146163653	-	7646	protein_coding	procollagen-lysine,2-oxoglutarate 5-dioxygenase 2 [Source:HGNC Symbol;Acc:HGNC:9082]	-
ENSG00000224232	0	0	0	5.04768021529942	5.83980650499908	0.989549720271058	0	3.95901214685652	-4.4237689473709	0.0135876124953611	1	AC005104.2	2	241478316	241478993	+	678	processed_pseudogene	potassium channel tetramerisation domain containing 5 (KCTD5) pseudogene	-
ENSG00000127184	1864.07200785636	1672.99210241217	1774.28060438236	2056.42491971299	1897.9371141247	1898.94591320016	1770.44823821697	1951.10264901262	-0.140044229361089	0.0136546866866617	0.28257873067766	COX7C	5	86617904	86620962	+	1993	protein_coding	cytochrome c oxidase subunit 7C [Source:HGNC Symbol;Acc:HGNC:2292]	-
ENSG00000119772	332.692659899777	298.783923671482	335.757961593189	395.738128879475	376.667519572441	392.85123894761	322.411515054816	388.418962466509	-0.268861206798244	0.0137129648495022	0.28257873067766	DNMT3A	2	25227855	25342590	-	12020	protein_coding	DNA methyltransferase 3 alpha [Source:HGNC Symbol;Acc:HGNC:2978]	-
ENSG00000258733	0.993112417611275	0.989350740634047	0	6.05721625835931	10.7063119258316	3.95819888108423	0.660821052748441	6.90724235509173	-3.37455216996954	0.0141503455370575	1	LINC02328	14	85934710	86129778	+	1568	lincRNA	long intergenic non-protein coding RNA 2328 [Source:HGNC Symbol;Acc:HGNC:53248]	-
ENSG00000167658	50007.1826763981	53300.2818009187	54019.0408544884	56142.3184266463	55489.8414105013	53852.2853268713	52442.1684439351	55161.4817213396	-0.0729439834237251	0.0142523517135294	0.292940644450388	EEF2	19	3976056	3985469	-	4027	protein_coding	eukaryotic translation elongation factor 2 [Source:HGNC Symbol;Acc:HGNC:3214]	-
ENSG00000246859	107.256141102018	108.828581469745	105.758623988069	139.315973942264	140.155356119978	156.348855802827	107.281115519944	145.273395288356	-0.437312951081791	0.0143310027992046	1	STARD4-AS1	5	111512226	111739726	+	5647	antisense	STARD4 antisense RNA 1 [Source:HGNC Symbol;Acc:HGNC:44117]	-
ENSG00000174705	2346.72464281544	2440.7282771442	2466.33218271205	2595.51716670696	2607.47360448209	2623.29630843858	2417.92836755723	2608.76235987588	-0.109692426382073	0.0143313115465531	0.293777425140583	SH3PXD2B	5	172325000	172454523	-	8242	protein_coding	SH3 and PX domains 2B [Source:HGNC Symbol;Acc:HGNC:29242]	-
ENSG00000158828	301.906174953828	304.720028115287	329.597265050195	358.385295286259	401.000046676603	371.081145101647	312.074489373103	376.822162354837	-0.272620826526015	0.0143663611096692	0.293777425140583	PINK1	1	20633455	20651511	+	4836	protein_coding	PTEN induced putative kinase 1 [Source:HGNC Symbol;Acc:HGNC:14581]	-
ENSG00000165424	80.4421058265133	85.0841636945281	107.8121895024	141.335046028384	109.983022510816	134.578761956864	91.1128196744805	128.632276832021	-0.498023584885046	0.0144747235468256	1	ZCCHC24	10	79382325	79445627	-	5051	protein_coding	zinc finger CCHC-type containing 24 [Source:HGNC Symbol;Acc:HGNC:26911]	-
ENSG00000084234	7117.63669702001	7323.17418217322	7062.2118037858	7437.25202922217	7558.65621963714	7690.78042594667	7167.67422765968	7562.22955826866	-0.0772818875992007	0.014644035512361	0.296430779462338	APLP2	11	130068147	130144811	+	7463	protein_coding	amyloid beta precursor like protein 2 [Source:HGNC Symbol;Acc:HGNC:598]	-
ENSG00000152256	589.908776061097	536.228101423654	570.891212984139	574.426008501074	697.85687734739	722.371295797873	565.676030156297	664.884727215446	-0.233584573241598	0.0147891659787266	0.298017508421656	PDK1	2	172555373	172608669	+	14883	protein_coding	pyruvate dehydrogenase kinase 1 [Source:HGNC Symbol;Acc:HGNC:8809]	-
ENSG00000137486	283.037039019213	279.986259599435	308.034827149715	369.490191759918	338.708777289947	348.321501535413	290.352708589455	352.173490195092	-0.278609504297169	0.0148045045123948	0.298017508421656	ARRB1	11	75264182	75351705	-	5828	protein_coding	arrestin beta 1 [Source:HGNC Symbol;Acc:HGNC:711]	-
ENSG00000204590	1411.21274542562	1379.15493244386	1501.15639097628	1686.93472795307	1570.90794984475	1501.1469256512	1430.50802294859	1586.32986781634	-0.149223456545113	0.0148339553218863	0.298017508421656	GNL1	6	30541377	30557174	-	8646	protein_coding	G protein nucleolar 1 (putative) [Source:HGNC Symbol;Acc:HGNC:4413]	-
ENSG00000253125	0	0	1.02678275716572	1.00953604305988	5.83980650499908	9.89549720271058	0.342260919055239	5.58161325025652	-3.95880689702249	0.0149021414064449	1	AC055854.1	8	22690150	22798616	+	2191	processed_transcript	novel transcript	-
ENSG00000107819	1165.91397827564	1217.89076172051	1196.20191209806	1346.72108144189	1302.27685061479	1309.17427991861	1193.33555069807	1319.3907373251	-0.144782216242134	0.0151830562709585	0.302003422004972	SFXN3	10	101031234	101041244	+	4631	protein_coding	sideroflexin 3 [Source:HGNC Symbol;Acc:HGNC:16087]	-
ENSG00000125726	151.946199894525	165.221573685886	206.383334190309	234.212361989893	218.992743937465	222.648687060988	174.517035923573	225.284597662782	-0.369217263273854	0.0153813060805651	1	CD70	19	6583183	6604103	-	1532	protein_coding	CD70 molecule [Source:HGNC Symbol;Acc:HGNC:11937]	-
ENSG00000154917	464.776611442077	448.175885507224	438.436237309761	525.9682784342	514.876273524085	536.335948386914	450.462911419687	525.7268334484	-0.222702787788687	0.0155331496440742	0.305930534513265	RAB6B	3	133824239	133895836	-	6005	protein_coding	RAB6B, member RAS oncogene family [Source:HGNC Symbol;Acc:HGNC:14902]	-
ENSG00000170464	379.368943527507	400.687049956789	363.481096036664	465.396115850607	473.997627989092	419.569081394929	381.17902984032	452.987608411543	-0.248752186972765	0.0155995768382071	0.305938645410989	DNAJC18	5	139408588	139444491	-	6499	protein_coding	DnaJ heat shock protein family (Hsp40) member C18 [Source:HGNC Symbol;Acc:HGNC:28429]	-
ENSG00000124172	1686.30488510394	1859.97939239201	1673.65589418012	1995.85275712939	2086.757524453	1745.56570655815	1739.98005722536	1942.72532938018	-0.15892920281154	0.0156098934597174	0.305938645410989	ATP5F1E	20	59025467	59032382	-	5126	protein_coding	ATP synthase F1 subunit epsilon [Source:HGNC Symbol;Acc:HGNC:838]	-
ENSG00000168610	1977.28682346405	2010.36070496838	2052.53873157427	2165.45481236345	2188.95413829049	2185.91533207877	2013.39542000223	2180.10809424424	-0.114891750749304	0.0156614607645016	0.306200657288401	STAT3	17	42313324	42388568	-	8812	protein_coding	signal transducer and activator of transcription 3 [Source:HGNC Symbol;Acc:HGNC:11364]	STAT
ENSG00000176894	63.5591947271216	67.2758503631152	52.3659206154516	79.7533474017309	98.3034095008178	94.0072234257506	61.0669885685628	90.6879934427664	-0.570106888708905	0.0156842709505398	1	PXMP2	12	132687606	132704991	+	1408	protein_coding	peroxisomal membrane protein 2 [Source:HGNC Symbol;Acc:HGNC:9716]	-
ENSG00000172061	131.090839124688	155.328066279545	117.053234316892	173.6401994063	178.114098402472	182.077148529875	134.490713240375	177.943815446216	-0.403147112437919	0.0157111665192856	1	LRRC15	3	194355247	194369743	-	5940	protein_coding	leucine rich repeat containing 15 [Source:HGNC Symbol;Acc:HGNC:20818]	-
ENSG00000102265	1294.02548014749	1355.41051466864	1199.28226036956	1466.85587056601	1409.33996987311	1396.25465530246	1282.9060850619	1424.1501652472	-0.150273986229649	0.0157245899899526	0.306686893818638	TIMP1	X	47582313	47586789	+	1541	protein_coding	TIMP metallopeptidase inhibitor 1 [Source:HGNC Symbol;Acc:HGNC:11820]	-
ENSG00000221930	43.6969463748961	57.3823429567748	56.4730516441144	92.8773159615094	62.2912693866569	89.0594748243953	52.5174469919284	81.4093533908538	-0.631920171725926	0.0158031174263089	1	FAM45BP	X	130494965	130496588	+	1624	transcribed_processed_pseudogene	family with sequence similarity 45 member B, pseudogene [Source:HGNC Symbol;Acc:HGNC:30886]	-
ENSG00000176788	1834.27863532802	1935.1700486802	1936.51228001454	2202.80764595667	2090.65072878967	1959.3084461367	1901.98698800759	2084.25560696101	-0.131970587160594	0.0158638774762939	0.307923003639446	BASP1	5	17065598	17276843	+	2217	protein_coding	brain abundant membrane attached signal protein 1 [Source:HGNC Symbol;Acc:HGNC:957]	-
ENSG00000018408	3121.35232855224	3189.66678780417	3068.02687841116	3303.20193289194	3254.71882545282	3539.61934940958	3126.34866492252	3365.84670258478	-0.106397566310815	0.0160972496004984	0.310931282024154	WWTR1	3	149517235	149736714	-	8413	protein_coding	WW domain containing transcription regulator 1 [Source:HGNC Symbol;Acc:HGNC:24042]	-
ENSG00000146007	1364.53646179789	1298.02817171187	1271.15705337116	1456.76051013541	1390.84724927395	1499.16782621065	1311.24056229364	1448.92519520667	-0.143812706223264	0.0161678546167374	0.310931282024154	ZMAT2	5	140698680	140706676	+	1812	protein_coding	zinc finger matrin-type 2 [Source:HGNC Symbol;Acc:HGNC:26433]	-
ENSG00000223768	496.556208805637	559.972519198871	546.248426812161	608.75023396511	611.23308085657	634.301370693748	534.259051605557	618.09489517181	-0.210396475292025	0.0163886521023374	0.313904905613191	LINC00205	21	45288050	45297806	+	7619	bidirectional_promoter_lncRNA	long intergenic non-protein coding RNA 205 [Source:HGNC Symbol;Acc:HGNC:16420]	-
ENSG00000088833	3030.97909854961	2907.70182672347	2995.1253026524	3247.67745052365	3268.34504063115	3081.45782892408	2977.93540930849	3199.16010669296	-0.103420333132905	0.016407953524442	0.313904905613191	NSFL1C	20	1442162	1473842	-	6531	protein_coding	NSFL1 cofactor [Source:HGNC Symbol;Acc:HGNC:15912]	-
ENSG00000136807	479.673297706246	466.97354957927	505.177116525533	545.149463252338	555.754919059079	585.813434400467	483.94132127035	562.239272237294	-0.216677631389283	0.016565276037333	0.31604278952789	CDK9	9	127785679	127790787	+	3000	protein_coding	cyclin dependent kinase 9 [Source:HGNC Symbol;Acc:HGNC:1780]	-
ENSG00000136205	730.930739361898	788.512540285336	773.167416145785	904.544294581657	862.344760571531	829.242665587147	764.20356526434	865.377240246778	-0.179279272499551	0.0165985546895262	0.31604278952789	TNS3	7	47275154	47582558	-	11797	protein_coding	tensin 3 [Source:HGNC Symbol;Acc:HGNC:21616]	-
ENSG00000223549	0.993112417611275	0	1.02678275716572	7.06675230141919	8.75970975749862	3.95819888108423	0.673298391592331	6.59488698000068	-3.29994799810892	0.0166739705436022	1	MTND5P28	2	120215181	120217279	+	1594	processed_pseudogene	MT-ND5 pseudogene 28 [Source:HGNC Symbol;Acc:HGNC:42290]	-
ENSG00000236806	0	0	0	4.03814417223954	1.94660216833303	4.94774860135529	0	3.64416498064262	-4.30314784048387	0.0167091678354183	1	RPL7AP15	1	147223554	147224348	+	795	processed_pseudogene	ribosomal protein L7a pseudogene 15 [Source:HGNC Symbol;Acc:HGNC:36873]	-
ENSG00000198576	105.269916266795	113.775335172915	141.696020488869	171.62112732018	175.194195149972	140.51606027849	120.24709064286	162.443794249548	-0.434951255362363	0.0167556502933832	1	ARC	8	142611044	142614472	-	2991	protein_coding	activity regulated cytoskeleton associated protein [Source:HGNC Symbol;Acc:HGNC:648]	-
ENSG00000130147	1019.92645288678	1047.72243433146	1010.35423305107	1139.76619261461	1125.13605329649	1153.81497383605	1026.00104008977	1139.57240658238	-0.151334840090392	0.0168032885545056	0.318428276720844	SH3BP4	2	234951973	235055714	+	7129	protein_coding	SH3 domain binding protein 4 [Source:HGNC Symbol;Acc:HGNC:10826]	-
ENSG00000228253	118.180377695742	115.754036654184	104.731841230903	145.373190200623	183.953904907471	131.610112796051	112.888751860276	153.645735968048	-0.444862004736366	0.0168542247289047	1	MT-ATP8	MT	8366	8572	+	207	protein_coding	mitochondrially encoded ATP synthase membrane subunit 8 [Source:HGNC Symbol;Acc:HGNC:7415]	-
ENSG00000187653	3317.98858723927	3453.82343555346	3171.7319368849	3401.12692906875	3487.33778456862	4003.7181682167	3314.51465322588	3630.72762728469	-0.131392806796771	0.0169706085511959	0.320840561666005	TMSB4XP8	4	90838903	90839037	-	135	processed_pseudogene	TMSB4X pseudogene 8 [Source:HGNC Symbol;Acc:HGNC:11885]	-
ENSG00000147454	3824.47592022102	3851.54243328835	3853.51568764294	4062.37303727298	4166.70194131684	4031.42556038429	3843.17801371743	4086.83351299137	-0.0887459567093905	0.0171307291683943	0.322023137849069	SLC25A37	8	23528805	23575463	+	8147	protein_coding	solute carrier family 25 member 37 [Source:HGNC Symbol;Acc:HGNC:29786]	-
ENSG00000136279	1164.92086585803	1186.23153802022	1230.08574308453	1391.14066733652	1312.00986145646	1266.62364194695	1193.74604898759	1323.25805691331	-0.148593430776767	0.0171386511206923	0.322023137849069	DBNL	7	44044640	44069456	+	12587	protein_coding	drebrin like [Source:HGNC Symbol;Acc:HGNC:2696]	-
ENSG00000101457	1353.61222520417	1287.1453135649	1406.69237731703	1515.31360063289	1514.45648696309	1433.85754467276	1349.1499720287	1487.87587742291	-0.141415453213753	0.017250627408305	0.323086517067694	DNTTIP1	20	45791937	45811427	+	1883	protein_coding	deoxynucleotidyltransferase terminal interacting protein 1 [Source:HGNC Symbol;Acc:HGNC:16160]	-
ENSG00000250790	2.97933725283382	3.95740296253619	6.1606965429943	12.1144325167186	15.5728173466642	13.8536960837948	4.36581225278811	13.8469819823925	-1.66938340852786	0.0177489330372357	1	AC127070.2	12	132911470	132914732	+	3263	lincRNA	novel transcript	-
ENSG00000166949	6325.13298776621	6221.03745710689	6058.01826727773	6670.00463649666	6485.10512380148	6490.45661525787	6201.39623738361	6548.52212518534	-0.078450021580464	0.0177924257027532	0.32912452032659	SMAD3	15	67063763	67195195	+	9113	protein_coding	SMAD family member 3 [Source:HGNC Symbol;Acc:HGNC:6769]	MH1
ENSG00000132471	1341.69487619283	1313.85778356202	1404.6388118027	1538.53292962326	1407.39336770478	1537.76026530122	1353.39715718585	1494.56218754309	-0.143130512139776	0.0178204471106311	0.32912452032659	WBP2	17	75845699	75856507	-	5399	protein_coding	WW domain binding protein 2 [Source:HGNC Symbol;Acc:HGNC:12738]	-
ENSG00000148297	1682.3324354335	1622.53521463984	1660.30771833696	1861.58446340243	1804.50021004472	1749.52390543923	1655.05845613677	1805.20285962879	-0.12522029530534	0.0178241585475738	0.32912452032659	MED22	9	133338323	133348131	-	7224	protein_coding	mediator complex subunit 22 [Source:HGNC Symbol;Acc:HGNC:11477]	-
ENSG00000100985	123.145939783798	157.306767760814	113.972886045395	169.602055234061	183.953904907471	170.202551886622	131.475197863335	174.586170676051	-0.408493887834108	0.0178330122912926	1	MMP9	20	46008908	46016561	+	2336	protein_coding	matrix metallopeptidase 9 [Source:HGNC Symbol;Acc:HGNC:7176]	-
ENSG00000244712	1.98622483522255	1.97870148126809	1.02678275716572	15.1430406458983	3.89320433666605	7.91639776216847	1.66390302455212	8.98421424824426	-2.4265365754197	0.0178833169211853	1	AC084754.1	12	28564678	28565141	-	464	processed_pseudogene	ribosomal protein L29 (RPL29) pseudogene	-
ENSG00000184897	1237.41807234365	1215.91206023924	1429.28159797468	1539.54246566632	1380.14093734812	1431.87844523222	1294.20391018586	1450.52061608222	-0.16470445902375	0.0179147248299384	0.329367968432996	H1FX	3	129314771	129316277	-	1507	protein_coding	H1 histone family member X [Source:HGNC Symbol;Acc:HGNC:4722]	-
ENSG00000221968	594.874338149154	578.770183270918	588.346519855956	765.228320639393	629.725801455734	649.144616497814	587.330347092009	681.366246197647	-0.213821752518835	0.0179750095380346	0.329720083425368	FADS3	11	61873519	61892051	-	6283	protein_coding	fatty acid desaturase 3 [Source:HGNC Symbol;Acc:HGNC:3576]	-
ENSG00000177606	6386.70595765811	6788.92478223083	6814.75715930886	7080.88580602203	7217.0275390947	6890.23470224738	6663.46263306593	7062.71601578804	-0.08402853834381	0.0180292627620496	0.32996020616573	JUN	1	58780788	58784327	-	3540	protein_coding	Jun proto-oncogene, AP-1 transcription factor subunit [Source:HGNC Symbol;Acc:HGNC:6204]	TF_bZIP
ENSG00000153404	42.7038339572848	48.4781862910683	58.5266171584459	69.657986971132	73.970882396655	85.101275943311	49.9028791355997	76.243381770366	-0.612757188689508	0.0180457880972076	1	PLEKHG4B	5	92151	189972	+	13304	protein_coding	pleckstrin homology and RhoGEF domain containing G4B [Source:HGNC Symbol;Acc:HGNC:29399]	-
ENSG00000241852	329.713322646943	264.156647749291	279.284909949075	373.528335932157	355.254895720777	335.457355171889	291.05162678177	354.746862274941	-0.285224381788597	0.0181398116843656	0.33122717645074	C8orf58	8	22599601	22604150	+	3317	protein_coding	chromosome 8 open reading frame 58 [Source:HGNC Symbol;Acc:HGNC:32233]	-
ENSG00000108788	794.48993408902	773.672279175825	732.096105859156	874.25821328986	898.356900685692	827.263566146605	766.752773041334	866.626226707386	-0.176471728416099	0.0183027967601934	0.333443679158432	MLX	17	42567068	42573239	+	4259	protein_coding	MLX, MAX dimerization protein [Source:HGNC Symbol;Acc:HGNC:11645]	bHLH
ENSG00000104833	41.7107215396735	32.6485744409236	17.4553068718172	55.5244823682937	46.7184520399926	58.3834334959924	30.6048676174714	53.5421226347596	-0.804057705966627	0.0183695538695402	1	TUBB4A	19	6494319	6502848	-	3466	protein_coding	tubulin beta 4A class IVa [Source:HGNC Symbol;Acc:HGNC:20774]	-
ENSG00000134775	840.173105299138	767.736174732021	839.908295361556	951.992488605471	962.594772240682	856.950057754737	815.939191797572	923.845772866963	-0.179368080169743	0.0184054674073274	0.333796893070444	FHOD3	18	36297714	36780055	+	7965	protein_coding	formin homology 2 domain containing 3 [Source:HGNC Symbol;Acc:HGNC:26178]	-
ENSG00000121905	0	0	1.02678275716572	7.06675230141919	2.91990325249954	4.94774860135529	0.342260919055239	4.97813471842468	-3.79074515482537	0.018584412785638	1	HPCA	1	32885994	32898441	+	1991	protein_coding	hippocalcin [Source:HGNC Symbol;Acc:HGNC:5144]	-
ENSG00000196743	1138.10683058252	1214.92270949861	1127.40746736796	1303.31103159031	1275.02442025813	1270.58184082804	1160.1456691497	1282.97243089216	-0.144958392630174	0.0185847810723934	0.335530642063752	GM2A	5	151212150	151270440	+	4479	protein_coding	GM2 ganglioside activator [Source:HGNC Symbol;Acc:HGNC:4367]	-
ENSG00000168309	0	0	0	5.04768021529942	4.86650542083257	0.989549720271058	0	3.63457845213435	-4.30003551059717	0.018767448466453	1	FAM107A	3	58564117	58627610	-	5321	protein_coding	family with sequence similarity 107 member A [Source:HGNC Symbol;Acc:HGNC:30827]	-
ENSG00000181192	479.673297706246	496.654071798292	449.730847638584	546.158999295398	539.208800628248	569.98063887613	475.352739047707	551.782812933259	-0.214753243494211	0.0187830137108035	0.336059525652846	DHTKD1	10	12068972	12123225	+	5281	protein_coding	dehydrogenase E1 and transketolase domain containing 1 [Source:HGNC Symbol;Acc:HGNC:23537]	-
ENSG00000137094	415.120990561513	401.676400697423	444.596933852755	518.901526132781	453.558305221595	511.597205380137	420.464775037231	494.685678911504	-0.23452770024702	0.0188236934902854	0.336059525652846	DNAJB5	9	34989641	34998900	+	5891	protein_coding	DnaJ heat shock protein family (Hsp40) member B5 [Source:HGNC Symbol;Acc:HGNC:14887]	-
ENSG00000198561	5107.57716377479	5196.07008981002	4799.18260699256	5283.91164937544	5284.05158594	5527.62473743413	5034.27662019246	5365.19599091652	-0.0917050787175512	0.018871867339041	0.336170863532783	CTNND1	11	57753243	57819546	+	8798	protein_coding	catenin delta 1 [Source:HGNC Symbol;Acc:HGNC:2515]	-
ENSG00000144713	8500.0491823349	8652.86157758538	8565.42176027641	9060.58598646247	8894.0253071136	8993.02785782338	8572.77750673223	8982.54638379981	-0.0673255482914568	0.0190852864292656	0.337909645610292	RPL32	3	12834485	12841588	-	3720	protein_coding	ribosomal protein L32 [Source:HGNC Symbol;Acc:HGNC:10336]	-
ENSG00000197119	347.589346163946	351.219512925087	380.936402908481	450.253075204709	405.866552097436	423.527280276013	359.915087332505	426.548969192719	-0.245112676602407	0.0190959417990846	0.337909645610292	SLC25A29	14	100291111	100306547	-	7451	protein_coding	solute carrier family 25 member 29 [Source:HGNC Symbol;Acc:HGNC:20116]	-
ENSG00000115271	48.6625084629525	30.6698729596555	27.7231344434744	58.5530904974733	47.6917531241591	73.2266793000583	35.6851719553608	59.8238409738969	-0.743864849691155	0.0194527699569775	1	GCA	2	162318840	162371595	+	3664	protein_coding	grancalcin [Source:HGNC Symbol;Acc:HGNC:15990]	-
ENSG00000136167	2.97933725283382	0	2.05356551433143	9.08582438753896	12.6529140941647	4.94774860135529	1.67763425572175	8.89549569435298	-2.41052415911426	0.0195040501098638	1	LCP1	13	46125920	46211871	-	5061	protein_coding	lymphocyte cytosolic protein 1 [Source:HGNC Symbol;Acc:HGNC:6528]	-
ENSG00000005448	363.479144845727	371.006527737768	403.525623566127	452.272147290828	440.905391127431	446.286923842247	379.33709871654	446.488154086835	-0.235444983588233	0.0195319392480323	0.342769732907259	WDR54	2	74421678	74425755	+	2860	protein_coding	WD repeat domain 54 [Source:HGNC Symbol;Acc:HGNC:25770]	-
ENSG00000072682	1184.78311421025	1181.28478431705	1123.30033633929	1281.10123864299	1242.90548448064	1333.91302292539	1163.12274495553	1285.97324868301	-0.144614832312136	0.0195416377168934	0.342769732907259	P4HA2	5	132191838	132295315	-	8502	protein_coding	prolyl 4-hydroxylase subunit alpha 2 [Source:HGNC Symbol;Acc:HGNC:8547]	-
ENSG00000134954	5846.45280247757	5906.42392158526	5376.23451651969	6005.72992016325	6019.86720556989	6231.19458854685	5709.70374686084	6085.59723809333	-0.0918324233551651	0.0197502028290738	0.345325071751931	ETS1	11	128458761	128587558	-	7149	protein_coding	ETS proto-oncogene 1, transcription factor [Source:HGNC Symbol;Acc:HGNC:3488]	ETS
ENSG00000127837	1430.08188136024	1403.88870095971	1437.495860032	1625.35302932641	1565.06814333975	1493.23052788903	1423.82214745065	1561.2172335184	-0.132851934805964	0.0197734790336996	0.345325071751931	AAMP	2	218264123	218270257	-	3140	protein_coding	angio associated migratory cell protein [Source:HGNC Symbol;Acc:HGNC:18]	-
ENSG00000124006	374.403381439451	349.240811443819	362.454313279498	437.12910664493	429.225778117432	414.621332793573	362.032835387589	426.992072518645	-0.238058835204099	0.0198270287666688	0.345507527377428	OBSL1	2	219550729	219571859	-	9611	protein_coding	obscurin like 1 [Source:HGNC Symbol;Acc:HGNC:29092]	-
ENSG00000246465	1.98622483522255	2.96805222190214	2.05356551433143	8.07628834447908	13.6262151783312	7.91639776216847	2.33594752381871	9.87296709499291	-2.07922945862272	0.0199151537383782	1	AC138904.1	16	28284885	28292064	-	2481	lincRNA	novel transcript LOC100506705	-
ENSG00000184986	65.5454195623441	78.1587085100898	49.2855723439544	104.991748478228	79.8106889016541	100.934071467648	64.3299001387961	95.2455029491767	-0.564131016782348	0.0200005351712203	1	TMEM121	14	105526603	105530202	+	1904	protein_coding	transmembrane protein 121 [Source:HGNC Symbol;Acc:HGNC:20511]	-
ENSG00000160469	162.870436488249	154.338715538911	183.794113532663	243.298186377432	192.71361466497	206.815891536651	167.001088519941	214.275897526351	-0.35961127443193	0.0200119310222695	1	BRSK1	19	55282072	55312533	+	3841	protein_coding	BR serine/threonine kinase 1 [Source:HGNC Symbol;Acc:HGNC:18994]	-
ENSG00000231638	13.9035738465578	7.91480592507238	5.13391378582859	13.1239685597785	31.1456346933284	22.7596435662343	8.98409785248627	22.3430822731138	-1.31317129847652	0.0201202099000561	1	LUARIS	7	43508728	43522542	-	2916	antisense	lncRNA upregulator of antiviral response interferon signaling [Source:HGNC Symbol;Acc:HGNC:40992]	-
ENSG00000173327	1567.13139499059	1485.01546169171	1584.3257943067	1650.59143040291	1797.68710245555	1639.68388648914	1545.490883663	1695.98747311587	-0.134367028832812	0.0201224316798829	0.34650374474391	MAP3K11	11	65597755	65615382	-	10564	protein_coding	mitogen-activated protein kinase kinase kinase 11 [Source:HGNC Symbol;Acc:HGNC:6850]	-
ENSG00000186642	410.155428473456	408.601855881862	379.909620151315	449.243539161649	482.757337746591	473.004766289566	399.555634835544	468.335214399268	-0.229053645249947	0.020160566580865	0.34650374474391	PDE2A	11	72576141	72674591	-	7182	protein_coding	phosphodiesterase 2A [Source:HGNC Symbol;Acc:HGNC:8777]	-
ENSG00000130584	269.133465172655	251.295088121048	272.097430648915	343.242254640361	305.616540428285	312.697711605654	264.175327980873	320.5188355581	-0.278790714440528	0.020218274840169	1	ZBTB46	20	63743666	63831244	-	6084	protein_coding	zinc finger and BTB domain containing 46 [Source:HGNC Symbol;Acc:HGNC:16094]	-
ENSG00000227827	6.95178692327892	14.8402611095107	9.24104481449145	25.2384010764971	22.3859249358298	22.7596435662343	10.344364282427	23.4613231928538	-1.18001359468866	0.0202836337308384	1	AC138969.1	16	16356224	16377507	+	9932	unprocessed_pseudogene	polycystic kidney disease 1 (autosomal dominant) (PKD1) pseudogene	-
ENSG00000101191	4774.88450387501	4975.44487464863	4934.71793093844	5186.99618924169	5168.22875692419	5173.36593757709	4895.01576982069	5176.19696124766	-0.0805953918830399	0.0203147813965693	0.34650374474391	DIDO1	20	62877738	62937952	-	13281	protein_coding	death inducer-obliterator 1 [Source:HGNC Symbol;Acc:HGNC:2680]	-
ENSG00000131459	1157.96907893475	1189.19959024213	1199.28226036956	1296.24427928889	1276.97102242647	1331.93392348484	1182.15030984881	1301.71640840007	-0.139040352922497	0.0203164620795456	0.34650374474391	GFPT2	5	180300690	180353387	-	4780	protein_coding	glutamine-fructose-6-phosphate transaminase 2 [Source:HGNC Symbol;Acc:HGNC:4242]	-
ENSG00000087111	752.779212549346	823.139816207527	722.855061044665	866.181924945381	895.436997433192	838.148613069587	766.258029933846	866.58917848272	-0.177275193625829	0.0207899390048033	0.351947387326153	PIGS	17	28553383	28571872	-	5990	protein_coding	phosphatidylinositol glycan anchor biosynthesis class S [Source:HGNC Symbol;Acc:HGNC:14937]	-
ENSG00000165092	294.954388030549	266.135349230559	270.043865134584	326.080141908343	320.216056690783	358.216998738123	277.044534131897	334.83773244575	-0.273199294458612	0.0208112601787172	0.351947387326153	ALDH1A1	9	72900662	73080442	-	2849	protein_coding	aldehyde dehydrogenase 1 family member A1 [Source:HGNC Symbol;Acc:HGNC:402]	-
ENSG00000166794	2897.9020345897	3206.48575039495	3061.86618186817	3399.10785698263	3161.28192137284	3325.87660983103	3055.41798895094	3295.4221293955	-0.108963722643327	0.0208651091478717	0.352115189324925	PPIB	15	64155812	64163205	-	1911	protein_coding	peptidylprolyl isomerase B [Source:HGNC Symbol;Acc:HGNC:9255]	-
ENSG00000167671	1090.43743453718	1102.13672506633	1209.55008794121	1369.94041043226	1322.71617338229	1137.98217831172	1134.04141584824	1276.87958737542	-0.171312803026615	0.0209365410287639	0.352169229064681	UBXN6	19	4444999	4457822	-	5275	protein_coding	UBX domain protein 6 [Source:HGNC Symbol;Acc:HGNC:14928]	-
ENSG00000140350	7148.42318196596	6924.4658336977	6699.7574905063	7131.36260817503	7336.74357244718	7493.86003161273	6924.21550205665	7320.65540407831	-0.0802776435254581	0.0209561779271274	0.352169229064681	ANP32A	15	68778535	68820897	-	7544	protein_coding	acidic nuclear phosphoprotein 32 family member A [Source:HGNC Symbol;Acc:HGNC:13233]	-
ENSG00000159842	5204.90218070069	5380.08932756795	5538.46619215188	5785.6510627762	5739.55649332993	5557.31122904226	5374.48590014017	5694.1729283828	-0.0834385950639225	0.0210982916894238	0.353815703310504	ABR	17	1003518	1229738	-	12426	protein_coding	ABR, RhoGEF and GTPase activating protein [Source:HGNC Symbol;Acc:HGNC:81]	-
ENSG00000185189	659.426645293886	630.216421783888	635.578526685579	707.684766184979	712.456393609888	766.90103321007	641.740531254451	729.014064334979	-0.183946997853027	0.0212931775106281	0.355596064427489	NRBP2	8	143833594	143840974	-	4924	protein_coding	nuclear receptor binding protein 2 [Source:HGNC Symbol;Acc:HGNC:19339]	-
ENSG00000149273	20872.2436809362	20886.1834855254	20935.0736358518	22156.2875370353	22366.4589141465	21021.0047077181	20897.8336007711	21847.9170529666	-0.0641490049810632	0.0215059873156332	0.357529756832873	RPS3	11	75399486	75422280	+	5894	protein_coding	ribosomal protein S3 [Source:HGNC Symbol;Acc:HGNC:10420]	-
ENSG00000094631	413.13476572629	341.326005518746	403.525623566127	480.539156496505	462.318014979094	429.464578597639	385.995464937055	457.440583357746	-0.24518092424933	0.0217783838737342	0.359591654133144	HDAC6	X	48801377	48824982	+	10602	protein_coding	histone deacetylase 6 [Source:HGNC Symbol;Acc:HGNC:14064]	-
ENSG00000063046	13220.3125032413	13353.2669463377	12348.0894376749	13641.8605498682	13509.4190482312	13807.1872469421	12973.8896290846	13652.8222816805	-0.0734942543409294	0.0218015898089706	0.359591654133144	EIF4B	12	53006158	53042209	+	6146	protein_coding	eukaryotic translation initiation factor 4B [Source:HGNC Symbol;Acc:HGNC:3285]	-
ENSG00000158486	1.98622483522255	0.989350740634047	0	6.05721625835931	8.75970975749862	5.93729832162635	0.991858525285532	6.91807477916143	-2.79225302917196	0.022048886667258	1	DNAH3	16	20933111	21159441	-	14960	protein_coding	dynein axonemal heavy chain 3 [Source:HGNC Symbol;Acc:HGNC:2949]	-
ENSG00000164587	17900.8513274432	18501.8482005973	17679.1455128793	19117.584047425	18657.2084823879	18666.8659231932	18027.2816803066	18813.8861510021	-0.0615555641990641	0.0223691782186933	0.36312447388305	RPS14	5	150442635	150449756	-	5099	protein_coding	ribosomal protein S14 [Source:HGNC Symbol;Acc:HGNC:10387]	-
ENSG00000169851	350.56868341678	383.86808736601	351.159702950675	446.214931032469	401.97334776077	433.422777478724	361.865491244489	427.203685423988	-0.238999032855942	0.0223978425010925	0.36312447388305	PCDH7	4	30720415	31146805	+	12249	protein_coding	protocadherin 7 [Source:HGNC Symbol;Acc:HGNC:8659]	-
ENSG00000044115	9900.3376911668	10389.1721273981	9716.44523105918	10481.0031990477	10344.2439225217	10757.3950090667	10001.9850165414	10527.5473768787	-0.0738008258910674	0.0224234798617902	0.36312447388305	CTNNA1	5	138610967	138935034	+	8830	protein_coding	catenin alpha 1 [Source:HGNC Symbol;Acc:HGNC:2509]	-
ENSG00000139990	1192.72801355114	1195.13569468593	1126.38068461079	1305.33010367643	1273.0778180898	1290.37283523346	1171.41479761595	1289.59358566656	-0.138392223671285	0.0225926834208359	0.3639124392749	DCAF5	14	69050881	69153150	-	8295	protein_coding	DDB1 and CUL4 associated factor 5 [Source:HGNC Symbol;Acc:HGNC:20224]	-
ENSG00000108518	13541.0878141297	13593.6791763118	14092.5933420995	14641.3012324975	14095.3463008994	14383.1051841398	13742.4534441803	14373.2509058456	-0.064760972924708	0.0226012001144538	0.3639124392749	PFN1	17	4945652	4949061	-	1987	protein_coding	profilin 1 [Source:HGNC Symbol;Acc:HGNC:8881]	-
ENSG00000072062	902.739187608649	1042.77568062829	953.881181406951	1096.35614276303	1033.64575138484	1118.1911839063	966.465349881295	1082.73102601806	-0.163667568919673	0.0226083326795035	0.3639124392749	PRKACA	19	14091688	14118084	-	6144	protein_coding	protein kinase cAMP-activated catalytic subunit alpha [Source:HGNC Symbol;Acc:HGNC:9380]	-
ENSG00000177469	11662.1191200092	11756.4548509544	12126.3043621271	13034.1198519462	12804.7490632947	11785.5371684283	11848.2927776969	12541.4686945564	-0.0820443477113288	0.0227215511452744	0.364191048924574	CAVIN1	17	42402452	42423517	-	3828	protein_coding	caveolae associated protein 1 [Source:HGNC Symbol;Acc:HGNC:9688]	-
ENSG00000074071	988.146855523218	1032.88217322195	1017.54171235123	1093.32753463386	1210.78654870314	1079.59874481572	1012.8569136988	1127.90427605091	-0.155459132447024	0.0227425733299546	0.364191048924574	MRPS34	16	1771890	1773155	-	1097	protein_coding	mitochondrial ribosomal protein S34 [Source:HGNC Symbol;Acc:HGNC:16618]	-
ENSG00000149782	1694.24978444483	1770.93782573494	1734.2360768529	1933.26152245968	1839.53904907471	1869.25942159203	1733.14122901089	1880.68666437547	-0.117738650250473	0.0227619405577859	0.364191048924574	PLCB3	11	64251523	64269150	+	4964	protein_coding	phospholipase C beta 3 [Source:HGNC Symbol;Acc:HGNC:9056]	-
ENSG00000142676	8714.56146453894	8658.79768202918	8862.1619770973	9268.5504113328	9146.11028791272	9048.44264215856	8745.17370788847	9154.36778046803	-0.0659941908958657	0.0228867838188646	0.364732523045763	RPL11	1	23691742	23696835	+	2659	protein_coding	ribosomal protein L11 [Source:HGNC Symbol;Acc:HGNC:10301]	-
ENSG00000225210	200.608708357477	190.944692942371	136.56210670304	221.088393430115	241.378668873295	216.711388739362	176.03850266763	226.392817014257	-0.361994543003356	0.0230616900928091	1	DUXAP9	14	19062316	19131167	+	4846	transcribed_processed_pseudogene	double homeobox A pseudogene 9 [Source:HGNC Symbol;Acc:HGNC:32188]	-
ENSG00000254997	0.993112417611275	0	0	5.04768021529942	4.86650542083257	3.95819888108423	0.331037472537092	4.62412817240541	-3.68572931408042	0.0232633009880216	1	KRTAP5-9	11	71548418	71549553	+	1136	protein_coding	keratin associated protein 5-9 [Source:HGNC Symbol;Acc:HGNC:23604]	-
ENSG00000278416	10.924236593724	4.94675370317024	16.4285241146515	22.2097929473175	34.065537945828	17.8118949648791	10.7665048038486	24.6957419526748	-1.20245290288859	0.023518136128611	1	PMS2P2	7	75344015	75359550	-	1128	unprocessed_pseudogene	PMS1 homolog 2, mismatch repair system component pseudogene 2 [Source:HGNC Symbol;Acc:HGNC:9127]	-
ENSG00000186907	98.3181293435162	138.509103688767	122.18714810272	144.363654157564	151.834969129976	184.056247970417	119.671460378334	160.084957085985	-0.419916584315152	0.0235214891589069	1	RTN4RL2	11	57460549	57477534	+	2387	protein_coding	reticulon 4 receptor like 2 [Source:HGNC Symbol;Acc:HGNC:23053]	-
ENSG00000123191	308.857961877106	286.911714783874	289.552737520732	312.956173348564	364.987906562443	389.882589786797	295.107471393904	355.942223232601	-0.270702705419471	0.0235432877889496	0.370772092173321	ATP7B	13	51930436	52012125	-	9671	protein_coding	ATPase copper transporting beta [Source:HGNC Symbol;Acc:HGNC:870]	-
ENSG00000255363	0	0	1.02678275716572	6.05721625835931	2.91990325249954	4.94774860135529	0.342260919055239	4.64162270407138	-3.69004727331975	0.0236209423755322	1	AP001189.5	11	76607853	76630427	-	1725	lincRNA	novel transcript	-
ENSG00000089597	11822.0102192446	11759.4229031763	12066.7509622115	12438.4935865408	12201.3023911114	12583.1142429668	11882.7280282108	12407.6367402063	-0.0623806711384882	0.0236349795859484	0.371486267374435	GANAB	11	62624826	62646726	-	5030	protein_coding	glucosidase II alpha subunit [Source:HGNC Symbol;Acc:HGNC:4138]	-
ENSG00000137642	2067.66005346667	2168.65682346983	1992.98533165866	2237.1318714207	2160.72840684966	2367.99248060864	2076.43406953172	2255.28425295967	-0.118970426231762	0.0237317297994226	0.371549894672209	SORL1	11	121452203	121633693	+	19449	protein_coding	sortilin related receptor 1 [Source:HGNC Symbol;Acc:HGNC:11185]	-
ENSG00000228413	0	0.989350740634047	0	5.04768021529942	2.91990325249954	5.93729832162635	0.329783580211349	4.6349605964751	-3.68841380241615	0.0237675808272466	1	AC024937.1	3	196044695	196045254	+	344	processed_pseudogene	ADP-ribosylation factor-like 8B (ARL8B) pseudogene	-
ENSG00000205542	14631.5252486669	14823.4421469199	13790.7192114927	15516.5689818304	15449.2081089751	14613.670268963	14415.2288690265	15193.1491199228	-0.075757028320618	0.0237968298397226	0.371842861589115	TMSB4X	X	12975108	12977227	+	1705	protein_coding	thymosin beta 4 X-linked [Source:HGNC Symbol;Acc:HGNC:11881]	-
ENSG00000276966	5.95867450566765	5.93610444380429	4.10713102866287	15.1430406458983	15.5728173466642	13.8536960837948	5.3339699927116	14.8565180254524	-1.47588250665191	0.0238618229297039	1	HIST1H4E	6	26204552	26206038	+	1487	protein_coding	histone cluster 1 H4 family member e [Source:HGNC Symbol;Acc:HGNC:4790]	-
ENSG00000137501	62.5660823095103	54.4142907348726	70.8480102444345	89.8487078323297	96.3568073324848	84.11172622304	62.6094610962725	90.1057471292848	-0.526317654177562	0.0238789550000955	1	SYTL2	11	85694224	85811159	-	11258	protein_coding	synaptotagmin like 2 [Source:HGNC Symbol;Acc:HGNC:15585]	-
ENSG00000088832	7587.37887055014	8344.18414650756	7672.12076154224	8293.33859373695	8375.25582925285	8329.0399955215	7867.89459286664	8332.54480617043	-0.0827232160516655	0.0239683544567128	0.373794415029202	FKBP1A	20	1368978	1393172	-	2577	protein_coding	FK506 binding protein 1A [Source:HGNC Symbol;Acc:HGNC:3711]	-
ENSG00000104368	47.6693960453412	56.3929922161407	40.044527529463	67.6389148850123	77.8640867333211	72.2371295797873	48.0356385969816	72.5800437327069	-0.594669462839795	0.0240507726229835	1	PLAT	8	42175233	42207724	-	6618	protein_coding	plasminogen activator, tissue type [Source:HGNC Symbol;Acc:HGNC:9051]	-
ENSG00000137766	0	0	0	2.01907208611977	3.89320433666605	3.95819888108423	0	3.29015843462335	-4.15756651894875	0.024261729215278	1	UNC13C	15	53978201	54633414	+	14440	protein_coding	unc-13 homolog C [Source:HGNC Symbol;Acc:HGNC:23149]	-
ENSG00000228330	0	0	0	3.02860812917965	1.94660216833303	4.94774860135529	0	3.30765296628932	-4.16379152344154	0.0242982390714503	1	AL355355.1	10	13142185	13142977	-	793	processed_pseudogene	pseudogene similar to part of COX10 homolog, cytochrome c oxidase assembly protein, heme A: farnesyltransferase (yeast) (COX10)	-
ENSG00000072195	735.896301449955	801.374099913578	801.917333346425	871.22960516068	864.291362739864	887.626099083139	779.729244903319	874.382355661228	-0.165406226068749	0.0243299133987546	0.377231307165216	SPEG	2	219434846	219498287	+	17910	protein_coding	SPEG complex locus [Source:HGNC Symbol;Acc:HGNC:16901]	-
ENSG00000181035	135.063288795133	88.0522159164302	132.454975674377	172.63066336324	149.888366961643	155.359306082556	118.52349346198	159.29277880248	-0.426925651853809	0.0243685485114413	1	SLC25A42	19	19063999	19112888	+	4519	protein_coding	solute carrier family 25 member 42 [Source:HGNC Symbol;Acc:HGNC:28380]	-
ENSG00000175931	1605.86277927743	1680.90690833725	1717.80755273824	1774.76436369928	1815.20652197055	1845.51022830552	1668.19241345097	1811.82703799178	-0.119353383989313	0.0244699225719607	0.378669689839454	UBE2O	17	76389451	76453206	-	6472	protein_coding	ubiquitin conjugating enzyme E2 O [Source:HGNC Symbol;Acc:HGNC:29554]	-
ENSG00000210140	507.480445399361	473.899004763709	449.730847638584	534.044566778679	605.393274351571	523.47180202339	477.036765933885	554.303214384547	-0.216592477395103	0.0247153418296964	0.381593998180524	MT-TC	MT	5761	5826	-	66	Mt_tRNA	mitochondrially encoded tRNA cysteine [Source:HGNC Symbol;Acc:HGNC:7477]	-
ENSG00000234742	7.9448993408902	19.787014812681	11.2946103288229	35.333761507096	32.1189357774949	16.822345244608	13.0088414941313	28.0916808430663	-1.10914468349952	0.0248452469480499	1	AC144530.1	3	197850400	197850954	-	555	processed_pseudogene	ribosomal protein L17 (RPL17) pseudogene	-
ENSG00000033327	168.829110993917	182.040536276665	155.044196332023	220.078857387055	186.873808159971	235.512833424512	168.637947867535	214.155166323846	-0.343877432940949	0.0248527261442802	1	GAB2	11	78215297	78418348	-	6771	protein_coding	GRB2 associated binding protein 2 [Source:HGNC Symbol;Acc:HGNC:14458]	-
ENSG00000124145	3467.94856229857	3410.29200296556	3324.72256770259	3698.94006177142	3634.30624827776	3530.71340192714	3400.98771098891	3621.31990399211	-0.0904284883207943	0.0248957994757516	0.381593998180524	SDC4	20	45325288	45348424	-	2613	protein_coding	syndecan 4 [Source:HGNC Symbol;Acc:HGNC:10661]	-
ENSG00000167779	507.480445399361	419.484714028836	533.927033726173	569.378328285775	548.941811469914	587.792533841009	486.96406438479	568.704224532232	-0.224296457542451	0.0249298662479866	0.381593998180524	IGFBP6	12	53097436	53102345	+	1346	protein_coding	insulin like growth factor binding protein 6 [Source:HGNC Symbol;Acc:HGNC:5475]	-
ENSG00000175137	512.446007487418	518.419788092241	586.292954341624	657.207964031985	621.939392782402	583.834334959924	539.052916640428	620.993897258104	-0.20445152214823	0.0249445178451341	0.381593998180524	SH3BP5L	1	248810446	248826633	-	6442	protein_coding	SH3 binding domain protein 5 like [Source:HGNC Symbol;Acc:HGNC:29360]	-
ENSG00000105613	241.32631747954	225.571968864563	211.517247976138	286.708236229007	285.177217660788	258.272476990746	226.13851144008	276.719310293514	-0.29081896131619	0.024948946871446	1	MAST1	19	12833951	12874951	+	6533	protein_coding	microtubule associated serine/threonine kinase 1 [Source:HGNC Symbol;Acc:HGNC:19034]	-
ENSG00000236719	0.993112417611275	0	0	7.06675230141919	1.94660216833303	4.94774860135529	0.331037472537092	4.6537010237025	-3.69309411585738	0.0249587086048893	1	OVAAL	1	180552749	180566520	+	1604	lincRNA	ovarian adenocarcinoma amplified long non-coding RNA [Source:HGNC Symbol;Acc:HGNC:49422]	-
ENSG00000182871	826.269531452581	848.862935464013	917.943784906151	1066.07006147124	912.956416948189	946.009532579132	864.358750607581	975.012003666187	-0.173725522977866	0.0249965350280875	0.381661380543142	COL18A1	21	45405137	45513720	+	8525	protein_coding	collagen type XVIII alpha 1 chain [Source:HGNC Symbol;Acc:HGNC:2195]	-
ENSG00000131899	1443.98545520679	1477.10065576663	1563.79013916339	1645.54375018761	1639.03902573641	1605.04964627966	1494.9587500456	1629.87747406789	-0.124869630382724	0.0251234168848776	0.382869410169542	LLGL1	17	18225587	18244875	+	6638	protein_coding	LLGL1, scribble cell polarity complex component [Source:HGNC Symbol;Acc:HGNC:6628]	-
ENSG00000278834	0	0	0	6.05721625835931	1.94660216833303	1.97909944054212	0	3.32763928907815	-4.17090859350379	0.0251751906521079	1	AC073508.3	17	40648300	40649718	+	1419	antisense	novel transcript, antisense to SMARCE1	-
ENSG00000214357	458.817936936409	587.674339936624	507.230682039864	580.483224759434	600.526768930739	628.364072372122	517.907652970966	603.124688687432	-0.219683735210468	0.0254225007986887	0.386525912453767	NEURL1B	5	172641266	172691540	+	6424	protein_coding	neuralized E3 ubiquitin protein ligase 1B [Source:HGNC Symbol;Acc:HGNC:35422]	-
ENSG00000106682	10923.2434813064	10995.6441314068	11122.110825619	11708.5990274085	11281.5328665741	11516.3796445146	11013.6661461108	11502.1705128324	-0.0625874808106581	0.0254597906406673	0.386525912453767	EIF4H	7	74174245	74197101	+	3191	protein_coding	eukaryotic translation initiation factor 4H [Source:HGNC Symbol;Acc:HGNC:12741]	-
ENSG00000011105	620.695261007047	591.63174289916	638.658874957076	802.581154232608	679.364156748226	649.144616497814	616.995292954428	710.36330915955	-0.20308776199941	0.0258505157182269	0.388787981735005	TSPAN9	12	3077355	3286564	+	6905	protein_coding	tetraspanin 9 [Source:HGNC Symbol;Acc:HGNC:21640]	-
ENSG00000105329	3345.79573493238	3629.92786738632	3520.83807432124	3769.60758478561	3752.07567946191	3673.20856164617	3498.85389221332	3731.63060863123	-0.0929195594872731	0.0259366969001003	0.388787981735005	TGFB1	19	41301587	41353911	-	3238	protein_coding	transforming growth factor beta 1 [Source:HGNC Symbol;Acc:HGNC:11766]	-
ENSG00000111752	1017.94022805156	1039.80762840638	994.95249169358	1145.82340887297	1073.55109583566	1158.76272243741	1017.56678271717	1126.04574238201	-0.145861441980031	0.0259547182004307	0.388787981735005	PHC1	12	8913896	8941467	+	6090	protein_coding	polyhomeotic homolog 1 [Source:HGNC Symbol;Acc:HGNC:3182]	-
ENSG00000170892	1563.15894532015	1558.22741649862	1467.27255998981	1757.60225096726	1773.35457535139	1528.85431781879	1529.55297393619	1686.60371471248	-0.14085658896322	0.0261686388976213	0.389902991456008	TSEN34	19	54189938	54194536	+	3542	protein_coding	tRNA splicing endonuclease subunit 34 [Source:HGNC Symbol;Acc:HGNC:15506]	-
ENSG00000164542	125.132164619021	120.700790357354	118.080017074057	139.315973942264	169.354388644973	166.244353005538	121.304324016811	158.304905197592	-0.384442731988783	0.0262285685687323	1	KIAA0895	7	36324221	36390125	-	6728	protein_coding	KIAA0895 [Source:HGNC Symbol;Acc:HGNC:22206]	-
ENSG00000091542	1736.95361840212	1713.55548277817	1691.11120105194	1817.16487750779	1920.32303906053	1831.65653222173	1713.87343407741	1856.38148293002	-0.115302165030719	0.0262622583245757	0.390571916010759	ALKBH5	17	18183078	18209954	+	3190	protein_coding	alkB homolog 5, RNA demethylase [Source:HGNC Symbol;Acc:HGNC:25996]	-
ENSG00000169894	4.96556208805637	1.97870148126809	7.18747930016002	13.1239685597785	12.6529140941647	15.8327955243369	4.71058095649483	13.8698927260934	-1.56268161036136	0.0263377040883171	1	MUC3A	7	100949555	100968346	+	11374	protein_coding	mucin 3A, cell surface associated [Source:HGNC Symbol;Acc:HGNC:7513]	-
ENSG00000069399	1045.74737574467	1034.86087470321	1093.52363638149	1186.20485059536	1126.10935438066	1190.42831348608	1058.04396227646	1167.58083948737	-0.142178278208873	0.0264016589474911	0.391917959487202	BCL3	19	44747705	44760044	+	3242	protein_coding	B cell CLL/lymphoma 3 [Source:HGNC Symbol;Acc:HGNC:998]	-
ENSG00000173660	2616.85122040571	2633.65167156783	2489.94818612686	2849.92024955805	2833.27945600872	2642.09775312373	2580.1503593668	2775.09915289683	-0.104919921939367	0.0265992266573174	0.394120888881805	UQCRH	1	46303631	46316776	+	1408	protein_coding	ubiquinol-cytochrome c reductase hinge protein [Source:HGNC Symbol;Acc:HGNC:12590]	-
ENSG00000110057	515.425344740252	534.249399942386	527.766337183179	623.893274611009	603.446672183238	574.928387477485	525.813693955272	600.756111423911	-0.192133458441051	0.0267167966730402	0.394586221556903	UNC93B1	11	67991104	68004982	-	3548	protein_coding	unc-93 homolog B1, TLR signaling regulator [Source:HGNC Symbol;Acc:HGNC:13481]	-
ENSG00000213930	193.656921434199	181.051185536031	185.847679046995	258.44122702333	215.099539600799	224.62778650153	186.851928672408	232.722851041887	-0.316204251799887	0.0267192587857082	1	GALT	9	34638133	34651035	+	4407	protein_coding	galactose-1-phosphate uridylyltransferase [Source:HGNC Symbol;Acc:HGNC:4135]	-
ENSG00000160877	3061.76558349556	3074.90210189062	3224.09785750035	3391.03156863815	3326.74310568114	3263.53497745395	3120.25518096218	3327.10321725775	-0.0926999312385871	0.0267783064529635	0.394586221556903	NACC1	19	13118103	13141141	+	4474	protein_coding	nucleus accumbens associated 1 [Source:HGNC Symbol;Acc:HGNC:20967]	-
ENSG00000117266	19.8622483522255	36.6059774034598	27.7231344434744	52.495874239114	39.905344450827	50.467035733824	28.0637867330532	47.6227514745883	-0.762045732495199	0.0267947880836932	1	CDK18	1	205504595	205532793	+	6831	protein_coding	cyclin dependent kinase 18 [Source:HGNC Symbol;Acc:HGNC:8751]	-
ENSG00000162729	161.877324070638	161.26417072335	152.990630817692	226.136073645414	205.366528759134	174.160750767706	158.710708537226	201.887784390752	-0.346649117393895	0.026833445330343	1	IGSF8	1	160091340	160098943	-	2592	protein_coding	immunoglobulin superfamily member 8 [Source:HGNC Symbol;Acc:HGNC:17813]	-
ENSG00000169047	1884.9273686262	1988.59498867444	2058.69942811726	2160.40713214815	2121.796363483	2127.53189858278	1977.40726180597	2136.57846473798	-0.111828283458661	0.0268353810186372	0.394701677514488	IRS1	2	226731317	226799759	-	9953	protein_coding	insulin receptor substrate 1 [Source:HGNC Symbol;Acc:HGNC:6125]	-
ENSG00000058668	2882.01223590792	3140.19925077247	2857.53641319219	3166.91456707886	3086.33773789201	3298.16921766344	2959.91596662419	3183.80717421144	-0.105021715405466	0.0268969013890068	0.394881980832012	ATP2B4	1	203626561	203744081	+	9721	protein_coding	ATPase plasma membrane Ca2+ transporting 4 [Source:HGNC Symbol;Acc:HGNC:817]	-
ENSG00000163931	4640.81432749749	4987.31708353623	4940.87862748143	5222.32995074878	5202.29429487001	5025.92302925671	4856.33667950505	5150.1824249585	-0.0847896814353491	0.0272562881276501	0.395808705853701	TKT	3	53224707	53256052	-	9507	protein_coding	transketolase [Source:HGNC Symbol;Acc:HGNC:11834]	-
ENSG00000197956	441.935025837017	397.718997734887	434.329106281098	541.111319080098	475.944230157425	469.046567408482	424.661043284334	495.367372215335	-0.222001015473051	0.0273260503849188	0.396104195091336	S100A6	1	153534599	153536244	-	971	protein_coding	S100 calcium binding protein A6 [Source:HGNC Symbol;Acc:HGNC:10496]	-
ENSG00000092096	17.8760235170029	22.7550670345831	20.5356551433143	35.333761507096	36.012140114161	37.6028893703002	20.3889152316335	36.3162636638524	-0.832847324512334	0.0274066274711676	1	SLC22A17	14	23346306	23352912	-	4278	protein_coding	solute carrier family 22 member 17 [Source:HGNC Symbol;Acc:HGNC:23095]	-
ENSG00000203307	1.98622483522255	0	0	4.03814417223954	5.83980650499908	7.91639776216847	0.662074945074183	5.93144947980236	-3.15403370105675	0.0276078094621911	1	AL626787.1	1	166081183	166087483	+	594	antisense	novel transcript	-
ENSG00000204592	1331.76375201672	1415.76090984732	1426.20124970318	1594.05741199156	1513.48318587893	1461.56493684035	1391.24197052241	1523.03517823695	-0.130550134606448	0.0276193101664374	0.399009917385407	HLA-E	6	30489467	30494205	+	2975	protein_coding	major histocompatibility complex, class I, E [Source:HGNC Symbol;Acc:HGNC:4962]	-
ENSG00000114554	4394.52244792989	4645.99107801749	4905.9680137378	5065.8518640745	5152.65593957752	4721.14171541322	4648.82717989506	4979.88317302175	-0.0993901930247667	0.027626060896819	0.399009917385407	PLXNA1	3	126988594	127037392	+	10944	protein_coding	plexin A1 [Source:HGNC Symbol;Acc:HGNC:9099]	-
ENSG00000168748	4.96556208805637	8.90415666570643	6.1606965429943	18.1716487750779	18.4927205991638	13.8536960837948	6.67680509891903	16.8393551526788	-1.33371931311871	0.0279633733183104	1	CA7	16	66844379	66854153	+	1862	protein_coding	carbonic anhydrase 7 [Source:HGNC Symbol;Acc:HGNC:1381]	-
ENSG00000113721	5.95867450566765	9.89350740634048	7.18747930016002	20.1907208611977	21.4126238516633	13.8536960837948	7.67988707072271	18.4856802655519	-1.26661898056328	0.0280228284514827	1	PDGFRB	5	150113837	150155872	-	7137	protein_coding	platelet derived growth factor receptor beta [Source:HGNC Symbol;Acc:HGNC:8804]	-
ENSG00000136830	4788.78807772157	4874.53109910395	5077.44073418447	5397.9892222412	5182.82827318668	5048.68267282294	4913.58663700333	5209.83338941694	-0.0844954956145023	0.0281823575506061	0.404627047700997	FAM129B	9	127505339	127578989	-	4629	protein_coding	family with sequence similarity 129 member B [Source:HGNC Symbol;Acc:HGNC:25282]	-
ENSG00000110046	764.696561560682	789.50189102597	854.283253961877	947.954344433232	881.810782254861	870.803753838531	802.827235516176	900.189626842208	-0.165272932774661	0.0282168811957157	0.404627047700997	ATG2A	11	64894546	64917248	-	7870	protein_coding	autophagy related 2A [Source:HGNC Symbol;Acc:HGNC:29028]	-
ENSG00000069020	573.025864961706	548.100310311262	524.685988911681	585.530904974733	636.5389090449	659.040113700525	548.604054728216	627.036642573386	-0.19278026634551	0.0283872537549287	0.405618941353847	MAST4	5	66596361	67169595	+	14675	protein_coding	microtubule associated serine/threonine kinase family member 4 [Source:HGNC Symbol;Acc:HGNC:19037]	-
ENSG00000125844	10237.002800737	10269.4606877814	10801.7546053833	11372.4235250696	11138.4576072016	10499.1225320759	10436.0726979673	11003.3345547824	-0.0764032316951943	0.028606566017454	0.406578427652325	RRBP1	20	17613678	17682295	-	6980	protein_coding	ribosome binding protein 1 [Source:HGNC Symbol;Acc:HGNC:10448]	-
ENSG00000067057	7159.34741855968	7297.45106291673	7881.58444400404	7990.47778081899	7995.66840642791	7671.97898126152	7446.12764182682	7886.04172283614	-0.0829355220324631	0.0286764546909325	0.406850373101797	PFKP	10	3066333	3137712	+	4836	protein_coding	phosphofructokinase, platelet [Source:HGNC Symbol;Acc:HGNC:8878]	-
ENSG00000167107	105.269916266795	101.903126285307	116.026451559726	143.354118114504	137.235452867478	143.484709439303	107.733164703943	141.358093473762	-0.392285128402096	0.0289380996737056	1	ACSF2	17	50426158	50474845	+	5797	protein_coding	acyl-CoA synthetase family member 2 [Source:HGNC Symbol;Acc:HGNC:26101]	-
ENSG00000101193	1855.13399609786	2058.83889125945	1857.45000771278	2027.14837446425	2153.91529926049	2087.94990977193	1923.80763169003	2089.67119449889	-0.11926664088635	0.0292004452320517	0.411187115319679	GID8	20	62938119	62948475	+	4622	protein_coding	GID complex subunit 8 homolog [Source:HGNC Symbol;Acc:HGNC:15857]	-
ENSG00000061656	114.207928025297	91.0202681383324	103.705058473737	140.325509985324	117.769431184148	155.359306082556	102.977751545789	137.818082417343	-0.420170431836994	0.0292367006764432	1	SPAG4	20	35615892	35621049	+	2240	protein_coding	sperm associated antigen 4 [Source:HGNC Symbol;Acc:HGNC:11214]	-
ENSG00000149925	41.7107215396735	29.6805222190214	46.2052240724573	53.5054102821739	78.8373878174876	53.4356848946372	39.1988226103841	61.9261609980995	-0.66183191961183	0.0292800867412085	1	ALDOA	16	30064164	30070457	+	3916	protein_coding	aldolase, fructose-bisphosphate A [Source:HGNC Symbol;Acc:HGNC:414]	-
ENSG00000101017	491.590646717581	524.355892536045	506.203899282699	609.75977000817	596.633564594073	539.304597547727	507.383479512108	581.899310716657	-0.197584177295734	0.0293330098663149	0.411792306634641	CD40	20	46118272	46129863	+	2527	protein_coding	CD40 molecule [Source:HGNC Symbol;Acc:HGNC:11919]	-
ENSG00000162981	43.6969463748961	40.5633803659959	17.4553068718172	64.6103067558326	42.8252477033266	64.3207318176188	33.9052112042364	57.2520954255927	-0.752514982338938	0.0295570195822483	1	FAM84A	2	14632686	14650814	+	8384	protein_coding	family with sequence similarity 84 member A [Source:HGNC Symbol;Acc:HGNC:20743]	-
ENSG00000134871	1484.70306432886	1550.31261057355	1527.85274266259	1766.6880753548	1648.77203657807	1568.43630662963	1520.95613918833	1661.2988061875	-0.127178201093064	0.0296467599045754	0.414744201387568	COL4A2	13	110305812	110513209	+	19293	protein_coding	collagen type IV alpha 2 chain [Source:HGNC Symbol;Acc:HGNC:2203]	-
ENSG00000267534	23.8346980226706	28.6911714783874	35.9373965008001	56.5340184113535	36.9854411983275	53.4356848946372	29.4877553339527	48.9850481681061	-0.732666171183381	0.0296786376791681	1	S1PR2	19	10221433	10231331	-	3643	protein_coding	sphingosine-1-phosphate receptor 2 [Source:HGNC Symbol;Acc:HGNC:3169]	-
ENSG00000144579	906.711637279094	874.586054720498	1034.99701922304	1126.64222405483	1055.0583752365	984.601971669703	938.764903740878	1055.43419032034	-0.169285028172119	0.0298358346457195	0.415215365486263	CTDSP1	2	218398256	218405941	+	4727	protein_coding	CTD small phosphatase 1 [Source:HGNC Symbol;Acc:HGNC:21614]	-
ENSG00000108669	432.997014078516	407.612505141228	465.13258899607	475.491476281206	540.182101712415	498.733059016613	435.247369405271	504.802212336745	-0.214589676528048	0.0300979866947549	0.415974933353716	CYTH1	17	78674048	78782297	-	7754	protein_coding	cytohesin 1 [Source:HGNC Symbol;Acc:HGNC:9501]	-
ENSG00000182175	0	0.989350740634047	0	4.03814417223954	3.89320433666605	4.94774860135529	0.329783580211349	4.29303237008696	-3.57860980479694	0.0302086177167504	1	RGMA	15	93035273	93089204	-	13221	protein_coding	repulsive guidance molecule BMP co-receptor a [Source:HGNC Symbol;Acc:HGNC:30308]	-
ENSG00000235501	61.572969891899	93.9883203602345	73.9283585159316	113.068036822707	107.063119258316	99.9445217473769	76.4965495893551	106.691892609467	-0.479495212481621	0.0303315414866674	1	AC105942.1	1	94927566	94963270	+	1012	antisense	hCG2028352-like [Source:NCBI gene;Acc:729970]	-
ENSG00000180304	2079.57740247801	2067.74304792516	1982.717504087	2248.23676789436	2157.80850359716	2187.89443151931	2043.34598483006	2197.97990100361	-0.105003609360851	0.0303947986939051	0.417025364540448	OAZ2	15	64687573	64703281	-	7671	protein_coding	ornithine decarboxylase antizyme 2 [Source:HGNC Symbol;Acc:HGNC:8096]	-
ENSG00000275895	163.86354890586	135.541051466865	168.392372175178	138.306437899204	261.817991640792	227.596435662343	155.932324182634	209.24028840078	-0.425503709156094	0.0305112263557754	1	U2AF1L5	21	6484623	6499261	-	11119	protein_coding	U2 small nuclear RNA auxiliary factor 1 like 5 [Source:HGNC Symbol;Acc:HGNC:51830]	-
ENSG00000188693	0	0	1.02678275716572	5.04768021529942	4.86650542083257	2.96864916081318	0.342260919055239	4.29427826564839	-3.57892757378673	0.0305459142993659	1	CYP51A1-AS1	7	92134604	92180725	+	2957	antisense	CYP51A1 antisense RNA 1 [Source:HGNC Symbol;Acc:HGNC:50694]	-
ENSG00000182272	588.915663643486	568.876675864577	550.355557840824	655.188891945865	665.737941569895	617.47902544914	569.382632449629	646.135286321634	-0.182290024992929	0.0305988175965247	0.418566760842563	B4GALNT4	11	369796	382116	+	3761	protein_coding	beta-1,4-N-acetyl-galactosaminyltransferase 4 [Source:HGNC Symbol;Acc:HGNC:26315]	-
ENSG00000183813	0.993112417611275	0	0	3.02860812917965	9.73301084166513	0.989549720271058	0.331037472537092	4.58372289703861	-3.67536169376201	0.0308194472236223	1	CCR4	3	32951574	32956349	+	3095	protein_coding	C-C motif chemokine receptor 4 [Source:HGNC Symbol;Acc:HGNC:1605]	-
ENSG00000155111	627.647047930326	713.321883997148	689.998012815362	728.885023089237	779.614168417377	783.723378454678	676.988981580945	764.074189987097	-0.174814628074252	0.030973972479964	0.420112091321954	CDK19	6	110609978	110815958	-	7492	protein_coding	cyclin dependent kinase 19 [Source:HGNC Symbol;Acc:HGNC:19338]	-
ENSG00000204351	964.312157500548	1003.20165100292	1051.42554333769	1167.02366577723	1112.48313920232	1061.78684985085	1006.31311728039	1113.76455161013	-0.146451422025561	0.0309831104654783	0.420112091321954	SKIV2L	6	31959080	31969755	+	5565	protein_coding	Ski2 like RNA helicase [Source:HGNC Symbol;Acc:HGNC:10898]	-
ENSG00000172531	4559.37910925336	4751.85160726533	4651.3258899607	5022.44181422293	5044.61951923504	4722.13126513349	4654.18553549313	4929.73086619715	-0.0829710524660392	0.0310051381129159	0.420112091321954	PPP1CA	11	67398183	67421183	-	2711	protein_coding	protein phosphatase 1 catalytic subunit alpha [Source:HGNC Symbol;Acc:HGNC:9281]	-
ENSG00000122359	3111.42120437612	3222.31536224509	3299.05299877345	3497.03285315944	3493.17759107362	3286.29462102018	3210.92985513156	3425.50168841775	-0.0934140577737013	0.0310537584814829	0.420112091321954	ANXA11	10	80150889	80205572	-	8513	protein_coding	annexin A11 [Source:HGNC Symbol;Acc:HGNC:535]	-
ENSG00000104915	702.130479251171	706.39642881271	683.837316272368	828.829091352165	750.415135892382	770.859232091154	697.454741445416	783.367819778567	-0.167214693026136	0.0311120130593093	0.420112091321954	STX10	19	13144058	13150383	-	1796	protein_coding	syntaxin 10 [Source:HGNC Symbol;Acc:HGNC:11428]	-
ENSG00000244675	945.443021565934	911.192032123958	943.613353835294	984.297641983388	1034.619052469	1081.57784425627	933.416135841728	1033.49817956955	-0.147147353285849	0.0315247867121664	0.42073421758709	AC108676.1	3	194496317	194501503	-	2969	sense_overlapping	novel transcript, sense overlapping to ATP13A3	-
ENSG00000169242	65.5454195623441	45.5101340691662	77.0087067874288	108.020356607408	76.8907856491546	89.0594748243953	62.688086806313	91.3235390269858	-0.543415719471888	0.0315349986340488	1	EFNA1	1	155127460	155134857	+	2539	protein_coding	ephrin A1 [Source:HGNC Symbol;Acc:HGNC:3221]	-
ENSG00000265678	16.8829110993917	25.7231192564852	16.4285241146515	36.3432975501558	37.958742282494	31.6655910486739	19.6781848235095	35.3225436271079	-0.84274409577243	0.0316248219217344	1	AC129510.1	17	82153430	82154815	+	555	antisense	novel transcript, antisense CCDC57	-
ENSG00000068489	2216.62691610837	2037.0731749655	2016.60133507347	2167.47388444957	2278.49783803381	2338.30598900051	2090.10047538245	2261.42590382796	-0.113639257215897	0.0316353685014648	0.420750501428648	PRR11	17	59155499	59204705	+	4080	protein_coding	proline rich 11 [Source:HGNC Symbol;Acc:HGNC:25619]	-
ENSG00000185340	1443.98545520679	1384.10168614703	1539.14735299141	1633.42931767089	1599.13368128558	1534.79161614041	1455.74483144841	1589.1182050323	-0.126688127454083	0.031650767510164	0.420750501428648	GAS2L1	22	29306582	29312785	+	4481	protein_coding	growth arrest specific 2 like 1 [Source:HGNC Symbol;Acc:HGNC:16955]	-
ENSG00000251400	0	0.989350740634047	0	5.04768021529942	1.94660216833303	5.93729832162635	0.329783580211349	4.31052690175293	-3.58328408908023	0.0318541736364198	1	ALDH7A1P1	5	77290268	77291800	+	1533	processed_pseudogene	aldehyde dehydrogenase 7 family member A1 pseudogene 1 [Source:HGNC Symbol;Acc:HGNC:878]	-
ENSG00000181444	67.5316443975667	60.3503951786769	78.0354895445945	87.82963574621	89.5436997433192	111.81911839063	68.6391763736127	96.3974846267196	-0.490933592053173	0.0320241706683786	1	ZNF467	7	149764182	149773479	-	2734	protein_coding	zinc finger protein 467 [Source:HGNC Symbol;Acc:HGNC:23154]	zf-C2H2
ENSG00000158710	6270.51180479759	6573.24632077261	6191.50002570927	6770.95824080265	6681.71194280311	6577.53699064173	6345.08605042649	6676.73572474916	-0.0733955586055322	0.0320887423855556	0.424460988387151	TAGLN2	1	159918107	159925732	-	2487	protein_coding	transgelin 2 [Source:HGNC Symbol;Acc:HGNC:11554]	-
ENSG00000212802	892.808063432536	821.161114726259	951.82761589262	1012.56465118906	1003.47341777568	955.905029781842	888.598931350472	990.647699582194	-0.157177410501966	0.0322330093533371	0.425059228843565	RPL15P3	6	12514110	12514724	+	615	processed_pseudogene	ribosomal protein L15 pseudogene 3 [Source:HGNC Symbol;Acc:HGNC:21538]	-
ENSG00000115525	89.3801175850147	86.0735144351621	82.1426205732574	110.039428693527	105.116517089983	133.589212236593	85.8654175311447	116.248386006701	-0.436729046069046	0.0322334284057801	1	ST3GAL5	2	85837120	85905199	-	16318	protein_coding	ST3 beta-galactoside alpha-2,3-sialyltransferase 5 [Source:HGNC Symbol;Acc:HGNC:10872]	-
ENSG00000166411	367.451594516172	400.687049956789	402.498840808961	459.338899592248	441.878692211597	456.182421044958	390.212495093974	452.466670949601	-0.21360699981078	0.0322400213494121	0.425059228843565	IDH3A	15	78131498	78171949	+	6832	protein_coding	isocitrate dehydrogenase 3 (NAD(+)) alpha [Source:HGNC Symbol;Acc:HGNC:5384]	-
ENSG00000143590	21.848473187448	15.8296118501448	34.9106137436344	45.4291219376948	39.905344450827	40.5715385311134	24.1962329270757	41.9686683065451	-0.797178331321133	0.0322863342547173	1	EFNA3	1	155078872	155087538	+	1909	protein_coding	ephrin A3 [Source:HGNC Symbol;Acc:HGNC:3223]	-
ENSG00000101542	1.98622483522255	0	3.08034827149715	10.0953604305988	7.78640867333211	5.93729832162635	1.6888577022399	7.93968914185243	-2.24117765869323	0.0323337185801509	1	CDH20	18	61333582	61555773	+	4119	protein_coding	cadherin 20 [Source:HGNC Symbol;Acc:HGNC:1760]	-
ENSG00000130193	552.170504191869	710.353831775246	677.676619729373	767.247392725512	742.62872721905	715.444447755975	646.733651898829	741.773522566846	-0.197882217545116	0.0323516544833598	0.425830644234174	THEM6	8	142727203	142736927	+	3055	protein_coding	thioesterase superfamily member 6 [Source:HGNC Symbol;Acc:HGNC:29656]	-
ENSG00000273356	7.9448993408902	8.90415666570643	8.21426205732574	25.2384010764971	13.6262151783312	18.8014446851501	8.35443935464079	19.2220203133261	-1.20053835090681	0.0323788678156917	1	LINC02019	3	50669989	50672048	+	2060	lincRNA	long intergenic non-protein coding RNA 2019 [Source:HGNC Symbol;Acc:HGNC:52854]	-
ENSG00000135596	1012.9746659635	842.926831020209	990.845360664917	1068.08913355736	1040.458858974	1073.6614464941	948.915619216209	1060.73647967515	-0.160897089868434	0.0324591098083928	0.426544629875535	MICAL1	6	109444062	109465968	-	7056	protein_coding	microtubule associated monooxygenase, calponin and LIM domain containing 1 [Source:HGNC Symbol;Acc:HGNC:20619]	-
ENSG00000168348	0.993112417611275	3.95740296253619	8.21426205732574	13.1239685597785	14.5995162624977	11.8745966432527	4.3882591458244	13.1993604885096	-1.59576652376898	0.0324666983750748	1	INSM2	14	35534042	35537054	+	3013	protein_coding	INSM transcriptional repressor 2 [Source:HGNC Symbol;Acc:HGNC:17539]	zf-C2H2
ENSG00000260274	1.98622483522255	0.989350740634047	3.08034827149715	10.0953604305988	11.6796130099982	3.95819888108423	2.01864128245125	8.57772410722708	-2.0927448867944	0.0331162926633507	1	AC068338.2	15	75368155	75369584	+	1430	lincRNA	novel transcript	-
ENSG00000130158	428.031451990459	454.111989951028	461.025457967407	531.015958649499	535.315596291582	479.931614331463	447.722966636298	515.421056424182	-0.203299575246525	0.0333547685549754	0.429459809658906	DOCK6	19	11199295	11262481	-	12435	protein_coding	dedicator of cytokinesis 6 [Source:HGNC Symbol;Acc:HGNC:19189]	-
ENSG00000171680	908.697862114316	895.362420273813	1022.67562613705	1061.02238125594	1035.59235355317	1041.00630572515	942.245302841728	1045.87368017809	-0.150898628210779	0.033483006847312	0.429459809658906	PLEKHG5	1	6466092	6520061	-	7053	protein_coding	pleckstrin homology and RhoGEF domain containing G5 [Source:HGNC Symbol;Acc:HGNC:29105]	-
ENSG00000163430	1145.0586175058	1209.97595579544	1053.47910885203	1194.28113893984	1260.42490399563	1314.12202851997	1136.17122738442	1256.27602381848	-0.144758113606993	0.033562727850458	0.429459809658906	FSTL1	3	120392293	120451253	-	8727	protein_coding	follistatin like 1 [Source:HGNC Symbol;Acc:HGNC:3972]	-
ENSG00000187243	2.97933725283382	3.95740296253619	20.5356551433143	60.5721625835931	97.3301084166513	6.92684804189741	9.15746511956145	54.9430396807139	-2.58707979039763	0.0335878774303877	1	MAGED4B	X	52061827	52069248	-	4947	protein_coding	MAGE family member D4B [Source:HGNC Symbol;Acc:HGNC:22880]	-
ENSG00000100075	1276.14945663049	1329.68739541216	1316.33549468645	1457.77004617847	1501.80357286893	1335.89212236593	1307.39078224303	1431.82191380444	-0.131237607879322	0.0335917291237692	0.429459809658906	SLC25A1	22	19175575	19178830	-	2096	protein_coding	solute carrier family 25 member 1 [Source:HGNC Symbol;Acc:HGNC:10979]	-
ENSG00000005486	997.08486728172	989.350740634047	999.059622722243	1118.56593571035	1147.52197823232	1030.12125880217	995.165076879337	1098.73639091495	-0.142909810062131	0.03373981829875	0.429469668162148	RHBDD2	7	75842602	75888926	+	2441	protein_coding	rhomboid domain containing 2 [Source:HGNC Symbol;Acc:HGNC:23082]	-
ENSG00000089220	2480.79481919296	2398.18619529693	2486.86783785537	2669.21329785034	2611.36680881876	2584.703869348	2455.28295078175	2621.76132533903	-0.094662374352191	0.0337532299079533	0.429469668162148	PEBP1	12	118135858	118145584	+	1780	protein_coding	phosphatidylethanolamine binding protein 1 [Source:HGNC Symbol;Acc:HGNC:8630]	-
ENSG00000164402	1464.84081597663	1498.86637206058	1539.14735299141	1580.93344343178	1669.21135934557	1631.76748872698	1500.95151367621	1627.30409716811	-0.116865857002821	0.033884335240254	0.430454566221673	SEPT8	5	132750817	132807241	-	7711	protein_coding	septin 8 [Source:HGNC Symbol;Acc:HGNC:16511]	-
ENSG00000106211	7291.43137010198	7677.36174732021	7423.63933430813	7971.29659600085	7835.07372754043	7682.8640281845	7464.14415057677	7829.74478390859	-0.0689357044397835	0.0339408603399279	0.430490405830478	HSPB1	7	76302544	76304295	+	1634	protein_coding	heat shock protein family B (small) member 1 [Source:HGNC Symbol;Acc:HGNC:5246]	-
ENSG00000251288	0	0	0	3.02860812917965	2.91990325249954	2.96864916081318	0	2.97238684749746	-4.00999727828971	0.0340751839662697	1	AC018797.3	4	102751401	102752641	+	1241	processed_pseudogene	WD repeat domain 12 (WDR12) pseudogene	-
ENSG00000115677	11211.2460824137	11832.6348579832	11363.404773553	12128.5660213215	11831.4479791281	11977.5098141609	11469.0952379833	11979.1746048702	-0.0627198737652348	0.0341575327098366	0.43077463869442	HDLBP	2	241227264	241317061	-	12182	protein_coding	high density lipoprotein binding protein [Source:HGNC Symbol;Acc:HGNC:4857]	-
ENSG00000137819	1991.19039731061	2209.22020383583	1930.35158347155	2272.4656329278	2174.35462202799	2201.7481276031	2043.58739487266	2216.18946085297	-0.116665613350832	0.0343682713300601	0.431242803683459	PAQR5	15	69298947	69407780	+	6224	protein_coding	progestin and adipoQ receptor family member 5 [Source:HGNC Symbol;Acc:HGNC:29645]	-
ENSG00000054965	2187.82665599764	2266.6025467926	2230.17214856394	2356.25712450177	2292.12405321214	2556.00692746014	2228.20045045139	2401.46270172468	-0.10799069212301	0.0343767654133895	0.431242803683459	FAM168A	11	73400487	73598189	-	7887	protein_coding	family with sequence similarity 168 member A [Source:HGNC Symbol;Acc:HGNC:28999]	-
ENSG00000254397	1.98622483522255	0.989350740634047	3.08034827149715	9.08582438753896	6.81310758916559	8.90594748243953	2.01864128245125	8.26829315304803	-2.03904166234151	0.0348514166759286	1	AC132192.1	11	9430356	9433486	-	597	antisense	novel transcript	-
ENSG00000175155	33.7658221987833	40.5633803659959	42.0980930437944	59.5626265405332	63.2645704708234	54.4252346149082	38.8090985361912	59.0841438754216	-0.607036723400745	0.0350653929268756	1	YPEL2	17	59331689	59401729	+	8667	protein_coding	yippee like 2 [Source:HGNC Symbol;Acc:HGNC:18326]	-
ENSG00000214561	0	0	0	3.02860812917965	3.89320433666605	1.97909944054212	0	2.96697063546261	-4.00785475267317	0.0350659175424473	1	RBBP4P4	6	58119741	58121029	-	1289	processed_pseudogene	RB binding protein 4 pseudogene 4 [Source:HGNC Symbol;Acc:HGNC:42371]	-
ENSG00000253328	0	0	0	3.02860812917965	3.89320433666605	1.97909944054212	0	2.96697063546261	-4.00785475267317	0.0350659175424473	1	SUMO2P19	8	102242040	102242619	-	295	unprocessed_pseudogene	SUMO2 pseudogene 19 [Source:HGNC Symbol;Acc:HGNC:49357]	-
ENSG00000171608	534.294480674866	562.940571420773	595.533999156116	671.341468634823	583.007349415741	677.841558385675	564.256350417252	644.06345881208	-0.190807823333771	0.0351048155091097	0.438318070281968	PIK3CD	1	9651732	9729114	+	6332	protein_coding	phosphatidylinositol-4,5-bisphosphate 3-kinase catalytic subunit delta [Source:HGNC Symbol;Acc:HGNC:8977]	-
ENSG00000158402	553.16361660948	585.695638455356	551.38234059799	613.79791418041	674.497651327394	626.38497293158	563.413865220942	638.226846146461	-0.179983735836929	0.0354343594802012	0.439059424976969	CDC25C	5	138285265	138338355	-	3338	protein_coding	cell division cycle 25C [Source:HGNC Symbol;Acc:HGNC:1727]	-
ENSG00000156030	1279.12879388332	1195.13569468593	1251.64818098501	1370.94994647532	1373.32782975895	1321.04887656186	1241.97088985142	1355.10888426538	-0.125835384486183	0.0355101535622968	0.439059424976969	ELMSAN1	14	73715122	73790285	-	13484	protein_coding	ELM2 and Myb/SANT domain containing 1 [Source:HGNC Symbol;Acc:HGNC:19853]	-
ENSG00000248927	0	0	1.02678275716572	4.03814417223954	0.973301084166513	7.91639776216847	0.342260919055239	4.30928100619151	-3.58304682737177	0.0357243529168948	1	AC114284.1	5	120781218	120790778	+	1114	lincRNA	novel transcript	-
ENSG00000233847	0	0.989350740634047	0	1.00953604305988	5.83980650499908	5.93729832162635	0.329783580211349	4.26221362322844	-3.57024275482211	0.0357611128056889	1	AC022445.1	5	60917490	60919573	+	408	antisense	novel transcript	-
ENSG00000083828	160.884211653027	149.391961835741	155.044196332023	212.002569042576	176.167496234139	194.941294893399	155.106789940264	194.370453390038	-0.32507192922778	0.0358277967875984	1	ZNF586	19	57769655	57819939	+	3261	protein_coding	zinc finger protein 586 [Source:HGNC Symbol;Acc:HGNC:25949]	zf-C2H2
ENSG00000128578	240.333205061928	215.678461458222	264.909951348755	296.803596659606	294.910228502454	277.073921675896	240.307205956302	289.595915612652	-0.269755391944782	0.035943271653797	1	STRIP2	7	129434433	129488399	+	5876	protein_coding	striatin interacting protein 2 [Source:HGNC Symbol;Acc:HGNC:22209]	-
ENSG00000233416	0	0	1.02678275716572	1.00953604305988	6.81310758916559	4.94774860135529	0.342260919055239	4.25679741119359	-3.56875557031694	0.0359889244304927	1	AC012065.2	2	20606280	20606654	-	375	processed_pseudogene	ribosomal protein S25 (RPS25) pseudogene	-
ENSG00000075426	3864.20041692547	3898.04191809815	3935.65830821619	4224.90834020562	4129.71650011852	4009.65546653833	3899.30021441327	4121.42676895415	-0.0799128846125108	0.0360590665918272	0.439575275103307	FOSL2	2	28392448	28417312	+	7157	protein_coding	FOS like 2, AP-1 transcription factor subunit [Source:HGNC Symbol;Acc:HGNC:3798]	TF_bZIP
ENSG00000154118	668.364657052388	702.439025850174	695.13192660119	731.913631218416	772.801060828212	809.451671181726	688.645203167917	771.388787742785	-0.163885433253929	0.0362260071914644	0.440648973667342	JPH3	16	87601835	87698156	+	5941	protein_coding	junctophilin 3 [Source:HGNC Symbol;Acc:HGNC:14203]	-
ENSG00000116212	1073.55452343779	1102.13672506633	1058.61302263785	1247.78654922202	1211.75984978731	1103.34793810223	1078.10142371399	1187.63144570385	-0.139413022725851	0.0366214373078411	0.444111106595544	LRRC42	1	53946077	53968168	+	2411	protein_coding	leucine rich repeat containing 42 [Source:HGNC Symbol;Acc:HGNC:28792]	-
ENSG00000225805	7.9448993408902	6.92545518443833	5.13391378582859	17.162112732018	12.6529140941647	18.8014446851501	6.66808943705237	16.2054905037776	-1.27871550290337	0.0366606304561578	1	DEFB131B	11	71878453	71884561	+	213	protein_coding	defensin beta 131B [Source:HGNC Symbol;Acc:HGNC:38058]	-
ENSG00000174021	164.856661323472	161.26417072335	143.7495860032	202.916744655037	230.672356947464	163.275703844725	156.623472683341	198.954935149075	-0.344990689768748	0.0366983704661921	1	GNG5	1	84498325	84506565	-	1112	protein_coding	G protein subunit gamma 5 [Source:HGNC Symbol;Acc:HGNC:4408]	-
ENSG00000105339	1205.63847498009	1243.613880977	1306.06766711479	1380.03577086286	1370.40792650645	1343.8085201281	1251.77334102396	1364.7507391658	-0.124859920255662	0.0368250377904196	0.445905593546834	DENND3	8	141117278	141195808	+	14670	protein_coding	DENN domain containing 3 [Source:HGNC Symbol;Acc:HGNC:29134]	-
ENSG00000014216	3232.5809193247	3103.59327336901	3215.88359544303	3409.20321741323	3313.11689050281	3408.9987863338	3184.01926271224	3377.10629808328	-0.0849326372005398	0.037152834710293	0.448538194449799	CAPN1	11	65180566	65212006	+	7553	protein_coding	calpain 1 [Source:HGNC Symbol;Acc:HGNC:1476]	-
ENSG00000101400	327.727097811721	334.400550334308	351.159702950675	405.833489310074	413.652960770768	365.143846780021	337.762450365568	394.876765620287	-0.225651006802855	0.0372614147830853	0.449154136693551	SNTA1	20	33407955	33443892	-	2342	protein_coding	syntrophin alpha 1 [Source:HGNC Symbol;Acc:HGNC:11167]	-
ENSG00000170456	1329.7775271815	1268.34764949285	1284.50522921431	1383.06437899204	1392.79385144228	1447.71124075656	1294.21013529622	1407.85649039696	-0.121426962536194	0.0373223435795444	0.449213072272714	DENND5B	12	31382223	31591097	-	11310	protein_coding	DENN domain containing 5B [Source:HGNC Symbol;Acc:HGNC:28338]	-
ENSG00000196230	34239.5368219839	35458.3305443243	34406.463409866	35784.0145823007	35887.5575753877	36009.7143206638	34701.4435920581	35893.7621594507	-0.0487265549157352	0.0374196335045389	0.449708818849151	TUBB	6	30720201	30725426	+	3359	protein_coding	tubulin beta class I [Source:HGNC Symbol;Acc:HGNC:20778]	-
ENSG00000235823	389.30006770362	363.091721812695	399.418492537464	443.186322903289	482.757337746591	412.642233353031	383.936760684593	446.19529800097	-0.217255703603737	0.0375468620559528	0.450562344671434	OLMALINC	10	100373513	100454043	+	7763	lincRNA	oligodendrocyte maturation-associated long intergenic non-coding RNA [Source:HGNC Symbol;Acc:HGNC:28060]	-
ENSG00000172819	755.75854980218	705.407078072076	717.721147258836	876.27728537598	787.400577090709	777.786080133052	726.295591711031	813.821314199914	-0.163836941466959	0.0376184345701148	0.45074644471456	RARG	12	53210567	53232980	-	5127	protein_coding	retinoic acid receptor gamma [Source:HGNC Symbol;Acc:HGNC:9866]	THR-like
ENSG00000074370	66.5385319799554	55.4036414755067	65.7140964586059	100.953604305988	78.8373878174876	84.11172622304	62.552089971356	87.967572782172	-0.491629029962152	0.0376437865723769	1	ATP2A3	17	3923870	3964464	-	6893	protein_coding	ATPase sarcoplasmic/endoplasmic reticulum Ca2+ transporting 3 [Source:HGNC Symbol;Acc:HGNC:813]	-
ENSG00000130821	413.13476572629	463.016146616734	441.516585581258	516.882454046661	462.318014979094	542.27324670854	439.222499308094	507.157905244765	-0.207231489047083	0.0377695722012224	0.451208481020862	SLC6A8	X	153688099	153696593	+	5498	protein_coding	solute carrier family 6 member 8 [Source:HGNC Symbol;Acc:HGNC:11055]	-
ENSG00000182134	231.395193303427	213.699759976954	190.981592832823	266.51751536781	257.924787304126	248.376979788036	212.025515371068	257.606427486657	-0.280271571546577	0.0377830906990594	1	TDRKH	1	151770107	151791416	-	5092	protein_coding	tudor and KH domain containing [Source:HGNC Symbol;Acc:HGNC:11713]	-
ENSG00000166313	367.451594516172	435.314325878981	431.248758009601	477.510548367325	462.318014979094	488.837561813903	411.338226134918	476.222041720107	-0.211450006335835	0.0378521897095426	0.451522548678115	APBB1	11	6395124	6419414	-	5244	protein_coding	amyloid beta precursor protein binding family B member 1 [Source:HGNC Symbol;Acc:HGNC:581]	-
ENSG00000105419	230.402080885816	220.625215161393	233.079685876618	292.765452487367	259.871389472459	270.147073633999	228.035660641275	274.261305197942	-0.266103952987446	0.0379318117128879	1	MEIS3	19	47403124	47419523	-	5122	protein_coding	Meis homeobox 3 [Source:HGNC Symbol;Acc:HGNC:29537]	Homeobox
ENSG00000196507	218.48473187448	241.401580714708	218.704727276298	250.364938678851	292.963626334121	276.084371955625	226.197013288495	273.137645656199	-0.272238879398834	0.0379694760783019	1	TCEAL3	X	103607451	103629690	+	2305	protein_coding	transcription elongation factor A like 3 [Source:HGNC Symbol;Acc:HGNC:28247]	-
ENSG00000164050	237.353867809095	207.76365553315	257.722472048595	272.574731626169	317.296153438283	263.220225592102	234.279998463613	284.363703552185	-0.280434105112815	0.0382117443017731	1	PLXNB1	3	48403854	48430051	-	9733	protein_coding	plexin B1 [Source:HGNC Symbol;Acc:HGNC:9103]	-
ENSG00000259032	6.95178692327892	1.97870148126809	5.13391378582859	14.1335046028384	8.75970975749862	16.822345244608	4.68813406345853	13.238519868315	-1.49808074196472	0.0382852747183879	1	ENSAP2	14	82692704	82693055	-	352	processed_pseudogene	endosulfine alpha pseudogene 2 [Source:HGNC Symbol;Acc:HGNC:20011]	-
ENSG00000130956	247.284991985207	237.444177752171	270.043865134584	309.927565219385	286.150518744955	304.781313843486	251.591011623987	300.286465935942	-0.255498531668502	0.0383036271922504	1	HABP4	9	96450201	96491336	+	4056	protein_coding	hyaluronan binding protein 4 [Source:HGNC Symbol;Acc:HGNC:17062]	-
ENSG00000063127	112.221703190074	86.0735144351621	85.2229688447545	128.211077468605	133.342248530812	115.777317271714	94.5060621566636	125.776881090377	-0.411969819665526	0.0383696746884072	1	SLC6A16	19	49289638	49325225	-	3599	protein_coding	solute carrier family 6 member 16 [Source:HGNC Symbol;Acc:HGNC:13622]	-
ENSG00000130589	2100.43276324785	2096.43421940355	2312.31476913719	2479.42052175508	2309.64347272714	2249.24651417612	2169.7272505962	2346.10350288611	-0.112858374310467	0.0385428703222026	0.456872510333917	HELZ2	20	63558086	63574239	-	12066	protein_coding	helicase with zinc finger 2 [Source:HGNC Symbol;Acc:HGNC:30021]	-
ENSG00000164850	6.95178692327892	14.8402611095107	4.10713102866287	17.162112732018	18.4927205991638	23.7491932865054	8.63305968715084	19.8013422058957	-1.193722569774	0.0387382965694006	1	GPER1	7	1082208	1093815	+	3149	protein_coding	G protein-coupled estrogen receptor 1 [Source:HGNC Symbol;Acc:HGNC:4485]	-
ENSG00000130402	11536.9869553902	12194.7372290553	12367.5983100611	12797.8884178702	12722.0184711405	12280.3120285638	12033.1074981688	12600.0729725248	-0.0664620893103238	0.0387586224404758	0.457737685127121	ACTN4	19	38647649	38731583	+	6098	protein_coding	actinin alpha 4 [Source:HGNC Symbol;Acc:HGNC:166]	-
ENSG00000260101	0	0	0	1.00953604305988	4.86650542083257	2.96864916081318	0	2.94823020823521	-4.00034860588414	0.0388446494033182	1	AC008074.2	2	64522187	64524093	-	1907	lincRNA	uncharacterized LOC101927402 [Source:NCBI gene;Acc:101927402]	-
ENSG00000142541	30724.9119760576	30903.3597344451	31921.649137525	33872.9628527883	33067.9043345573	30952.1257003584	31183.3069493426	32630.9976292347	-0.0654757674220742	0.0391232582148578	0.46068447670488	RPL13A	19	49487554	49492308	+	2369	protein_coding	ribosomal protein L13a [Source:HGNC Symbol;Acc:HGNC:10304]	-
ENSG00000177119	3873.13842868397	4053.36998437769	3811.41759459914	4076.50654187581	4089.81115566769	4261.99064520745	3912.6420025536	4142.76944758365	-0.0823572070518314	0.0393814601879182	0.462586884162713	ANO6	12	45215987	45440404	+	8235	protein_coding	anoctamin 6 [Source:HGNC Symbol;Acc:HGNC:25240]	-
ENSG00000235029	0	0.989350740634047	0	5.04768021529942	2.91990325249954	3.95819888108423	0.329783580211349	3.97526078296107	-3.4666915671041	0.0395358725858259	1	MNX1-AS2	7	157006307	157007132	+	374	antisense	MNX1 antisense RNA 2 [Source:HGNC Symbol;Acc:HGNC:40278]	-
ENSG00000177954	3165.04927492713	3211.43250409812	2753.83135471845	4114.86891151209	4036.27959603853	3075.52053060245	3043.4377112479	3742.22301271769	-0.298152487509725	0.0402864188732299	0.467981953169291	RPS27	1	153990755	153992155	+	1035	protein_coding	ribosomal protein S27 [Source:HGNC Symbol;Acc:HGNC:10416]	-
ENSG00000279369	1.98622483522255	2.96805222190214	5.13391378582859	12.1144325167186	7.78640867333211	11.8745966432527	3.36273028098443	10.5918126111011	-1.65887318469297	0.0403696999774107	1	AC046185.3	17	63700847	63702670	+	1824	TEC	uncharacterized LOC729683 [Source:NCBI gene;Acc:729683]	-
ENSG00000249679	0	0	0	1.00953604305988	5.83980650499908	1.97909944054212	0	2.94281399620036	-3.99810775758311	0.0406849597048156	1	AC106897.1	4	185471516	185472263	+	394	antisense	uncharacterized LOC105377590 [Source:NCBI gene;Acc:105377590]	-
ENSG00000175130	1640.62171389383	1543.38715538911	1617.182842536	1845.43188671347	1684.78417669223	1678.27632557972	1600.39723727298	1736.16412966181	-0.117328907169283	0.0406938404651688	0.468504332171361	MARCKSL1	1	32333832	32336379	-	1699	protein_coding	MARCKS like 1 [Source:HGNC Symbol;Acc:HGNC:7142]	-
ENSG00000187514	11038.4445217493	11585.2971728247	10889.0311397424	11508.7108908827	11992.0426580156	11555.9616333254	11170.9242781055	11685.5717274079	-0.0649628638862025	0.0408198373561779	0.468504332171361	PTMA	2	231706895	231713541	+	3378	protein_coding	prothymosin alpha [Source:HGNC Symbol;Acc:HGNC:9623]	-
ENSG00000070087	5824.60432929013	5786.71248196854	5544.62688869487	5957.27219009638	5974.12205461406	6075.8352824643	5718.64789998451	6002.40984239158	-0.0697684774488452	0.0408386762437842	0.468504332171361	PFN2	3	149964904	150050788	-	3709	protein_coding	profilin 2 [Source:HGNC Symbol;Acc:HGNC:8882]	-
ENSG00000100316	22614.1628614263	22874.7784741998	24127.34122788	24466.1060035563	24095.0416396262	23912.4689903501	23205.4275211687	24157.8722111775	-0.0580703913911267	0.0408841688273488	0.468504332171361	RPL3	22	39312882	39320389	-	4787	protein_coding	ribosomal protein L3 [Source:HGNC Symbol;Acc:HGNC:10332]	-
ENSG00000148180	699.151141998337	673.747854371786	742.363933430813	851.038884299483	756.254942397381	763.932384049257	705.087643266979	790.408736915374	-0.164778831904428	0.0411327233546215	0.470356505578668	GSN	9	121207794	121332843	+	11018	protein_coding	gelsolin [Source:HGNC Symbol;Acc:HGNC:4620]	-
ENSG00000006468	141.021963300801	153.349364798277	147.856717031863	194.840456310558	166.434485392474	191.972645732585	147.409348376981	184.415862478539	-0.322717021387316	0.0414372883804983	1	ETV1	7	13891228	13991425	-	9616	protein_coding	ETS variant 1 [Source:HGNC Symbol;Acc:HGNC:3490]	ETS
ENSG00000090971	756.751662219791	710.353831775246	838.881512604391	854.067492428662	885.703986591527	837.159063349315	768.662335533143	858.976847456502	-0.160807854014662	0.0415587692847758	0.470529794614072	NAT14	19	55485004	55487568	+	2163	protein_coding	N-acetyltransferase 14 (putative) [Source:HGNC Symbol;Acc:HGNC:28918]	-
ENSG00000188856	24.8278104402819	57.3823429567748	26.6963516863086	65.6198427988925	92.4636029958188	30.6760413284028	36.3021683611218	62.919829041038	-0.792689011092777	0.0416760723099999	1	RPSAP47	8	80558870	80559757	+	888	processed_pseudogene	ribosomal protein SA pseudogene 47 [Source:HGNC Symbol;Acc:HGNC:36162]	-
ENSG00000162413	1288.06680564182	1435.54792466	1402.58524628837	1532.47571336491	1477.47104576477	1480.3663815255	1375.39999219673	1496.77104688506	-0.121982481316414	0.0417624187105385	0.470981532870513	KLHL21	1	6590724	6614607	-	6901	protein_coding	kelch like family member 21 [Source:HGNC Symbol;Acc:HGNC:29041]	-
ENSG00000125995	351.561795834391	409.591206622496	341.918658136184	459.338899592248	517.796176776585	349.311051255684	367.690553531024	442.148709208172	-0.26593122007775	0.0417917536534234	0.470981532870513	ROMO1	20	35699272	35700984	+	702	protein_coding	reactive oxygen species modulator 1 [Source:HGNC Symbol;Acc:HGNC:16185]	-
ENSG00000160789	9459.39577774739	9602.63828859407	9999.83727203692	10568.8328347939	10272.2196422934	9709.46185529963	9687.29044612612	10183.5047774623	-0.0720980998151441	0.0417990269613075	0.470981532870513	LMNA	1	156082573	156140089	+	6985	protein_coding	lamin A/C [Source:HGNC Symbol;Acc:HGNC:6636]	-
ENSG00000188643	2425.18052380673	2582.20543305486	2346.19860012366	2612.67927943898	2685.33769121541	2574.80837214529	2451.19485232842	2624.27511426656	-0.0982957405441204	0.0418336890473809	0.470981532870513	S100A16	1	153606886	153613145	-	1701	protein_coding	S100 calcium binding protein A16 [Source:HGNC Symbol;Acc:HGNC:20441]	-
ENSG00000275329	0	0.989350740634047	0	2.01907208611977	3.89320433666605	5.93729832162635	0.329783580211349	3.94985824813739	-3.45940450628878	0.0418666065202779	1	AL138781.2	9	136122521	136124363	+	1843	lincRNA	novel transcript	-
ENSG00000111653	280.057701766379	269.103401452461	269.017082377418	349.29947089872	294.910228502454	325.561857969178	272.726061865419	323.257185790117	-0.244717026782796	0.0418895795554604	1	ING4	12	6650280	6663148	-	2736	protein_coding	inhibitor of growth family member 4 [Source:HGNC Symbol;Acc:HGNC:19423]	-
ENSG00000162433	2885.98468557836	2954.20131153327	2907.84876829331	2969.04550263912	3004.58044682203	3458.47627234735	2916.01158846831	3144.03407393617	-0.108637922011051	0.0420934484214621	0.473241349995007	AK4	1	65147549	65232145	+	7578	protein_coding	adenylate kinase 4 [Source:HGNC Symbol;Acc:HGNC:363]	-
ENSG00000227496	12.9104614289466	3.95740296253619	12.3213930859886	17.162112732018	25.3058281883293	20.7805441256922	9.72975249249046	21.0828283486799	-1.1186727115721	0.0421603639208699	1	AC099066.2	1	225700604	225752243	+	1530	antisense	novel transcript	-
ENSG00000164746	0	0	0	7.06675230141919	0.973301084166513	0.989549720271058	0	3.00986770195225	-4.02508814998488	0.0421640552587666	1	C7orf57	7	48035511	48061304	+	2275	protein_coding	chromosome 7 open reading frame 57 [Source:HGNC Symbol;Acc:HGNC:22247]	-
ENSG00000167986	7302.3556066957	7493.34250956228	7292.21114139092	7687.61696790102	7590.77515541464	7785.77719909269	7362.6364192163	7688.05644080278	-0.0623403772888209	0.0423654159290843	0.473304272640293	DDB1	11	61299451	61342596	-	13950	protein_coding	damage specific DNA binding protein 1 [Source:HGNC Symbol;Acc:HGNC:2717]	-
ENSG00000085117	265.16101550221	256.241841824218	272.097430648915	327.089677951403	313.402949101617	297.854465801589	264.500095991781	312.78236428487	-0.241941443314962	0.0424120980546548	1	CD82	11	44564427	44620363	+	4054	protein_coding	CD82 molecule [Source:HGNC Symbol;Acc:HGNC:6210]	-
ENSG00000233476	574.018977379317	650.003436596569	614.016088785099	692.541725539081	717.32289903072	659.040113700525	612.679500920328	689.634912756775	-0.170756078030597	0.0426610224828479	0.474959383642373	EEF1A1P6	7	22510616	22511999	-	1384	processed_pseudogene	eukaryotic translation elongation factor 1 alpha 1 pseudogene 6 [Source:HGNC Symbol;Acc:HGNC:3201]	-
ENSG00000150977	162.870436488249	135.541051466865	167.365589418012	220.078857387055	171.300990813306	193.951745173127	155.259025791042	195.110531124496	-0.32949077116226	0.0426880872787215	1	RILPL2	12	123410683	123436717	-	6141	protein_coding	Rab interacting lysosomal protein like 2 [Source:HGNC Symbol;Acc:HGNC:28787]	-
ENSG00000100345	29627.5227545972	31488.0660221598	31589.9983069604	32918.9512920967	32450.8314471957	31304.4054007749	30901.8623612391	32224.7293800225	-0.0604834797249336	0.0431066937778295	0.477269692435195	MYH9	22	36281277	36388067	-	9012	protein_coding	myosin heavy chain 9 [Source:HGNC Symbol;Acc:HGNC:7579]	-
ENSG00000127948	1737.94673081973	1851.0752357263	1962.18184894369	2082.67285683254	1949.52207158553	1971.18304277995	1850.40127182991	2001.12599039934	-0.113072272983512	0.0432663474361292	0.477702603904122	POR	7	75899200	75986855	+	6112	protein_coding	cytochrome p450 oxidoreductase [Source:HGNC Symbol;Acc:HGNC:9208]	-
ENSG00000114126	1326.79818992866	1284.17726134299	1309.14801538629	1489.06566351333	1380.14093734812	1390.31735698084	1306.70782221932	1419.84131928076	-0.119617529781885	0.0433245749798275	0.477702603904122	TFDP2	3	141944428	142149544	-	11897	protein_coding	transcription factor Dp-2 [Source:HGNC Symbol;Acc:HGNC:11751]	E2F
ENSG00000196358	101.29746659635	97.9457233227707	139.642454974538	154.459014588162	140.155356119978	146.453358600117	112.961881631219	147.022576436086	-0.381308617419423	0.0433511250000918	1	NTNG2	9	132161676	132244534	+	7845	protein_coding	netrin G2 [Source:HGNC Symbol;Acc:HGNC:14288]	-
ENSG00000052802	2010.05953324522	1941.106153124	1822.53939396915	2066.52028014358	2020.57305072968	2129.51099802332	1924.56836011279	2072.20144296553	-0.106364310205145	0.0435143845821985	0.478479158862693	MSMO1	4	165327623	165343160	+	2892	protein_coding	methylsterol monooxygenase 1 [Source:HGNC Symbol;Acc:HGNC:10545]	-
ENSG00000146242	345.603121328724	334.400550334308	336.784744350355	392.709520750295	383.480627161606	401.75718643005	338.929472004462	392.649111447317	-0.212166894283599	0.0437124818910935	0.479998979231514	TPBG	6	82363206	82370828	+	6904	protein_coding	trophoblast glycoprotein [Source:HGNC Symbol;Acc:HGNC:12004]	-
ENSG00000161638	1829.31307323997	1697.72587092803	1877.9856628561	1949.41409914864	1863.87157617887	2030.55602599621	1801.67486900803	1947.94723377457	-0.112728464079072	0.0438041751661223	0.480077534270206	ITGA5	12	54395261	54419460	-	7577	protein_coding	integrin subunit alpha 5 [Source:HGNC Symbol;Acc:HGNC:6141]	-
ENSG00000089639	189.684471763753	201.827551089346	210.490465218972	249.355402635792	242.351969957462	235.512833424512	200.667496024024	242.406735339255	-0.272817629702833	0.043838398327201	1	GMIP	19	19629476	19643667	-	3740	protein_coding	GEM interacting protein [Source:HGNC Symbol;Acc:HGNC:24852]	-
ENSG00000130175	4933.78249069281	4711.28822689933	5138.02091685725	5327.32169922701	5305.46420979166	5012.06933317291	4927.69721148313	5214.9517473972	-0.0818594701857232	0.0438394155546146	0.480077534270206	PRKCSH	19	11435288	11450968	+	5166	protein_coding	protein kinase C substrate 80K-H [Source:HGNC Symbol;Acc:HGNC:9411]	-
ENSG00000260063	15.8897986817804	11.8722088876086	9.24104481449145	19.1811848181378	31.1456346933284	22.7596435662343	12.3343507946268	24.3621543592335	-0.98142933559467	0.043873954781179	1	AL512408.1	1	26692132	26694131	-	2000	antisense	uncharacterized LOC101928728 [Source:NCBI gene;Acc:101928728]	-
ENSG00000148411	1143.07239267058	1071.46685210667	1168.47877765459	1226.58629231776	1261.3982050798	1206.26110901042	1127.67267414395	1231.41520213599	-0.127238681130538	0.0442872494736678	0.481691440679675	NACC2	9	136006537	136095285	-	7212	protein_coding	NACC family member 2 [Source:HGNC Symbol;Acc:HGNC:23846]	-
ENSG00000143549	9366.04321049193	9480.94814749608	9395.06222806631	9666.30761229839	9696.99870155097	10058.7729065553	9414.01786201811	9807.35974013489	-0.0590546601682125	0.0443694037279461	0.481931084394601	TPM3	1	154155304	154194648	-	8389	protein_coding	tropomyosin 3 [Source:HGNC Symbol;Acc:HGNC:12012]	-
ENSG00000196083	208.553607698368	204.795603311248	203.302985918812	235.221898032953	229.699055863297	284.000769717794	205.550732309476	249.640574538015	-0.28027870666443	0.0444143184311076	1	IL1RAP	3	190514051	190659750	+	11558	protein_coding	interleukin 1 receptor accessory protein [Source:HGNC Symbol;Acc:HGNC:5995]	-
ENSG00000213676	1123.21014431835	1096.20062062252	1205.44295691255	1209.42417958574	1293.5171408573	1240.89534921991	1141.61790728448	1247.94555655432	-0.128917607521115	0.0446614605120077	0.483537467120406	ATF6B	6	32115264	32128253	-	3629	protein_coding	activating transcription factor 6 beta [Source:HGNC Symbol;Acc:HGNC:2349]	TF_bZIP
ENSG00000135407	62.5660823095103	55.4036414755067	70.8480102444345	89.8487078323297	78.8373878174876	93.0176737054795	62.9392446764838	87.2345897850989	-0.471469215743873	0.0447679170528274	1	AVIL	12	57797376	57818704	-	5889	protein_coding	advillin [Source:HGNC Symbol;Acc:HGNC:14188]	-
ENSG00000141570	212.526057368813	209.742357014418	219.731510033463	266.51751536781	240.405367789129	264.209775312373	213.999974805565	257.04421948977	-0.2642980567615	0.0448360866055961	1	CBX8	17	79792132	79801683	-	4164	protein_coding	chromobox 8 [Source:HGNC Symbol;Acc:HGNC:15962]	-
ENSG00000177303	470.735285947744	428.388870694543	478.480764839224	527.98735052032	564.514628816578	484.879362932819	459.201640493837	525.793780756572	-0.195769431407343	0.045024720508481	0.485757953695806	CASKIN2	17	75500261	75515583	-	5823	protein_coding	CASK interacting protein 2 [Source:HGNC Symbol;Acc:HGNC:18200]	-
ENSG00000169247	3.9724496704451	11.8722088876086	6.1606965429943	14.1335046028384	15.5728173466642	21.7700938459633	7.33511836701599	17.1588052651553	-1.22466975323923	0.0454446891545403	1	SH3TC2	5	148923639	149063163	-	15165	protein_coding	SH3 domain and tetratricopeptide repeats 2 [Source:HGNC Symbol;Acc:HGNC:29427]	-
ENSG00000142173	766.682786395904	777.629682138361	823.479771246905	876.27728537598	827.305921541536	924.239438733169	789.264079927057	875.940881883562	-0.150421851115119	0.045604582486418	0.488072541002839	COL6A2	21	46098097	46132849	+	5386	protein_coding	collagen type VI alpha 2 chain [Source:HGNC Symbol;Acc:HGNC:2212]	-
ENSG00000173801	9.93112417611275	1.97870148126809	6.1606965429943	18.1716487750779	15.5728173466642	11.8745966432527	6.02350740012505	15.2063542549983	-1.33630241213519	0.0456389593609495	1	JUP	17	41754604	41786931	-	4942	protein_coding	junction plakoglobin [Source:HGNC Symbol;Acc:HGNC:6207]	-
ENSG00000077150	1806.47148763491	1670.02405019027	1723.96824928124	1951.43317123476	1888.20410328304	1777.23129760682	1733.48792903547	1872.28952404154	-0.111038282249781	0.0458730999642263	0.489036079987703	NFKB2	10	102394110	102402529	+	4484	protein_coding	nuclear factor kappa B subunit 2 [Source:HGNC Symbol;Acc:HGNC:7795]	RHD
ENSG00000141480	765.689673978293	698.481622887638	771.113850631453	792.485793802009	843.852039972367	849.033659992568	745.095049165795	828.457164588982	-0.153374740979337	0.0458776362463513	0.489036079987703	ARRB2	17	4710489	4721499	+	4372	protein_coding	arrestin beta 2 [Source:HGNC Symbol;Acc:HGNC:712]	-
ENSG00000184261	2.97933725283382	0.989350740634047	0	7.06675230141919	4.86650542083257	7.91639776216847	1.32289599782262	6.61655182814008	-2.31257091429988	0.0461365285068518	1	KCNK12	2	47516581	47570939	-	6685	protein_coding	potassium two pore domain channel subfamily K member 12 [Source:HGNC Symbol;Acc:HGNC:6274]	-
ENSG00000169217	837.193768046305	835.012025095136	861.470733262037	984.297641983388	929.50253537902	884.657449922326	844.558842134492	932.819209094911	-0.143344355139528	0.0463056518698261	0.491637225680166	CD2BP2	16	30350766	30355361	-	3773	protein_coding	CD2 cytoplasmic tail binding protein 2 [Source:HGNC Symbol;Acc:HGNC:1656]	-
ENSG00000131080	8.93801175850147	4.94675370317024	7.18747930016002	17.162112732018	17.5194195149972	13.8536960837948	7.02408158727724	16.1784094436034	-1.2041361132504	0.0464158987005032	1	EDA2R	X	66595637	66639298	-	3579	protein_coding	ectodysplasin A2 receptor [Source:HGNC Symbol;Acc:HGNC:17756]	-
ENSG00000103855	940.477459477877	887.447614348741	1013.43458132256	1019.63140349048	1056.03167632067	1053.87045208868	947.119885049727	1043.17784396661	-0.139816104246895	0.0464373753284345	0.492383598720544	CD276	15	73683966	73714518	+	5542	protein_coding	CD276 molecule [Source:HGNC Symbol;Acc:HGNC:19137]	-
ENSG00000143515	1413.19897026084	1465.22844687902	1481.64751859013	1612.22906076664	1560.20163791892	1535.78116586068	1453.35831191	1569.40395484875	-0.110828478751052	0.0465201831840776	0.492610024311184	ATP8B2	1	154325553	154351307	+	7572	protein_coding	ATPase phospholipid transporting 8B2 [Source:HGNC Symbol;Acc:HGNC:13534]	-
ENSG00000166897	101.29746659635	122.679491838622	145.803151517532	165.563911061821	150.86166804581	157.338405523098	123.260036650835	157.921328210243	-0.358259613694135	0.0465607601536849	1	ELFN2	22	37367960	37427470	-	8782	protein_coding	extracellular leucine rich repeat and fibronectin type III domain containing 2 [Source:HGNC Symbol;Acc:HGNC:29396]	-
ENSG00000196961	3016.08241228544	3189.66678780417	3255.92812297249	3517.22357402064	3214.81348100199	3352.59445227835	3153.8924410207	3361.54383576699	-0.0919401213627563	0.0468407133469877	0.493892552855413	AP2A1	19	49766968	49807113	+	8746	protein_coding	adaptor related protein complex 2 subunit alpha 1 [Source:HGNC Symbol;Acc:HGNC:561]	-
ENSG00000152291	6002.37145204254	6236.86706895704	5912.2151157602	6159.17939870836	6416.00074682566	6483.52976721597	6050.48454558659	6352.90330425	-0.0703528684577914	0.0468873900213858	0.493892552855413	TGOLN2	2	85318020	85328425	-	7081	protein_coding	trans-golgi network protein 2 [Source:HGNC Symbol;Acc:HGNC:15450]	-
ENSG00000100243	2509.59507930369	2537.68464972633	2819.54545117706	2821.65324035238	2875.13140262788	2735.11542682921	2622.27506006903	2810.63335660315	-0.100366138582119	0.0468877535832047	0.493892552855413	CYB5R3	22	42617840	42649568	-	5973	protein_coding	cytochrome b5 reductase 3 [Source:HGNC Symbol;Acc:HGNC:2873]	-
ENSG00000176490	415.120990561513	361.113020331427	368.615009822492	493.663125056284	384.453928245773	461.130169646313	381.616340238478	446.41574098279	-0.225622507446728	0.0470283326195304	0.494576244185214	DIRAS1	19	2714567	2721418	-	3485	protein_coding	DIRAS family GTPase 1 [Source:HGNC Symbol;Acc:HGNC:19127]	-
ENSG00000173511	646.51618386494	802.363450654213	747.497847216642	842.962595955004	831.199125878202	793.618875657389	732.125827245265	822.593532496865	-0.168093815188134	0.0470917217081078	0.494576244185214	VEGFB	11	64234538	64238793	+	1545	protein_coding	vascular endothelial growth factor B [Source:HGNC Symbol;Acc:HGNC:12681]	-
ENSG00000135930	801.441721012299	739.045003253633	667.408792157716	810.657442577087	838.012233467368	819.347168384436	735.965172141216	822.672281476297	-0.160326751595768	0.0471884416787887	0.494576244185214	EIF4E2	2	232550052	232583644	+	7177	protein_coding	eukaryotic translation initiation factor 4E family member 2 [Source:HGNC Symbol;Acc:HGNC:3293]	-
ENSG00000138650	426.045227155237	479.835109207513	443.57015109559	486.596372754864	502.223359429921	555.137393072064	449.81682915278	514.652375085616	-0.194247268659256	0.047213142014331	0.494576244185214	PCDH10	4	133149315	133208606	+	10161	protein_coding	protocadherin 10 [Source:HGNC Symbol;Acc:HGNC:13404]	-
ENSG00000260428	15.8897986817804	10.8828581469745	22.5892206576458	37.3528335932157	29.1990325249954	23.7491932865054	16.4539591621336	30.1003531349055	-0.873299578271197	0.0472351284310348	1	SCX	8	144266560	144268481	+	999	protein_coding	scleraxis bHLH transcription factor [Source:HGNC Symbol;Acc:HGNC:32322]	bHLH
ENSG00000088899	547.204942103812	609.440056230573	650.980268043065	719.799198701698	656.978231812397	663.98786230188	602.54175545915	680.255097605325	-0.175164609069613	0.047446769573472	0.494576244185214	LZTS3	20	3162617	3173592	-	5395	protein_coding	leucine zipper tumor suppressor family member 3 [Source:HGNC Symbol;Acc:HGNC:30139]	-
ENSG00000214145	0.993112417611275	3.95740296253619	2.05356551433143	5.04768021529942	8.75970975749862	11.8745966432527	2.33469363149297	8.56066220535025	-1.87375915176654	0.0474707745223755	1	LINC00887	3	194296465	194312803	-	4153	lincRNA	long intergenic non-protein coding RNA 887 [Source:HGNC Symbol;Acc:HGNC:48574]	-
ENSG00000227014	8.93801175850147	8.90415666570643	21.5624379004801	22.2097929473175	30.1723336091619	24.7387430067765	13.134868774896	25.7069565210853	-0.973753439730926	0.0474845206890321	1	AC007285.1	7	29988600	30027543	+	2836	antisense	novel transcript	-
ENSG00000100596	1127.1825939888	1111.04088173204	1032.94345370871	1227.59582836082	1174.77440858898	1172.6164185212	1090.38897647651	1191.66221849034	-0.127752057235923	0.0474922928091867	0.494576244185214	SPTLC2	14	77505997	77616773	-	9143	protein_coding	serine palmitoyltransferase long chain base subunit 2 [Source:HGNC Symbol;Acc:HGNC:11278]	-
ENSG00000164690	138.042626047967	103.881827766575	110.892537773897	173.6401994063	141.128657204144	140.51606027849	117.605663862813	151.761638962978	-0.367080027925026	0.0475141075522125	1	SHH	7	155799986	155812273	-	5038	protein_coding	sonic hedgehog [Source:HGNC Symbol;Acc:HGNC:10848]	-
ENSG00000110047	2187.82665599764	2214.166957539	2389.32347592462	2574.31690980271	2396.26726921796	2331.37914095861	2263.77236315375	2433.98777332643	-0.104657767772244	0.0475923893124231	0.494576244185214	EHD1	11	64851642	64888296	-	7101	protein_coding	EH domain containing 1 [Source:HGNC Symbol;Acc:HGNC:3242]	-
ENSG00000126088	694.185579910281	655.939541040373	751.604978245305	782.390433371411	771.827759744045	787.681577335763	700.576699731986	780.633256817073	-0.156472402078148	0.0476313448741249	0.494576244185214	UROD	1	45012147	45015575	+	2908	protein_coding	uroporphyrinogen decarboxylase [Source:HGNC Symbol;Acc:HGNC:12591]	-
ENSG00000110931	941.470571895488	880.522159164302	908.70274009166	953.002024648531	1073.55109583566	985.591521389974	910.23182371715	1004.04821395806	-0.141813722310713	0.0477707944554872	0.495382520511236	CAMKK2	12	121237691	121298308	-	6931	protein_coding	calcium/calmodulin dependent protein kinase kinase 2 [Source:HGNC Symbol;Acc:HGNC:1470]	-
ENSG00000259820	137.049513630356	144.445208132571	138.615672217372	158.497158760402	171.300990813306	195.93084461367	140.036797993433	175.242998062459	-0.323699014190209	0.0478280052443066	1	AC083843.2	8	134792020	134798272	-	6253	lincRNA	novel transcript	-
ENSG00000163666	1.98622483522255	1.97870148126809	6.1606965429943	3.02860812917965	10.7063119258316	19.7909944054212	3.37520761982832	11.1753048201442	-1.73493684737232	0.0479256224094299	1	HESX1	3	57197838	57227606	-	1493	protein_coding	HESX homeobox 1 [Source:HGNC Symbol;Acc:HGNC:4877]	Homeobox
ENSG00000254459	0.993112417611275	0	1.02678275716572	7.06675230141919	4.86650542083257	2.96864916081318	0.673298391592331	4.96730229435498	-2.88920175304206	0.0480302987705564	1	AP002812.2	11	77829654	77872262	-	585	antisense	novel transcript, antisense to AAMDC	-
ENSG00000254726	431.010789243293	404.644452919325	435.355889038264	509.815701745242	476.917531241592	465.088368527397	423.670377066961	483.940533838077	-0.191871481037434	0.0480546940004949	0.497682722361714	MEX3A	1	156072013	156081998	-	6124	protein_coding	mex-3 RNA binding family member A [Source:HGNC Symbol;Acc:HGNC:33482]	-
ENSG00000276045	1164.92086585803	1221.84816468305	1153.0770362971	1263.93912591098	1279.89092567897	1302.24743187671	1179.94868894606	1282.02582782222	-0.11960134169493	0.048398919460375	0.499955848446348	ORAI1	12	121626550	121642677	+	2262	protein_coding	ORAI calcium release-activated calcium modulator 1 [Source:HGNC Symbol;Acc:HGNC:25896]	-
ENSG00000079691	255.229891326098	278.007558118167	265.936734105921	311.946637305504	322.162658859116	305.770863563757	266.391394516729	313.293386576126	-0.234013959314555	0.0484472752580176	1	CARMIL1	6	25279078	25620530	+	6799	protein_coding	capping protein regulator and myosin 1 linker 1 [Source:HGNC Symbol;Acc:HGNC:21581]	-
ENSG00000108219	917.635873872818	864.692547314158	837.854729847225	949.973416519351	945.075352725684	990.539269991329	873.394383678067	961.862679745455	-0.138991632116934	0.0486923550013801	0.501365385090548	TSPAN14	10	80454166	80533123	+	17888	protein_coding	tetraspanin 14 [Source:HGNC Symbol;Acc:HGNC:23303]	-
ENSG00000134824	305.878624624273	252.284438861682	282.365258220572	340.213646511181	334.815572953281	315.666360766468	280.176107235509	330.231860076976	-0.237194045249025	0.0487232137699899	0.501365385090548	FADS2	11	61792980	61867354	+	11026	protein_coding	fatty acid desaturase 2 [Source:HGNC Symbol;Acc:HGNC:3575]	-
ENSG00000185274	2.97933725283382	0.989350740634047	5.13391378582859	15.1430406458983	8.75970975749862	5.93729832162635	3.03420059309882	9.94668290834108	-1.71768903916233	0.0488232388099337	1	GALNT17	7	71132169	71713600	+	4870	protein_coding	polypeptide N-acetylgalactosaminyltransferase 17 [Source:HGNC Symbol;Acc:HGNC:16347]	-
ENSG00000125753	2903.86070909537	2718.73583526236	3005.39313022405	3297.14471663358	3073.68482379785	2897.40158095366	2875.99655819393	3089.41037379503	-0.103300935795825	0.0488905913278916	0.501365385090548	VASP	19	45506579	45526983	+	3601	protein_coding	vasodilator stimulated phosphoprotein [Source:HGNC Symbol;Acc:HGNC:12652]	-
ENSG00000256806	59.5867450566765	61.3397459193109	62.6337481871087	91.8677799184495	78.8373878174876	82.1326267824979	61.1867463876987	84.2792648394783	-0.461670123049535	0.0490008970595196	1	C17orf100	17	6651718	6693202	+	2474	protein_coding	chromosome 17 open reading frame 100 [Source:HGNC Symbol;Acc:HGNC:34494]	-
ENSG00000183570	61.572969891899	49.4675370317024	53.3927033726173	80.7628834447908	61.3179683024903	92.0281239852084	54.8110700987396	78.0363252441632	-0.509023385638619	0.049005933321859	1	PCBP3	21	45643694	45942454	+	6828	protein_coding	poly(rC) binding protein 3 [Source:HGNC Symbol;Acc:HGNC:8651]	-
ENSG00000183723	1549.25537147359	1649.24768463696	1566.87048743488	1719.23988133098	1663.37155284057	1751.50300487977	1588.45784784848	1711.37147968378	-0.107369452329132	0.0490101428066853	0.501365385090548	CMTM4	16	66614750	66696707	-	8117	protein_coding	CKLF like MARVEL transmembrane domain containing 4 [Source:HGNC Symbol;Acc:HGNC:19175]	-
ENSG00000010292	12213.2965117835	12849.687419355	12802.9541990993	12893.7943419608	13330.3316487446	13202.5723678565	12621.9793767459	13142.2327861873	-0.0583324355529006	0.0490653385853555	0.501365385090548	NCAPD2	12	6493356	6531955	+	6487	protein_coding	non-SMC condensin I complex subunit D2 [Source:HGNC Symbol;Acc:HGNC:24305]	-
ENSG00000125817	3625.85343669876	3931.6798432797	4109.1845941772	4371.2910664493	4265.00535081766	3874.08715486119	3888.90595805189	4170.12785737605	-0.100812132060721	0.0490956862354081	0.501365385090548	CENPB	20	3783851	3786690	-	2840	protein_coding	centromere protein B [Source:HGNC Symbol;Acc:HGNC:1852]	-
ENSG00000232004	25.8209228578931	28.6911714783874	29.7766999578058	49.4672661099344	39.905344450827	43.5401876919266	28.0962647646954	44.3042660842293	-0.656865059062269	0.0491583834497306	1	CAP1P2	10	43604843	43606251	-	1409	processed_pseudogene	CAP1 pseudogene 2 [Source:HGNC Symbol;Acc:HGNC:31970]	-
ENSG00000110002	37.7382718692284	55.4036414755067	53.3927033726173	74.7056671864315	72.024280228322	64.3207318176188	48.8448722391175	70.3502264107908	-0.526697336446767	0.0492069249050629	1	VWA5A	11	124115362	124147721	+	6403	protein_coding	von Willebrand factor A domain containing 5A [Source:HGNC Symbol;Acc:HGNC:6658]	-
ENSG00000082701	2136.18481028185	2066.75369718453	2080.26186601774	2178.57878092323	2290.17745104381	2237.37191753286	2094.40012449471	2235.3760498333	-0.0940755326848851	0.0493245213408906	0.502395632869859	GSK3B	3	119821323	120094417	-	8156	protein_coding	glycogen synthase kinase 3 beta [Source:HGNC Symbol;Acc:HGNC:4617]	-
ENSG00000115317	273.105914843101	252.284438861682	296.740216820892	328.099213994463	312.429648017451	326.551407689449	274.043523508558	322.360089900454	-0.234650076132899	0.0497103747349602	1	HTRA2	2	74529377	74533348	+	3001	protein_coding	HtrA serine peptidase 2 [Source:HGNC Symbol;Acc:HGNC:14348]	-
ENSG00000279684	0	0	0	5.04768021529942	3.89320433666605	0	0	2.98029485065516	-4.01323561631693	0.0498524166833099	1	AP003969.2	11	93286629	93288903	-	2275	TEC	novel transcript	-
