# Supplementary material for: WDR4 promotes the progression and lymphatic metastasis of bladder cancer via transcriptional down-regulation of ARRB2
Source: Oncogenesis. 2023 Oct 2;12(1):47. doi: 10.1038/s41389-023-00493-z (PMC10545698; doi:10.1038/s41389-023-00493-z)
Supplement: Supplementary file 12 — Supplementary Table S7 [file 41389_2023_493_MOESM12_ESM.xlsx]

## Sheet: Sheet1
Sequences of primers used in this study
Genes	Forward (5’-3’)	Reverse (5’-3’)
ARRB2	TCCATGCTCCGTCACACTG	ACAGAAGGCTCGAATCTCAAAG
WDR4	TAACCGATGACAGTAAGCGTCT	TCTCCTCCGAGGCTATGAAAG
DDX20	TTGCCTGCCAGTAAACAGATG	GCTTCAAACCTATGAGACTTGGA
EGR1	GGTCAGTGGCCTAGTGAGC	GTGCCGCTGAGTAAATGGGA
ACTB	CATGTACGTTGCTATCCAGGC	CTCCTTAATGTCACGCACGAT
Sequences of siRNA used in this study
Genes	Forward (5’-3’)	Reverse (5’-3’)
siARRB2#1	GGAUGAAGGAUGACGACUATT	UAGUCGUCAUCCUUCAUCCTT
siARRB2#2	CGAACAAGAUGACCAGGUATT	UACCUGGUCAUCUUGUUCGTT
siWDR4#1	GCUUCAGCAGUCUACAATT	UUGUAGAGACUGCUGAAGCTT
siWDR4#2	GCACCUGUCUAUGCUGUUATT	UAACAGCAUAGACAGGUGGCTT
siWDR4#3	GCAGACAGCAGUUGGUGUATT	UACACCAACUGCUGUCUGCTT
siDDX20#1	GGACUAUCAGUCAAAUCAATT	UUGAUUUGACUGAUAGUCCTT
siDDX20#2	GCUCGAUUUAAUUGUUCAATT	UUGAACAAUUAAAUCGAGCTT
siEGR1#1	GGACAAGAAAGCAGACAAATT	UUUGUCUGCUUUCUUGUCCTT
siEGR1#2	AGAUGAUGCUGCUGAGCAATT	UUGCUCAGCAGCAUCAUCUTT
